# Supplementary material for: Profiling of exosomal microRNAs expression in umbilical cord blood from normal and preeclampsia patients
Source: BMC Pregnancy Childbirth. 2022 Feb 14;22:124. doi: 10.1186/s12884-022-04449-w (PMC8842963; doi:10.1186/s12884-022-04449-w)
Supplement: Supplementary file 3 — Additional file 3: Table S1. A total of 1733 miRNAs were identified in serum exosomes from patients with PE and control groups. [file 12884_2022_4449_MOESM3_ESM.xls]

## Sheet: miRNA.TVSNC.All.anno.gene
AccID	log2FC	Pvalue	PE-T3	PE-T1	PE-T2	PE-T4	PE-T5	PE-NC2	PE-NC3	PE-NC5	PE-NC4	PE-NC1
hsa-miR-874-3p	0.110683	0.8404	19	77	21	33	25	56	11	21	49	36
hsa-miR-4636	0.65789	0.590741	2	7	2	3	0	0	1	9	0	1
hsa-miR-654-5p	0.334589	0.619029	6900	2445	1780	1724	4371	3339	1586	1800	10644	2245
hsa-miR-450a-2-3p	0.00284093	0.996233	21	11	19	11	12	12	12	46	16	25
hsa-miR-941	-2.55481	0.00175313	594	6002	444	345	308	942	12325	17425	1574	5274
hsa-miR-4693-3p	0.919796	0.456102	0	1	1	10	1	3	1	0	2	2
hsa-miR-3940-3p	-0.458573	0.616389	3	0	1	7	6	9	6	6	2	6
hsa-miR-6819-5p	0.507267	0.46999	10	19	3	2	4	5	4	9	8	4
hsa-miR-548g-5p	-0.222134	0.858451	0	2	1	1	4	0	0	3	2	8
hsa-miR-4651	0.0969353	0.938173	1	8	0	5	0	1	2	1	0	9
hsa-miR-3190-5p	-0.472029	0.493783	11	2	7	4	12	10	10	12	23	18
hsa-miR-1468-5p	-0.846203	0.183146	27	9	16	21	7	46	35	22	55	34
hsa-miR-376c-5p	1.82335	0.0491044	2	52	4	1	12	3	2	2	10	1
hsa-miR-1224-3p	0.74921	0.420046	1	7	4	3	1	3	1	3	3	1
hsa-miR-3115	0.671797	0.490597	12	0	6	3	7	6	2	2	15	2
hsa-miR-10527-5p	0.00274776	0.99647	119	55	19	61	31	38	25	185	76	94
hsa-miR-6511a-5p	1.44331	0.0740096	9	25	0	13	4	4	1	6	3	6
hsa-miR-100-5p	0.119646	0.835219	37	409	80	113	24	100	109	110	169	91
hsa-miR-544b	1.07673	0.647933	25	0	3	0	0	9	0	0	10	1
hsa-miR-548ah-3p	-1.33981	0.047471	2	6	11	20	21	11	32	65	41	68
hsa-miR-200b-5p	-0.0929958	0.926535	10	27	5	1	0	7	7	0	11	22
hsa-miR-497-3p	0.487604	0.647271	0	1	1	6	3	2	1	2	2	3
hsa-miR-6815-3p	-1.32987	0.621759	0	0	4	0	1	15	0	0	0	2
hsa-miR-659-5p	-0.833074	0.18096	14	125	15	79	21	39	130	82	42	147
hsa-miR-665	-1.07319	0.106986	7	16	13	10	17	20	6	70	79	14
hsa-miR-4254	0.391853	0.707833	0	7	1	4	1	3	1	2	3	1
hsa-miR-4659a-3p	-0.533936	0.553627	3	0	4	3	3	5	1	10	9	4
hsa-miR-4313	1.37267	0.314089	0	7	1	2	1	2	0	1	0	1
hsa-miR-3124-3p	0.630478	0.638623	0	7	0	2	1	1	1	3	1	0
hsa-miR-6893-3p	-0.100772	0.937251	0	9	0	4	1	2	0	5	0	8
hsa-miR-577	1.31527	0.315525	2	20	22	2	14	23	0	0	1	0
hsa-miR-124-3p	1.7693	1	1	437	6	23	7	13	29	17	14	16
hsa-miR-3678-3p	-0.752205	0.407194	6	0	7	3	3	2	7	7	29	8
hsa-miR-494-5p	0.811398	0.426311	15	0	4	10	10	9	0	5	17	2
hsa-miR-616-3p	-1.4591	0.0134802	7	12	8	9	5	9	30	57	17	32
hsa-miR-6721-5p	0.76783	0.389165	69	7	8	9	13	23	6	5	51	7
hsa-miR-509-3p	0.646302	0.374293	7	45	47	44	26	61	11	12	18	20
hsa-miR-3157-3p	-0.773924	0.354455	5	1	2	30	7	5	19	43	13	26
hsa-miR-30b-5p	1.61113	0.0426407	133	868	1429	136	1819	689	138	260	521	273
hsa-miR-3192-3p	0.824734	0.285253	3	15	9	8	10	2	5	5	1	19
hsa-miR-4659b-5p	-0.640512	0.582136	3	0	2	0	3	0	1	5	9	6
hsa-miR-424-3p	-0.359896	0.510567	326	334	126	346	46	267	213	617	356	506
hsa-miR-92a-3p	0.426812	0.435336	75750	23013	33065	31088	45545	46034	28551	39198	52203	52976
hsa-miR-5689	-0.154124	0.924383	0	0	1	3	1	2	0	6	0	0
hsa-miR-610	0.279791	0.717221	6	4	4	4	2	4	2	3	8	5
hsa-miR-518f-5p	1.89079	0.016865	8	24	12	82	5	9	1	15	11	9
hsa-miR-4281	-1.06622	0.343394	0	13	0	2	0	1	2	15	5	6
hsa-miR-4742-3p	0.0655455	0.945297	14	5	0	1	3	3	2	6	4	16
hsa-miR-6735-5p	0.329896	0.630848	36	64	2	29	5	13	18	21	21	45
hsa-miR-6867-5p	0.416913	0.76479	0	0	6	4	0	1	3	7	1	0
hsa-miR-6781-5p	2.50094	0.0595404	1	3	6	1	3	2	1	0	0	0
hsa-miR-6823-5p	-2.95799	0.0965053	0	0	0	0	0	0	1	2	5	2
hsa-miR-571	2.83704	0.0976809	0	2	1	19	0	0	3	0	0	0
hsa-miR-203b-3p	0.179808	0.922602	0	0	0	5	0	1	0	4	0	1
hsa-miR-519c-5p	2.61762	5.42536e-05	64	148	27	256	21	18	17	13	20	25
hsa-miR-518a-3p	2.52366	0.000483449	16	57	20	21	7	4	7	0	5	6
hsa-miR-616-5p	0.883256	0.434768	1	0	7	2	3	5	1	1	2	1
hsa-miR-1304-3p	-0.772854	0.12908	265	154	140	114	303	207	415	687	533	520
hsa-miR-216a-5p	-4.89895	0.103673	0	0	0	0	0	2	22	2	0	0
hsa-miR-550a-3p	-0.479952	0.599955	6	1	2	5	1	4	6	14	1	4
hsa-miR-6891-5p	0.41691	0.702103	7	3	6	0	1	0	3	1	6	10
hsa-miR-4280	-0.84352	0.466404	0	6	1	0	1	1	1	2	4	7
hsa-miR-642a-3p	-0.540538	0.525397	2	15	1	8	1	6	5	24	3	3
hsa-miR-154-5p	1.39043	0.141301	29	21	60	9	190	63	2	14	71	10
hsa-miR-3155a	0.455064	0.733389	1	13	0	0	0	1	2	3	1	1
hsa-miR-6777-5p	0.217236	0.755055	4	14	7	12	6	9	13	2	10	6
hsa-miR-4740-3p	2.19356	0.119775	0	0	7	11	6	4	0	3	0	0
hsa-miR-219b-3p	0.748993	0.594496	1	7	2	0	1	4	0	0	2	0
hsa-miR-143-3p	-0.480703	0.381194	13027	150176	52361	32898	70544	65108	91427	202575	75264	63462
hsa-miR-224-3p	0.720835	0.610563	3	0	1	0	18	9	3	0	0	3
hsa-miR-3975	1.72525	0.147322	0	16	8	10	6	8	0	0	0	4
hsa-miR-3684	-1.02037	0.537089	0	0	0	0	5	3	0	0	4	7
hsa-miR-520d-3p	1.86824	0.00647915	67	60	14	34	7	14	10	4	13	17
hsa-miR-4738-3p	0.0327137	0.954995	52	63	15	17	8	24	32	49	26	49
hsa-miR-7706	-0.501755	0.432221	232	804	109	812	73	183	835	546	575	905
hsa-miR-3679-5p	-1.3557	0.0794201	158	150	16	11	28	55	203	643	119	163
hsa-miR-4322	1.01401	0.269333	1	32	4	28	3	13	1	1	9	8
hsa-miR-3944-3p	1.19318	0.288589	0	1	5	24	3	3	7	3	0	4
hsa-miR-5000-3p	-0.0916167	0.926315	2	1	3	12	0	6	2	12	2	4
hsa-miR-219a-2-3p	2.27151	1	1	406	8	16	9	5	21	1	10	22
hsa-miR-1184	1.307	0.591362	0	5	95	4	23	65	0	0	1	0
hsa-miR-6842-3p	-1.38732	0.00484325	355	757	219	330	255	290	1320	2369	1004	1035
hsa-miR-6837-3p	-1.0889	0.0361173	16	18	11	24	11	24	56	51	31	47
hsa-miR-95-3p	-0.366716	0.507817	20	51	31	22	35	53	30	17	55	95
hsa-miR-515-5p	4.55115	0.00483409	0	0	2	6	16	0	1	0	0	0
hsa-miR-6503-5p	-1.1822	0.176703	3	0	1	2	6	7	8	10	7	4
hsa-miR-933	0.207531	0.768981	7	8	5	34	8	5	14	29	7	15
hsa-miR-6084	1.38805	0.0906846	2	38	7	36	5	8	9	1	4	10
hsa-miR-4796-5p	-0.981437	0.385981	2	0	0	1	3	2	3	3	7	1
hsa-miR-410-5p	0.832836	0.263588	14	12	5	6	14	2	3	8	24	3
hsa-miR-10401-3p	0.968746	0.192826	72	41	16	31	48	27	5	7	89	18
hsa-miR-4515	1.80262	0.131287	0	4	2	13	3	0	4	1	0	2
hsa-miR-139-5p	1.10902	0.110003	6030	1320	1642	649	3009	1637	745	903	3152	2282
hsa-miR-370-3p	-0.803793	0.179819	10294	10762	8346	10120	14253	30673	12793	10273	56639	9777
hsa-miR-12127	1.11784	0.450172	0	6	3	5	0	5	0	0	0	1
hsa-miR-4685-3p	0.155421	0.875883	11	10	1	0	2	2	1	3	17	5
hsa-miR-522-5p	3.15667	2.59692e-06	67	160	17	271	25	13	7	17	13	19
hsa-miR-3143	-0.131547	0.870953	9	0	21	19	20	26	8	25	19	37
hsa-miR-2467-5p	0.207178	0.904957	0	0	7	0	0	1	0	10	0	2
hsa-miR-596	1.78109	0.310423	0	0	2	6	1	0	0	0	0	4
hsa-miR-520a-5p	1.2553	0.235896	6	11	0	23	2	7	2	9	0	1
hsa-miR-6751-3p	-2.50809	0.408577	0	0	2	0	0	1	0	19	0	0
hsa-miR-5195-5p	1.01441	0.475548	0	6	0	2	1	1	1	1	0	1
hsa-miR-4755-3p	1.03556	0.212767	9	9	5	7	6	9	3	0	2	6
hsa-let-7i-5p	0.0010475	0.998701	196865	129732	166716	39703	395095	221324	155180	229135	537348	176363
hsa-miR-532-5p	-0.850369	0.0795119	800	1773	1373	2387	3007	2236	4097	7336	3591	4915
hsa-miR-3913-5p	-0.562828	0.266197	15	37	22	72	36	38	71	87	71	66
hsa-miR-24-1-5p	0.095372	0.897172	2	24	10	6	4	12	9	3	15	5
hsa-miR-6823-3p	-1.32589	1	0	41	2	4	0	4	2	100	0	3
hsa-miR-3128	-1.14127	0.21493	0	1	3	1	11	4	9	20	6	11
hsa-miR-4713-3p	1.39733	0.368798	2	1	0	8	0	2	0	0	0	3
hsa-miR-6507-3p	-1.19006	0.271955	1	0	1	3	1	4	5	5	1	2
hsa-miR-889-3p	0.722832	0.482461	277	30	1512	343	5313	1838	308	376	3564	462
hsa-miR-22-3p	0.453973	0.307464	1178	2497	1145	3435	2155	2024	918	1589	2393	2361
hsa-miR-6760-3p	1.09418	0.307709	2	30	43	69	40	74	3	1	5	4
hsa-miR-3182	0.757438	0.380128	9	15	1	4	4	7	3	0	6	4
hsa-miR-15b-3p	-0.111807	0.844759	144	140	158	186	286	292	52	503	207	345
hsa-miR-381-3p	-0.531296	0.442189	3479	4367	8218	12480	24340	25537	14246	10706	40317	8448
hsa-miR-6810-5p	0.435701	0.614928	11	7	4	0	6	2	5	2	12	7
hsa-miR-1301-3p	0.560828	0.424828	2692	632	515	510	438	1112	257	689	1680	998
hsa-miR-2355-5p	-0.321047	0.781974	0	0	1	1	9	2	3	1	4	9
hsa-miR-548ar-3p	-0.19381	0.835027	0	0	8	6	9	4	5	15	9	8
hsa-miR-361-5p	0.129161	0.879573	702	84	104	30	214	109	110	1142	182	244
hsa-miR-6134	-0.733016	0.387972	3	8	0	2	2	5	3	12	3	4
hsa-miR-3619-5p	0.918327	0.61371	0	1	0	6	0	2	0	0	0	2
hsa-miR-548am-3p	-1.36206	0.0845739	2	4	30	16	38	29	103	50	62	82
hsa-miR-6795-3p	1.7269	0.35642	0	4	44	73	54	49	2	0	0	6
hsa-let-7b-5p	-1.29668	0.0374112	6975	13645	4171	2839	1695	6160	17100	44477	7367	11204
hsa-miR-7856-5p	1.44916	0.322857	5	0	1	2	1	0	1	0	0	4
hsa-miR-146b-5p	0.481771	0.361774	166	379	242	203	690	256	128	489	499	244
hsa-miR-5088-3p	1.21509	0.37732	0	2	2	9	0	0	2	0	4	1
hsa-miR-425-5p	0.401561	0.422924	2623	2952	2896	1555	4069	2103	1243	3866	5638	2433
hsa-miR-9903	-0.161013	0.828436	2	5	7	2	14	7	4	17	12	7
hsa-miR-7151-3p	-0.544341	0.612839	3	0	1	1	9	11	1	5	9	1
hsa-miR-643	1.73145	0.191058	0	0	2	3	8	2	1	1	0	1
hsa-miR-7110-3p	0.819287	0.145326	22	138	7	38	18	16	25	26	24	26
hsa-miR-203b-5p	0.986412	0.134333	8	296	19	41	28	22	21	53	49	27
hsa-miR-4488	1.15	0.12107	11	453	25	495	108	94	59	98	149	98
hsa-miR-6894-3p	1.62262	0.362579	0	4	0	5	0	0	1	2	0	0
hsa-miR-30e-5p	-0.517193	0.423281	759	2547	4194	3663	8348	6907	3031	16291	8624	5283
hsa-miR-6127	0.305134	0.85125	0	0	1	5	0	0	3	1	0	2
hsa-miR-6809-5p	0.992389	0.158713	10	7	4	24	8	8	5	3	7	10
hsa-miR-371a-5p	1.4206	0.253935	1	16	2	3	0	1	0	0	6	1
hsa-miR-6852-5p	1.09279	0.100882	917	240	203	131	539	214	105	243	605	258
hsa-miR-455-5p	-0.509294	0.280221	52	253	165	122	77	165	146	221	309	352
hsa-miR-4510	0.151531	0.854658	8	42	3	1	4	7	15	5	14	3
hsa-miR-1208	-2.02914	0.080131	0	7	4	0	3	4	24	0	3	29
hsa-miR-6726-5p	0.707832	0.504087	0	2	3	14	1	3	1	3	1	8
hsa-miR-28-5p	0.0422773	0.950169	445	150	455	231	823	482	124	815	1373	431
hsa-miR-520e-5p	3.63854	0.0966146	1	15	0	0	0	0	0	0	0	0
hsa-miR-365a-5p	0.687727	0.467682	2	68	5	4	0	3	13	10	5	6
hsa-miR-93-5p	0.239022	0.733246	3736	1365	1331	855	5013	1347	448	5499	6326	2946
hsa-miR-10394-3p	2.20384	0.239579	0	12	0	1	0	1	0	0	0	1
hsa-miR-548aq-3p	-0.174631	0.858907	1	1	1	4	7	0	2	9	4	8
hsa-miR-3191-3p	-0.393259	0.595047	13	2	4	2	10	9	6	13	18	14
hsa-miR-657	0.353049	0.814219	0	13	0	4	0	6	1	0	0	2
hsa-miR-3909	-1.79633	0.00107125	13	22	8	8	19	46	46	86	21	98
hsa-miR-1587	-0.0489359	0.96566	0	10	0	1	2	2	4	1	2	2
hsa-miR-4750-3p	0.410357	0.61436	6	1054	89	808	87	130	243	295	312	541
hsa-miR-214-5p	-0.146927	0.796019	54	50	41	32	75	96	28	46	136	60
hsa-miR-6873-5p	0.554455	0.666103	1	11	0	2	0	1	2	0	1	4
hsa-miR-4271	2.01692	0.122328	0	0	5	13	6	3	0	0	1	4
hsa-miR-1261	-0.844029	0.326506	5	0	4	14	4	11	7	22	27	3
hsa-miR-219a-1-3p	-0.978915	0.184605	36	880	76	370	133	169	780	319	148	1243
hsa-miR-301a-5p	-0.412447	0.552372	7	15	25	9	55	46	12	49	68	33
hsa-miR-640	1.15295	0.378721	0	1	4	20	1	6	1	0	0	7
hsa-miR-12119	1.30064	0.39654	0	7	0	2	2	0	2	2	0	0
hsa-miR-611	0.324607	0.765059	0	3	2	6	1	3	2	2	0	4
hsa-miR-6756-5p	-0.188583	0.792263	1	18	4	6	4	5	9	14	3	8
hsa-miR-6800-5p	0.718857	0.367073	1	50	15	10	20	9	22	5	3	16
hsa-miR-6839-5p	-2.30694	0.0286092	0	5	1	2	0	0	6	20	12	7
hsa-miR-6727-5p	0.477774	0.603731	5	23	1	8	4	1	10	0	13	4
hsa-miR-4535	0.280767	0.833121	0	6	2	4	0	2	0	0	1	8
hsa-miR-186-5p	-0.556263	0.33821	1250	2389	1636	2536	4793	2335	1557	14281	4474	4203
hsa-miR-3176	-1.06986	0.124542	3	36	12	66	5	33	35	107	47	87
hsa-miR-6836-5p	1.16474	0.407286	0	2	1	8	1	3	0	0	0	3
hsa-miR-760	0.151896	0.774867	477	543	161	103	153	291	223	401	433	220
hsa-miR-5090	2.09775	0.156457	1	9	1	2	0	0	0	0	1	2
hsa-miR-6786-5p	1.00575	0.401222	1	5	1	4	0	2	0	2	1	1
hsa-miR-1262	-2.7448	0.00444272	2	2	2	2	0	4	19	27	1	17
hsa-miR-6758-3p	-0.0670556	0.954597	2	3	2	0	2	0	3	0	3	6
hsa-miR-6767-3p	1.67817	0.158037	1	7	6	1	0	1	0	1	2	2
hsa-miR-106b-5p	-0.0372417	0.948495	37	323	129	146	421	189	105	480	357	246
hsa-miR-7113-5p	-0.333772	0.648923	11	6	4	7	1	5	4	8	21	13
hsa-miR-126-3p	0.0105519	0.988554	30755	13852	52213	25519	108189	87388	20171	33350	151615	37515
hsa-miR-33a-5p	-0.953287	0.220937	2	2	4	12	24	27	12	23	39	11
hsa-miR-4769-3p	-0.220574	0.892748	0	3	2	0	0	1	0	0	5	1
hsa-miR-31-3p	2.14139	0.297005	0	0	84	7	188	60	5	5	3	0
hsa-miR-4800-3p	0.718379	0.196395	9	92	13	68	30	28	21	28	21	34
hsa-miR-181a-5p	-0.688381	0.159636	2433	9843	4775	8503	2953	9452	4748	23605	11001	8347
hsa-miR-4787-5p	-0.50494	0.532173	2	30	14	10	10	18	27	3	4	46
hsa-miR-382-3p	0.228549	0.782294	264	173	808	202	1486	1107	132	325	1736	341
hsa-miR-561-5p	-1.23887	0.174177	0	3	3	4	3	16	4	3	8	3
hsa-miR-922	-0.0919209	0.94917	0	0	1	2	3	2	0	1	0	6
hsa-miR-4531	-0.8743	0.261065	1	9	3	1	4	7	5	16	5	4
hsa-miR-6886-3p	1.4069	0.213424	4	10	0	3	1	1	1	0	4	1
hsa-miR-4695-3p	1.98035	0.0429923	3	7	1	16	4	4	0	3	1	1
hsa-miR-4640-3p	0.618761	0.660425	0	9	2	0	0	1	0	1	3	2
hsa-miR-223-5p	-2.43218	0.000530966	3692	1342	1394	876	2844	2471	11060	48580	8135	16499
hsa-miR-7976	-0.737194	0.200232	22	82	11	120	41	76	52	174	69	173
hsa-miR-4749-5p	-0.042065	0.959259	2	6	4	3	3	2	0	8	8	7
hsa-miR-3911	0.0523187	0.946058	1	32	4	11	4	2	6	26	5	14
hsa-miR-132-3p	0.273359	0.547851	50	133	51	30	47	47	32	48	91	90
hsa-miR-106b-3p	-0.758683	0.0855721	11234	11006	5854	7359	11618	9662	22378	30493	18037	23248
hsa-miR-3181	0.0751738	0.955483	0	14	7	12	0	6	1	0	0	30
hsa-miR-6788-3p	1.94142	0.125841	1	14	1	0	4	1	0	0	2	2
hsa-miR-3160-3p	0.154977	0.827078	0	44	9	16	9	13	13	12	9	21
hsa-miR-6080	-0.176702	0.897983	0	1	3	3	0	3	2	0	0	5
hsa-miR-3085-3p	-0.757345	0.501131	3	10	25	0	0	30	12	1	19	29
hsa-miR-182-3p	0.0532516	1	1	15	183	25	31	277	5	35	0	8
hsa-miR-6833-5p	1.54471	0.381772	0	5	0	5	0	0	2	0	0	1
hsa-miR-181d-5p	0.280542	0.530189	416	643	244	260	389	429	202	338	685	297
hsa-miR-4797-3p	-0.318292	0.710605	4	0	2	9	3	5	6	4	6	9
hsa-miR-4785	-0.755256	0.246887	1	48	5	16	13	17	13	62	20	34
hsa-miR-581	-0.69026	0.318591	17	7	12	12	29	26	14	16	99	26
hsa-miR-450a-5p	-1.49664	0.00155018	41	177	52	48	89	149	215	585	169	220
hsa-miR-4779	-0.867689	0.535142	2	0	1	2	0	2	0	3	0	9
hsa-miR-6826-3p	0.513574	0.843558	0	27	0	5	0	0	2	0	0	16
hsa-miR-3120-3p	-0.192028	0.745515	52	38	50	35	53	93	33	38	140	48
hsa-miR-6872-3p	-0.422106	0.43096	7	77	26	31	38	32	33	112	33	73
hsa-miR-5089-3p	0.409034	0.770439	0	0	3	2	4	5	2	0	1	0
hsa-miR-3916	0.78216	0.449009	2	63	166	42	48	165	7	30	12	11
hsa-miR-8069	0.294202	0.836061	0	1	0	8	0	2	0	1	2	4
hsa-miR-6862-5p	0.16155	0.80287	36	35	4	15	10	24	26	19	15	13
hsa-miR-758-3p	-0.405332	0.584333	87	51	100	174	299	327	68	69	672	157
hsa-miR-3616-5p	2.45186	0.176783	0	0	0	6	3	1	1	0	0	0
hsa-miR-331-5p	0.60427	0.366457	111	38	56	81	99	34	20	27	179	129
hsa-miR-4793-5p	0.594674	0.560646	0	13	2	8	3	9	0	2	2	3
hsa-miR-7-1-3p	1.20676	0.217521	5	1	28	2	64	12	2	24	22	10
hsa-miR-4484	1.51433	0.103915	10	10	3	5	2	5	1	0	1	5
hsa-miR-3127-5p	-0.499092	0.414674	12	51	4	9	7	10	30	35	14	25
hsa-miR-6749-3p	0.179893	0.903605	2	9	0	1	0	0	0	4	0	7
hsa-miR-10396b-3p	0.852942	0.645634	0	11	0	0	0	1	1	0	0	2
hsa-miR-4279	0.941275	0.388527	0	10	5	11	1	6	1	0	1	7
hsa-miR-339-5p	0.483941	0.45048	334	205	268	162	560	377	46	313	550	277
hsa-miR-6751-5p	1.89233	0.139157	6	0	1	5	3	3	1	1	0	0
hsa-miR-2467-3p	0.727493	0.643279	0	14	0	0	1	0	2	4	0	1
hsa-miR-6787-5p	1.07609	0.194127	6	47	8	24	13	19	0	2	7	18
hsa-miR-320d	-0.694754	0.33768	368	1169	144	541	134	306	179	3400	418	331
hsa-miR-411-3p	-0.0617136	0.94351	170	7	47	43	109	122	17	33	352	91
hsa-miR-6780b-5p	1.46005	0.297102	2	0	2	0	8	3	0	2	1	0
hsa-miR-130a-3p	1.1715	0.0718852	131	69	108	70	271	78	32	51	200	53
hsa-miR-4528	2.76135	0.151639	0	0	5	4	0	2	0	0	0	0
hsa-miR-573	1.41061	0.258662	0	0	9	3	6	5	0	3	1	1
hsa-miR-331-3p	0.763501	0.108123	65	158	39	47	104	60	31	35	91	61
hsa-miR-6789-5p	0.157546	0.845385	1	14	1	8	4	2	2	10	3	11
hsa-miR-1253	1.42622	0.313605	0	1	9	2	5	7	0	1	0	0
hsa-miR-4517	0.927679	0.546727	0	14	0	2	0	0	3	0	1	2
hsa-miR-548ad-5p	0.628322	0.543129	6	0	2	3	14	7	0	3	9	4
hsa-miR-324-3p	0.482476	0.343551	68	147	105	67	120	111	31	167	94	68
hsa-miR-6797-5p	0.90998	0.505557	4	0	1	6	0	1	0	4	0	4
hsa-miR-1227-5p	1.36107	0.365521	0	5	1	7	0	3	0	2	0	0
hsa-miR-505-5p	0.847416	0.324331	308	8	56	47	52	85	23	33	143	132
hsa-miR-3614-5p	-0.200635	0.841983	1	7	0	10	0	2	1	7	7	7
hsa-miR-28-3p	-0.208209	0.693008	8723	4317	3588	2379	6336	5879	7395	9665	10950	6386
hsa-miR-1281	0.550725	0.674771	3	8	0	0	1	1	4	1	0	1
hsa-miR-3934-5p	-0.869523	0.213417	7	26	0	4	4	7	10	16	16	27
hsa-miR-6851-5p	-0.176365	0.855532	0	12	2	2	2	0	6	4	4	6
hsa-miR-3944-5p	0.387939	0.761291	1	12	0	5	0	5	0	4	3	0
hsa-miR-379-3p	0.158805	0.889623	95	0	73	19	279	93	6	24	505	48
hsa-miR-1180-3p	0.271253	0.622475	713	2325	236	1211	190	541	340	881	1346	1107
hsa-miR-1229-3p	2.14139	0.0927701	12	0	1	3	3	3	0	0	1	2
hsa-miR-421	-0.131442	0.845575	235	68	105	66	335	146	66	653	266	277
hsa-miR-2355-3p	-1.085	0.158685	69	10	67	19	126	142	74	540	168	80
hsa-miR-8086	0.737372	0.739496	0	2	27	7	48	52	0	0	5	0
hsa-miR-6869-3p	-0.936404	0.44178	0	0	3	11	3	8	10	0	1	22
hsa-miR-589-5p	-1.60503	0.00128194	217	655	216	422	380	364	1185	3432	1166	1071
hsa-miR-4638-3p	-0.108507	0.886204	0	9	5	9	3	3	3	9	9	11
hsa-miR-452-5p	0.765296	0.277226	462	245	508	143	941	557	95	255	751	263
hsa-miR-6850-3p	-0.762909	0.601872	1	1	0	4	0	2	0	0	1	10
hsa-miR-151a-3p	-0.0526817	0.920779	138063	208921	167223	305378	246574	140227	197430	123924	652568	381254
hsa-miR-188-3p	-0.833092	0.595576	0	5	0	0	1	2	0	6	0	2
hsa-miR-6807-3p	0.595987	0.776729	1	6	0	0	0	0	3	0	0	0
hsa-miR-1236-5p	-0.168382	0.872854	0	14	0	7	0	2	3	4	5	8
hsa-miR-301b-3p	-0.685226	0.536469	0	7	1	1	4	5	3	1	12	0
hsa-miR-4737	-0.942277	0.583799	0	7	0	0	0	0	0	6	1	5
hsa-miR-4479	0.118198	0.879304	1	18	5	8	3	5	10	2	4	11
hsa-miR-4691-5p	0.598854	0.580815	0	3	9	9	3	9	0	1	2	9
hsa-miR-2861	0.39531	0.64294	4	171	2	232	38	31	56	71	117	83
hsa-miR-6731-5p	0.695002	0.657995	0	0	3	5	0	0	1	6	0	1
hsa-miR-340-3p	-0.072731	0.923259	478	73	172	167	122	313	65	88	726	460
hsa-miR-3138	-0.52636	0.317941	74	61	21	42	15	38	68	89	94	107
hsa-miR-99b-5p	0.157759	0.731483	4193	8035	3477	2878	4520	6482	3392	3361	6884	3708
hsa-miR-3187-5p	-0.529452	0.507513	5	9	1	3	7	10	11	11	1	5
hsa-miR-11399	0.906893	0.402883	0	10	5	2	3	4	0	4	0	4
hsa-miR-3120-5p	-0.345804	0.520095	85	73	64	51	40	128	64	55	166	103
hsa-miR-660-5p	0.148403	0.835784	21	45	129	83	285	88	42	324	160	178
hsa-miR-19a-3p	-0.435811	0.531964	23	30	114	95	232	160	58	334	283	180
hsa-miR-6739-3p	-0.87012	0.607009	2	0	1	0	0	0	0	8	1	1
hsa-miR-501-3p	-0.0295876	0.941197	638	1021	270	814	408	522	345	1015	1084	1067
hsa-miR-6743-3p	-1.05106	0.300507	0	4	4	2	0	3	7	1	5	8
hsa-miR-1228-5p	0.405496	0.590669	5	68	13	18	2	23	4	8	14	26
hsa-miR-517a-3p	1.28794	0.0360313	66	44	95	173	46	29	16	112	59	49
hsa-miR-3620-5p	-0.509616	0.402666	5	13	14	13	13	25	7	14	39	23
hsa-miR-6510-5p	1.65517	0.300685	0	10	0	1	2	0	0	3	0	1
hsa-miR-3609	-2.10002	0.193117	0	2	0	0	0	0	1	3	2	5
hsa-miR-6722-5p	-3.61513	0.0220055	0	1	0	1	0	1	10	0	0	18
hsa-miR-1976	-0.17726	0.86288	4	5	2	1	0	7	1	3	3	1
hsa-miR-7845-5p	-0.264077	0.799079	0	0	3	4	4	6	1	4	4	3
hsa-miR-6780b-3p	2.20877	0.0771309	0	16	1	24	0	3	0	1	1	4
hsa-miR-7851-3p	0.32448	0.64645	8	20	7	40	4	7	6	38	8	23
hsa-miR-8077	1.28892	0.185939	0	29	4	33	4	11	1	1	6	9
hsa-miR-5191	0.331307	0.761885	0	2	8	4	0	4	4	3	1	3
hsa-miR-3132	-0.781916	0.500044	0	16	3	3	0	9	8	1	0	13
hsa-miR-6516-3p	1.46075	0.259103	0	1	2	0	12	1	0	2	3	2
hsa-miR-4470	0.390926	0.634267	12	12	8	4	5	11	0	16	13	2
hsa-miR-888-5p	0.919731	0.280629	4	23	3	3	1	2	3	9	2	2
hsa-miR-21-5p	0.498213	0.494416	26131	165768	80837	30499	267540	126969	30032	69647	230636	36186
hsa-miR-624-5p	0.157727	0.889141	3	0	12	1	9	6	0	19	1	14
hsa-miR-181d-3p	1.40288	0.187582	6	6	1	2	1	3	0	1	2	1
hsa-miR-34a-5p	1.05429	0.172807	6	498	25	45	24	32	54	26	46	53
hsa-miR-3180-3p	0.0802876	0.927777	4	76	2	18	6	4	21	2	9	49
hsa-miR-6813-5p	-0.0731774	0.920687	10	9	10	3	12	17	4	26	13	3
hsa-miR-1343-5p	-0.673905	0.284662	6	40	6	10	5	10	30	15	13	35
hsa-miR-6790-5p	1.47496	0.19015	0	7	5	3	5	4	1	3	0	0
hsa-miR-188-5p	-1.25893	0.180682	1	3	0	4	1	8	3	4	5	3
hsa-miR-651-5p	-0.424557	0.681476	4	7	36	15	124	31	41	280	1	43
hsa-miR-4436b-3p	0.144864	0.872213	6	10	2	0	2	3	4	1	6	6
hsa-miR-6793-5p	-1.14767	0.12657	6	9	1	8	1	7	6	38	9	9
hsa-miR-106a-3p	1.35588	0.21979	0	11	7	1	19	3	1	14	2	0
hsa-miR-5004-3p	1.31844	0.222748	8	6	2	0	2	1	2	0	2	4
hsa-miR-3663-3p	0.444588	0.619306	1	51	4	7	1	13	3	4	4	13
hsa-miR-6085	1.63536	0.117258	1	19	0	11	4	2	1	2	0	6
hsa-miR-3192-5p	0.297013	0.663855	4	11	16	21	15	13	15	18	3	21
hsa-miR-3191-5p	-0.207911	0.719944	12	21	3	4	13	12	11	12	17	18
hsa-miR-668-3p	0.537292	0.534209	31	21	8	3	17	12	0	11	46	9
hsa-miR-4675	4.34404	1	0	328	0	2	0	1	3	4	0	2
hsa-miR-4690-3p	0.226056	0.81044	0	15	42	35	6	48	17	9	12	17
hsa-miR-580-3p	0.0132621	0.993206	0	0	1	0	6	1	0	6	4	0
hsa-miR-520h	2.82071	0.0212034	3	3	3	1	6	0	1	0	1	1
hsa-miR-636	-0.309519	0.630691	4	26	4	6	2	9	5	15	15	10
hsa-miR-380-5p	0.705081	0.430458	4	24	12	19	88	23	12	7	70	2
hsa-miR-942-5p	0.05968	0.919488	262	101	69	61	130	146	54	258	170	245
hsa-miR-149-3p	0.525565	0.482949	10	287	10	59	19	18	20	21	70	108
hsa-miR-182-5p	-0.129959	0.829424	464	3708	293	414	1177	325	1116	2956	825	1506
hsa-miR-1178-3p	0.072084	0.944256	1	9	4	3	0	4	3	0	2	8
hsa-miR-4653-3p	-0.179281	0.807863	2	36	12	28	13	31	6	9	12	55
hsa-miR-520g-3p	3.8111	0.00255207	11	0	7	5	6	1	1	0	1	0
hsa-miR-1289	1.59426	0.0634559	1	57	20	16	22	19	4	2	2	9
hsa-miR-3177-3p	-0.280936	0.576822	242	147	73	92	78	153	139	215	310	218
hsa-miR-6791-5p	1.24653	0.169217	3	7	2	14	1	3	0	4	3	4
hsa-miR-8089	1.20349	0.32453	0	20	2	3	0	1	0	1	2	6
hsa-miR-4258	-0.0768049	0.917943	2	17	1	6	2	5	3	8	9	5
hsa-let-7d-5p	1.17212	0.147549	24562	3084	3982	1153	7748	5269	1173	4200	12495	5081
hsa-miR-4497	-0.0560595	0.943243	2	65	8	97	19	15	41	59	14	91
hsa-miR-140-5p	0.361374	0.751062	122	748	11378	4333	2401	15597	440	705	866	1135
hsa-miR-10226	3.52608	0.0423122	1	7	1	2	0	0	0	0	0	0
hsa-miR-7848-3p	0.390972	0.608485	10	5	5	21	8	13	8	1	11	13
hsa-miR-935	0.548623	0.353526	7	32	7	51	17	12	11	27	15	28
hsa-miR-4447	2.51928	0.254241	0	18	0	0	0	0	2	0	0	0
hsa-miR-10396b-5p	-0.866655	0.487363	0	8	1	4	1	1	1	1	0	25
hsa-miR-5193	0.26223	0.763344	29	8	8	4	5	10	14	35	2	3
hsa-miR-744-3p	0.167571	0.795471	14	7	14	9	27	11	7	15	26	35
hsa-miR-4689	-0.572398	0.725767	2	0	2	0	0	0	1	9	1	0
hsa-miR-3065-3p	-0.722245	0.26058	214	742	68	86	93	131	227	1254	212	332
hsa-miR-128-2-5p	-0.937929	0.467242	2	1	0	1	1	3	5	0	1	1
hsa-miR-10b-3p	0.344255	0.643337	11	92	14	1	13	19	16	14	35	10
hsa-miR-8052	0.480483	0.664501	2	19	0	3	2	0	3	13	1	1
hsa-miR-6796-5p	1.80016	0.077314	0	35	5	4	2	3	0	2	5	2
hsa-miR-3064-5p	-0.754733	0.243798	32	4	13	11	21	27	31	66	41	40
hsa-miR-3166	0.716727	0.608939	2	0	1	0	7	4	0	0	2	2
hsa-miR-200c-3p	1.1787	0.0412321	444	1723	128	133	192	170	115	377	291	184
hsa-miR-7847-3p	-1.37804	0.0870044	2	64	2	7	5	6	42	68	14	45
hsa-miR-5581-3p	-0.0217955	0.987396	1	0	3	1	1	1	5	2	0	0
hsa-miR-3127-3p	0.720265	0.562448	5	1	1	4	0	3	0	0	2	4
hsa-miR-4750-5p	0.812651	0.217539	57	668	98	926	100	148	190	206	229	353
hsa-miR-5680	-0.553345	0.715999	0	1	1	0	2	0	1	2	0	5
hsa-miR-6717-5p	0.602633	0.445183	4	28	24	34	10	32	2	20	4	20
hsa-miR-30c-1-3p	-0.0764631	0.873791	110	106	37	58	61	86	57	137	163	59
hsa-miR-4658	0.55427	0.786652	0	10	0	0	0	0	3	0	0	1
hsa-miR-939-5p	0.0797716	0.873017	35	90	9	36	15	21	33	48	52	35
hsa-miR-5100	1.20982	0.124784	22	71	6	20	8	22	4	1	17	6
hsa-miR-8085	-0.116429	0.910689	0	8	5	4	1	2	4	3	0	14
hsa-miR-6865-5p	0.0251185	0.978993	4	1	4	3	0	3	2	3	3	6
hsa-miR-1273h-5p	-0.493021	0.367798	263	209	84	101	110	107	151	716	339	219
hsa-miR-6821-5p	0.431528	0.593982	12	17	0	19	1	4	5	10	13	11
hsa-miR-7108-3p	1.82218	0.0573301	1	266	11	58	13	27	5	3	5	34
hsa-miR-4664-3p	-0.982903	0.0697779	21	71	12	61	27	22	112	125	82	83
hsa-miR-362-5p	0.600429	0.408113	32	44	6	8	20	7	8	6	57	12
hsa-miR-4538	0.21945	0.859644	0	12	1	4	1	3	1	11	0	0
hsa-miR-4736	0.41223	0.817841	0	0	2	3	1	5	0	0	0	0
hsa-miR-8053	0.379332	0.80943	0	0	2	4	2	6	0	1	0	0
hsa-miR-664a-3p	2.07325	0.0252118	86	11	26	0	46	11	4	10	15	23
hsa-miR-10398-3p	0.785332	0.2484	5	115	10	66	10	26	14	18	23	30
hsa-miR-3922-5p	1.17294	0.466814	0	11	0	2	0	2	1	1	0	0
hsa-miR-193b-5p	0.287293	0.6077	62	193	60	54	18	91	56	40	74	65
hsa-miR-4537	2.71147	0.0180176	0	18	3	45	1	3	1	0	2	5
hsa-miR-3920	-0.139266	0.911287	0	0	4	3	33	16	0	8	35	4
hsa-miR-3195	0.0759898	0.917226	3	41	20	20	13	37	6	9	9	38
hsa-miR-3194-5p	1.86154	0.200293	1	18	0	2	0	1	2	0	1	0
hsa-miR-504-5p	-0.417661	0.440346	26	69	50	13	21	64	42	60	54	73
hsa-miR-6890-5p	-1.98704	0.178542	0	5	0	0	0	1	0	7	3	8
hsa-miR-130a-5p	2.20433	0.0735871	2	0	5	1	20	0	0	2	3	5
hsa-miR-6806-3p	0.018235	0.979278	3	66	5	43	7	8	12	45	26	39
hsa-miR-4491	-0.523705	0.691544	0	10	1	0	0	1	0	6	4	4
hsa-miR-873-3p	-1.48219	0.0725854	0	19	6	5	1	3	18	40	10	23
hsa-miR-6868-3p	-1.05208	0.344072	5	0	5	0	4	4	6	36	1	3
hsa-miR-4673	0.572293	0.53898	0	10	5	7	7	6	0	13	2	3
hsa-miR-4654	1.60026	0.349312	0	0	3	8	0	2	2	0	0	0
hsa-miR-4455	1.23457	0.306793	4	18	1	0	1	5	1	1	0	1
hsa-miR-323b-5p	0.964106	0.40656	3	7	0	7	0	4	0	2	1	2
hsa-miR-6816-3p	0.432549	0.701231	1	4	1	7	7	3	0	16	0	1
hsa-miR-4482-3p	2.62439	0.038355	11	12	1	0	9	1	0	6	0	0
hsa-miR-199a-3p	0.795326	0.336889	10503	2333	7096	1448	20667	10095	935	5699	15674	3122
hsa-miR-328-5p	0.476259	0.725411	4	10	0	0	0	3	1	0	4	1
hsa-miR-628-3p	0.361966	0.643245	309	19	76	29	53	80	49	177	120	204
hsa-miR-5196-5p	0.396515	0.708892	0	12	0	3	2	2	1	2	2	5
hsa-miR-6747-5p	-1.71651	0.275752	0	2	1	0	0	2	0	0	4	5
hsa-miR-1248	0.891795	0.479366	1	0	1	7	1	2	1	3	1	0
hsa-miR-4502	1.27028	0.352474	0	0	3	9	2	2	1	5	0	0
hsa-miR-128-1-5p	-0.602284	0.248623	8	33	8	9	12	9	18	48	21	28
hsa-miR-431-3p	0.0277727	0.968204	134	64	182	72	208	212	70	85	496	100
hsa-miR-877-5p	0.786337	1	688	299	115	110	165	171	119	196	403	224
hsa-miR-33b-3p	1.67161	0.1795	0	12	2	8	2	4	0	0	0	3
hsa-miR-105-3p	1.58829	0.286782	0	6	2	4	0	2	0	0	0	2
hsa-miR-6737-3p	1.47585	0.119291	8	8	3	11	6	10	0	1	1	2
hsa-miR-3939	-0.614084	0.572152	3	6	0	3	4	5	0	0	7	17
hsa-miR-125b-2-3p	0.111753	0.827216	84	773	215	173	98	252	235	281	237	224
hsa-miR-6825-3p	0.974227	0.408145	1	22	1	4	0	3	5	0	1	1
hsa-miR-548w	-2.30258	0.0688612	1	0	1	0	1	1	3	14	2	2
hsa-miR-6789-3p	0.914946	0.170538	14	67	10	42	4	19	10	6	22	15
hsa-miR-12126	-0.33203	0.750638	0	1	2	2	3	3	2	5	2	1
hsa-miR-500a-3p	-0.463337	0.330066	244	304	227	316	524	282	284	1243	698	674
hsa-miR-493-5p	0.645526	0.473463	7826	367	3753	917	11203	5337	928	1104	12216	3995
hsa-miR-369-3p	1.18007	0.331202	1115	18	997	80	4273	1027	14	55	3159	112
hsa-miR-6887-5p	0.6029	0.524753	0	7	1	4	5	2	3	4	1	2
hsa-miR-3605-5p	-1.12737	0.346087	5	1	0	1	0	4	4	8	0	4
hsa-miR-6845-5p	-1.27896	0.341848	0	0	0	5	0	3	2	3	1	6
hsa-miR-3922-3p	-0.989541	0.142042	6	27	6	34	12	28	25	105	35	8
hsa-miR-6729-5p	0.355189	0.686728	0	52	2	9	5	11	10	3	6	10
hsa-miR-6825-5p	0.281539	0.712992	2	20	6	12	1	12	4	5	5	8
hsa-miR-129-5p	0.990565	1	35	1853	79	115	56	88	259	119	122	150
hsa-miR-9985	-0.481177	0.470735	8	10	14	4	9	22	3	20	20	22
hsa-miR-3147	-0.529803	0.495058	0	18	6	15	3	6	14	31	6	11
hsa-miR-181c-3p	-0.452357	0.526226	24	80	113	23	214	123	45	370	279	115
hsa-miR-378c	-0.876233	0.165734	56	659	90	386	214	228	348	1721	314	279
hsa-miR-6802-5p	1.6782	0.0347568	13	102	52	142	189	89	11	13	14	38
hsa-miR-498-5p	1.3614	0.224643	1	1	2	7	4	2	0	4	0	2
hsa-miR-6783-3p	0.486333	0.656271	1	0	2	12	1	2	3	1	2	7
hsa-miR-6852-3p	0.117574	0.861883	32	13	9	12	10	22	13	6	34	17
hsa-let-7c-3p	-0.44938	0.656047	0	7	3	0	2	2	3	2	3	8
hsa-miR-217-5p	-0.230008	0.850688	0	3	7	0	6	5	12	4	1	0
hsa-miR-466	-1.07427	0.598993	0	0	0	0	3	1	0	9	0	0
hsa-miR-3605-3p	-0.910888	0.237416	33	12	8	8	3	17	57	46	10	24
hsa-miR-1286	-1.93472	0.229912	0	0	2	1	0	3	1	14	0	0
hsa-miR-1234-3p	-1.76748	0.17666	2	1	0	0	1	7	0	1	3	5
hsa-miR-3186-3p	-3.29396	0.00701798	0	3	0	0	1	1	6	28	6	3
hsa-miR-6068	1.68577	0.211243	0	5	4	10	0	4	1	0	0	1
hsa-miR-6767-5p	-0.118826	0.854402	20	46	4	27	2	10	24	26	27	29
hsa-let-7f-1-3p	0.335837	0.675702	36	2	34	9	86	25	17	68	63	40
hsa-miR-6720-5p	0.752389	0.749799	0	0	4	19	1	13	1	0	0	0
hsa-miR-98-5p	0.739933	0.261507	118	38	49	15	92	55	24	42	92	58
hsa-miR-6814-3p	-1.03841	0.368673	0	1	1	1	2	5	1	2	2	2
hsa-miR-671-3p	-0.190041	0.767254	703	296	100	152	93	292	430	348	560	388
hsa-miR-548l	0.859954	0.311774	38	1	11	7	17	10	4	6	27	18
hsa-miR-32-5p	0.742206	0.333485	34	104	117	99	660	175	43	198	328	92
hsa-miR-1247-3p	0.611453	0.419252	4	48	12	42	10	30	12	4	6	20
hsa-miR-570-3p	-0.11321	0.929984	0	0	1	0	7	1	1	6	2	3
hsa-miR-19a-5p	3.14672	0.0750144	2	0	1	6	0	0	1	0	0	0
hsa-miR-12124	0.151106	0.870564	1	4	2	12	2	9	2	1	3	6
hsa-miR-597-3p	-0.715601	0.339253	9	9	4	0	8	5	6	31	12	14
hsa-miR-3065-5p	1.07699	0.203062	1	420	15	46	26	22	41	24	34	59
hsa-miR-516a-5p	1.37711	0.0281373	125	102	273	606	185	180	74	167	103	140
hsa-miR-5708	-0.686529	0.489285	0	2	8	13	1	19	5	4	3	18
hsa-miR-3200-5p	1.61387	0.255525	0	12	0	2	2	1	2	1	0	0
hsa-miR-4746-5p	-1.47451	0.0253818	29	196	15	190	38	78	392	336	161	348
hsa-miR-6815-5p	0.930374	0.24489	9	20	0	11	5	3	1	4	7	12
hsa-miR-4722-3p	0.0776847	0.958804	0	5	0	4	0	2	3	0	0	2
hsa-miR-4522	-1.01905	0.494809	0	0	2	0	2	0	0	3	4	7
hsa-miR-140-3p	-1.20519	0.0442142	6595	17948	21286	14694	41649	19564	41761	145710	81874	58132
hsa-miR-5586-3p	-2.37699	0.191476	0	0	1	0	0	2	1	0	6	0
hsa-miR-382-5p	0.759756	0.290078	15918	5885	5488	4985	7522	7818	1345	2256	18414	3810
hsa-miR-4787-3p	1.20219	0.227798	5	1	5	12	7	6	0	1	10	1
hsa-miR-548ap-5p	0.363526	0.733525	4	1	4	1	3	2	0	2	11	1
hsa-miR-374b-3p	1.70148	0.0830994	7	4	15	1	48	9	0	6	13	6
hsa-miR-345-5p	-1.56859	1	159	878	190	263	323	351	506	4256	609	840
hsa-miR-4539	-0.330081	0.82688	0	1	0	7	0	0	2	7	0	4
hsa-miR-518a-5p	-0.91907	0.45378	0	0	0	5	2	6	1	4	1	4
hsa-miR-138-2-3p	-1.40733	0.311002	0	3	0	0	2	2	3	1	0	7
hsa-miR-5582-3p	1.25622	0.342361	0	0	4	2	9	3	0	0	2	4
hsa-miR-671-5p	0.0942309	0.888203	12	91	3	20	10	10	17	61	14	21
hsa-miR-6833-3p	0.63907	0.650699	0	16	2	0	0	2	4	0	1	1
hsa-miR-4784	-2.6674	0.00825752	1	3	1	3	1	1	28	26	2	6
hsa-miR-525-5p	1.77257	0.0237076	13	31	12	73	6	13	2	23	3	7
hsa-miR-6838-5p	-0.116938	0.93136	0	0	1	3	4	3	0	2	0	7
hsa-miR-6765-5p	-0.686836	0.388624	1	15	2	1	2	7	3	7	7	9
hsa-miR-4511	0.044853	0.932639	10	23	23	26	19	25	11	40	19	35
hsa-miR-92a-1-5p	0.674486	0.396918	71	12	10	17	7	21	30	25	8	12
hsa-miR-4756-3p	-0.43739	0.757203	0	4	2	2	0	0	1	12	0	1
hsa-miR-144-3p	-0.5759	0.425948	26	133	167	408	601	540	178	434	1094	432
hsa-miR-5697	1.2538	0.411324	6	0	3	0	1	0	0	6	2	0
hsa-miR-30e-3p	-0.858793	0.180312	1688	999	3261	1309	6793	4593	7185	9888	9260	6170
hsa-miR-490-5p	0.146316	0.880131	2	1	2	3	8	4	0	11	4	2
hsa-miR-3186-5p	-3.25969	0.00131702	0	6	0	2	2	3	23	57	2	15
hsa-miR-3130-3p	0.282356	0.688424	10	37	3	6	5	2	6	28	9	10
hsa-miR-4747-5p	0.382852	0.65758	2	11	2	10	0	4	2	4	8	3
hsa-miR-4482-5p	-0.154307	0.902541	0	3	0	1	4	0	1	6	1	3
hsa-miR-6834-3p	1.09715	0.459649	0	5	2	3	2	5	0	0	0	0
hsa-miR-103b	0.605473	0.394126	13204	4285	3865	2669	17433	4571	1599	6843	20805	8036
hsa-miR-5003-3p	0.245207	0.826698	1	6	1	2	4	3	0	10	1	0
hsa-miR-122-3p	-0.399922	0.763972	4	0	10	0	0	13	0	6	2	10
hsa-miR-378j	-1.68459	0.1402	0	3	2	0	0	3	3	4	6	2
hsa-miR-552-5p	0.388361	0.733172	5	0	14	1	2	9	7	4	5	0
hsa-miR-6880-3p	-0.412601	0.6106	1	8	4	12	4	2	3	12	5	29
hsa-miR-519d-5p	1.4466	0.41147	0	15	0	0	1	2	0	0	2	0
hsa-miR-4298	0.208645	0.884022	1	8	1	0	0	0	0	1	6	2
hsa-miR-8058	0.50524	0.70975	0	5	1	5	0	3	0	1	4	0
hsa-miR-6834-5p	2.3871	0.0337874	2	1286	953	2659	1687	963	55	27	85	71
hsa-miR-375-5p	-0.182204	0.801815	3	29	11	19	1	24	7	11	19	14
hsa-miR-3125	2.17631	0.0192893	1	33	19	133	123	37	3	7	15	15
hsa-miR-6855-5p	-0.430777	0.551338	9	33	4	2	3	3	19	13	16	17
hsa-miR-1910-3p	-0.777036	0.41932	0	36	0	10	3	1	14	28	13	19
hsa-miR-6821-3p	1.89874	0.149412	0	1	2	8	1	1	1	1	0	1
hsa-miR-23c	1.34071	0.228768	3	4	4	0	6	3	0	4	2	0
hsa-miR-576-3p	0.344142	0.619521	4	7	9	24	15	4	8	33	11	10
hsa-miR-181b-5p	-0.55866	0.224866	1018	2442	1256	1431	897	2249	1154	5790	2343	1677
hsa-miR-5189-5p	0.570393	0.467598	53	5	13	45	14	38	7	11	45	20
hsa-miR-491-5p	0.169962	0.823355	11	12	4	1	15	8	3	24	12	4
hsa-miR-598-5p	1.15672	0.17407	3	6	20	13	9	15	2	7	2	4
hsa-miR-4726-3p	0.731844	0.541672	0	0	2	6	2	2	1	1	1	3
hsa-miR-372-3p	-0.92332	0.196283	2	43	8	12	1	27	24	16	26	19
hsa-miR-4677-3p	-1.48628	0.0491584	0	23	22	16	33	24	106	85	58	51
hsa-miR-185-3p	-0.317794	0.531783	1139	591	549	490	1149	897	687	1843	2268	1417
hsa-miR-3180	0.256262	0.732595	1	39	3	14	3	8	7	7	7	17
hsa-miR-302a-5p	1.10988	0.358387	0	0	11	11	7	8	4	0	4	1
hsa-miR-195-3p	-1.50704	0.0101343	13	42	47	28	8	64	99	76	134	141
hsa-miR-3612	1.14336	0.465099	0	6	1	4	0	3	1	0	0	0
hsa-miR-4284	-0.584774	0.4363	4	50	9	32	9	11	2	39	90	43
hsa-miR-7843-5p	0.143003	0.89711	1	6	1	11	0	1	2	9	0	9
hsa-miR-365b-5p	-3.37492	0.00118868	4	0	0	2	1	2	22	49	4	29
hsa-miR-218-5p	0.50036	0.393942	235	4064	428	411	375	630	661	614	653	663
hsa-miR-4763-3p	0.873044	0.397888	0	34	1	31	6	8	11	1	1	13
hsa-miR-30d-3p	-0.557834	0.341281	8	66	30	26	63	80	37	102	84	30
hsa-miR-6502-3p	0.721885	0.610715	0	0	2	6	1	1	0	0	5	2
hsa-miR-7110-5p	1.55413	0.0626574	7	23	3	5	2	2	0	3	7	3
hsa-miR-3149	-0.820102	0.43705	9	0	4	1	8	3	4	49	1	11
hsa-miR-492	-0.624199	0.596138	0	3	2	5	1	9	0	4	0	6
hsa-miR-409-3p	0.0404214	0.956581	32988	7738	9967	10970	14838	28814	6907	5284	53539	10461
hsa-miR-1911-5p	0.346023	0.782814	0	18	0	2	0	4	2	1	3	1
hsa-miR-4685-5p	-0.680708	0.666688	0	1	0	3	1	0	0	6	0	5
hsa-miR-6736-3p	-0.437497	0.741523	2	3	0	1	0	2	1	5	0	1
hsa-miR-6803-3p	1.34361	0.232488	8	2	1	8	0	2	1	0	2	5
hsa-miR-6885-5p	-0.782089	0.317953	2	17	3	5	0	7	8	20	7	5
hsa-miR-502-3p	-0.1915	0.72615	122	161	133	214	214	146	49	617	290	311
hsa-miR-4274	1.27244	0.430237	0	11	0	2	0	1	1	0	0	2
hsa-miR-3123	-0.126307	0.924979	2	0	0	5	1	0	3	5	0	4
hsa-miR-4489	-0.553693	0.393913	5	52	4	12	3	9	10	35	24	33
hsa-miR-520d-5p	1.3446	0.314521	2	0	0	10	6	2	0	7	1	0
hsa-miR-29c-5p	0.597511	0.260629	16	56	31	21	59	38	21	26	31	26
hsa-miR-27b-5p	0.831134	0.181379	93	51	40	51	56	49	9	37	105	29
hsa-miR-1298-3p	3.18978	0.0356325	0	30	1	6	0	2	0	1	0	0
hsa-miR-3158-5p	-0.17053	0.797534	75	1384	94	665	173	139	592	340	511	934
hsa-miR-3613-3p	0.79918	0.483322	2	51	57	387	8	200	6	5	19	67
hsa-miR-3674	0.446581	0.797402	0	0	1	7	0	4	0	3	0	0
hsa-miR-574-5p	1.52204	0.0620374	1288	175	388	81	352	123	38	240	719	242
hsa-miR-30a-5p	0.28954	0.558235	1245	15883	4659	4246	4429	5707	3761	5380	5764	4967
hsa-miR-744-5p	-0.0590065	0.907832	13918	11158	3800	5513	6530	10397	7092	7032	19058	10228
hsa-miR-181a-2-3p	-0.88229	0.0456119	319	293	302	238	394	595	650	770	1094	744
hsa-miR-4473	0.643346	0.408601	21	15	8	5	6	5	0	9	19	18
hsa-miR-6778-5p	-0.263097	0.784153	1	9	1	2	2	5	4	5	0	3
hsa-miR-7844-5p	-1.7575	0.285626	0	0	1	0	1	2	0	6	2	0
hsa-miR-378b	0.0861663	0.931469	0	11	2	6	3	2	5	13	0	2
hsa-miR-1185-2-3p	0.1437	0.891613	21	0	8	9	38	19	0	19	62	8
hsa-miR-519c-3p	1.38277	0.179076	2	14	1	6	0	1	1	4	2	1
hsa-miR-6762-5p	0.626375	0.730434	0	13	20	13	20	41	0	0	1	1
hsa-miR-1185-1-3p	-0.410756	0.631315	64	12	48	52	152	216	18	29	288	44
hsa-miR-6772-3p	1.1911	0.221806	19	1	6	17	5	7	5	2	15	0
hsa-miR-342-3p	1.31128	0.0218298	901	664	432	178	529	253	80	311	477	422
hsa-miR-4308	-2.69735	0.127583	0	0	1	0	0	3	1	0	0	7
hsa-miR-4677-5p	-1.24164	0.147731	2	6	4	2	0	8	2	14	3	14
hsa-miR-4687-3p	0.323528	0.728348	6	7	5	2	1	4	8	4	0	3
hsa-miR-6775-3p	-1.09098	0.384285	1	0	3	1	0	4	2	7	3	0
hsa-miR-4454	0.54177	0.361934	16	37	21	24	43	27	4	20	51	23
hsa-miR-548k	-0.0703759	0.938519	10	0	14	6	41	21	3	43	36	15
hsa-miR-146a-3p	-0.50564	0.604541	14	16	64	26	43	137	10	1	152	21
hsa-miR-1236-3p	2.89256	0.134558	0	6	0	5	0	1	0	0	0	0
hsa-miR-585-3p	-2.30896	0.0557473	3	0	0	0	1	2	5	1	10	10
hsa-miR-496	1.29593	0.0787427	13	27	23	2	30	11	10	8	16	3
hsa-miR-6829-3p	0.663526	0.435578	2	15	2	6	1	2	3	7	1	4
hsa-miR-187-5p	1.94158	0.196022	3	8	0	2	1	0	0	0	0	4
hsa-miR-3160-5p	-0.020354	0.977249	0	30	6	10	16	10	13	12	7	23
hsa-miR-4632-5p	-2.27173	0.109001	0	2	1	1	0	0	9	2	0	9
hsa-miR-944	0.838628	0.448867	0	2	9	26	11	17	4	8	0	2
hsa-miR-151b	0.625163	0.322912	42	11	30	25	63	19	15	43	64	29
hsa-miR-943	-0.300043	0.647353	3	9	3	9	5	8	10	7	5	10
hsa-miR-193a-5p	-0.760367	0.201572	557	936	112	248	71	324	498	1211	575	1161
hsa-miR-3655	1.24272	0.309976	0	2	4	6	1	3	0	0	2	2
hsa-miR-548h-5p	0.32882	0.74167	0	4	4	4	5	0	2	8	8	1
hsa-miR-1297	-3.04514	1	0	1	4	0	3	6	1	106	2	2
hsa-miR-151a-5p	1.27263	0.0885312	391	75	276	92	557	124	44	103	490	157
hsa-miR-6774-5p	-1.12486	0.503912	0	8	0	0	0	0	1	9	0	5
hsa-miR-105-5p	-1.2181	0.483545	0	0	0	4	1	9	0	0	0	3
hsa-miR-34b-5p	-0.630798	0.630839	0	1	2	2	1	2	2	0	0	8
hsa-miR-622	-0.0226919	0.974118	2	66	4	22	7	23	14	12	16	23
hsa-miR-6763-5p	1.34542	0.012934	17	38	9	14	11	7	6	12	10	5
hsa-miR-4297	-0.316592	0.845575	0	0	3	2	0	6	0	0	1	1
hsa-miR-6509-5p	-0.223157	0.831603	2	6	3	0	2	4	0	11	1	3
hsa-miR-4463	1.28748	0.0909319	1	18	6	24	10	5	3	2	6	12
hsa-miR-4700-5p	0.525522	0.499141	7	6	34	27	62	38	11	21	12	50
hsa-miR-4669	0.0468672	0.962301	19	6	9	54	0	11	28	1	34	36
hsa-miR-556-3p	1.67882	0.207533	5	0	8	0	33	9	0	7	4	0
hsa-miR-648	2.98316	0.0477548	2	5	1	1	1	0	0	0	0	1
hsa-miR-2277-5p	-0.257864	0.64253	9	11	17	11	18	14	15	38	19	25
hsa-miR-202-5p	-0.00940263	0.990421	67	91	248	25	106	99	328	160	62	69
hsa-miR-199a-5p	0.15162	0.837734	1015	1048	2114	933	5281	4351	617	1771	4676	1171
hsa-miR-19b-3p	-0.0313871	0.965772	25	46	135	88	348	197	79	374	204	95
hsa-miR-3691-3p	-0.385177	0.716536	0	6	0	5	1	2	5	1	4	3
hsa-miR-660-3p	-1.37922	0.223774	2	0	1	1	3	3	0	19	2	5
hsa-miR-150-5p	1.25066	0.0580053	2531	1049	476	312	686	517	234	572	438	1250
hsa-miR-3135b	0.600332	0.400595	349	219	58	170	116	142	17	91	465	108
hsa-miR-10395-3p	0.271914	0.695146	3	26	5	7	12	10	6	21	2	8
hsa-miR-3929	-0.906188	0.242388	7	26	0	18	8	6	12	80	18	14
hsa-miR-664b-3p	2.18888	0.19905	5	0	1	0	5	0	0	0	4	0
hsa-miR-1910-5p	0.871167	0.59784	2	593	83	234	0	229	24	1	3	114
hsa-miR-6770-5p	0.838826	0.400646	1	10	0	8	5	4	1	4	0	5
hsa-miR-6511b-3p	1.64409	0.163119	4	6	6	0	2	4	0	0	2	1
hsa-miR-4657	-1.18156	0.281383	3	0	1	3	0	1	2	4	4	13
hsa-miR-1539	0.806886	0.685548	0	0	1	6	0	0	0	0	0	6
hsa-miR-1825	0.775792	0.547158	0	16	12	13	3	16	0	0	0	11
hsa-miR-210-5p	-0.490193	0.557909	2	4	1	6	5	9	6	4	1	8
hsa-miR-219b-5p	2.34207	1	1	410	7	9	3	4	22	4	7	15
hsa-miR-6856-5p	-2.60032	0.119202	0	1	0	1	0	1	9	0	0	2
hsa-miR-152-5p	0.74558	0.425242	1	64	30	8	19	25	17	0	18	10
hsa-miR-5189-3p	1.73508	0.185172	10	0	6	33	0	11	3	1	0	1
hsa-miR-455-3p	-0.241925	0.677466	10	35	16	5	8	24	15	15	24	19
hsa-miR-27b-3p	0.135612	0.800741	3126	4494	5118	2783	7748	6946	2289	5192	8959	5229
hsa-miR-3610	-1.20824	0.463765	0	0	2	1	0	1	0	0	2	8
hsa-miR-200a-5p	0.0727144	0.906659	5	108	16	28	18	12	33	66	35	19
hsa-miR-519d-3p	1.17408	0.173714	9	0	13	10	6	6	2	5	7	6
hsa-miR-194-3p	0.648276	0.421801	5	18	7	9	4	3	1	1	8	21
hsa-miR-548j-3p	0.567253	0.412489	5	21	29	22	56	18	8	13	50	38
hsa-miR-137-3p	0.977557	0.230721	1	13	6	9	4	6	3	1	2	6
hsa-miR-4674	-0.636006	0.649243	0	12	1	2	1	13	0	0	0	5
hsa-miR-1909-5p	0.183316	0.813889	6	69	2	19	6	9	10	18	3	43
hsa-miR-190a-5p	1.3262	0.232389	17	13	4	0	22	3	2	1	25	0
hsa-miR-1914-5p	1.04344	0.270662	3	11	4	12	2	8	4	0	2	1
hsa-miR-338-3p	0.846047	0.315302	1	386	24	41	20	23	56	26	31	60
hsa-miR-4799-3p	0.836289	0.49492	0	1	3	3	4	1	0	0	3	5
hsa-miR-4656	0.574279	0.504825	2	12	6	9	4	11	1	1	2	9
hsa-miR-4326	-0.803039	0.0519981	161	324	113	162	69	185	222	445	555	376
hsa-miR-1827	0.243244	0.668086	18	88	4	31	18	12	21	23	34	47
hsa-miR-1911-3p	0.71666	0.482792	0	3	3	5	5	4	1	3	4	0
hsa-miR-3912-3p	0.324998	0.793751	0	0	2	8	7	10	0	2	3	1
hsa-miR-5010-3p	2.4555	0.0124134	88	2	7	3	23	7	1	6	10	12
hsa-miR-4739	-0.0488012	0.952585	0	12	3	9	3	2	4	9	3	14
hsa-miR-27a-3p	-2.04308	0.00130242	1185	1331	2259	1624	3487	4981	4684	38140	7236	9064
hsa-miR-6754-5p	0.317206	0.744523	6	13	3	0	0	4	2	2	5	6
hsa-miR-20b-3p	0.611762	0.384124	9	8	7	10	15	6	9	17	1	9
hsa-miR-664a-5p	-0.0273828	1	665	381	110	168	175	209	247	840	351	485
hsa-miR-2278	0.737056	0.43093	3	1	6	3	4	4	1	7	1	2
hsa-miR-892b	0.307029	0.858243	0	13	0	0	0	0	3	0	2	2
hsa-miR-423-3p	-0.308627	0.536073	18739	12151	5471	8240	9614	18002	8965	26552	23256	12559
hsa-miR-1298-5p	2.17643	1	4	236	6	5	1	6	7	12	6	8
hsa-miR-6765-3p	0.541343	0.381046	12	94	9	31	7	26	9	18	17	28
hsa-miR-514a-3p	0.161336	0.832874	15	16	6	8	12	6	24	7	20	1
hsa-miR-541-5p	0.324638	0.696238	9	9	7	10	1	6	0	5	19	10
hsa-miR-3619-3p	1.14055	0.357024	1	10	2	0	2	2	0	4	1	0
hsa-miR-6790-3p	0.438036	0.608071	0	25	6	72	9	12	13	17	15	40
hsa-miR-511-5p	-0.858726	0.169126	24	17	18	30	11	46	22	14	82	82
hsa-miR-4647	-0.977719	0.200324	4	21	7	15	2	5	25	56	4	22
hsa-miR-4754	-0.236243	0.775445	4	11	1	4	2	2	11	7	2	4
hsa-miR-4288	0.108153	0.926408	0	6	2	7	1	6	4	0	0	4
hsa-miR-590-3p	2.00055	1	4	0	3	1	60	3	2	8	10	2
hsa-miR-519b-5p	2.50597	0.000185148	67	143	15	249	23	22	10	28	17	22
hsa-miR-504-3p	0.163266	0.919768	1	0	0	6	1	0	1	0	0	9
hsa-miR-16-5p	0.544766	0.468674	1198	730	1331	432	6389	1087	652	5114	2206	1647
hsa-miR-520b-5p	4.00166	0.00787989	4	0	3	1	7	1	0	0	0	0
hsa-miR-4446-3p	0.0263031	0.966246	644	212	210	136	220	486	277	234	561	338
hsa-miR-4804-5p	-0.899739	0.285043	1	8	10	4	1	11	5	22	2	20
hsa-miR-6806-5p	0.649107	0.577929	1	1	5	16	3	14	1	0	2	1
hsa-miR-4778-5p	1.03288	0.254207	2	15	3	6	1	0	1	4	3	7
hsa-miR-208b-3p	-2.75344	0.122361	0	0	0	0	1	1	6	0	3	0
hsa-miR-499b-5p	-0.279464	0.834757	1	7	0	0	0	2	2	2	1	1
hsa-miR-6510-3p	0.879973	0.476704	0	0	12	26	1	14	1	1	3	8
hsa-miR-30d-5p	-0.241563	0.601472	41147	33554	37607	33844	45845	61814	26856	71108	89882	67897
hsa-miR-211-3p	2.16579	0.157163	0	6	2	3	1	0	0	0	0	3
hsa-miR-7154-3p	-0.667281	0.711511	0	6	0	0	0	0	1	3	0	4
hsa-miR-3940-5p	-0.992762	0.48929	0	3	0	3	0	6	2	1	0	1
hsa-miR-12121	0.019422	0.986374	0	10	0	18	2	5	8	0	3	13
hsa-miR-3615	-0.532018	0.432138	2397	9735	428	4373	406	2209	6596	5689	2960	5872
hsa-miR-5088-5p	-0.298323	0.760669	1	9	1	4	0	3	6	1	3	4
hsa-miR-548al	1.16497	0.25758	3	0	2	5	5	3	1	2	1	2
hsa-miR-6808-3p	0.0283256	0.975458	3	36	22	16	0	40	5	10	15	7
hsa-let-7f-2-3p	0.540783	0.364238	13	29	34	36	80	34	14	65	32	37
hsa-miR-3198	-0.326923	0.625138	12	156	7	21	19	14	51	103	27	46
hsa-miR-7854-3p	-0.923458	0.427126	1	20	0	7	2	1	0	53	4	4
hsa-miR-4252	1.06802	0.534261	0	6	0	2	0	1	1	0	0	1
hsa-miR-494-3p	0.88795	0.325073	449	47	272	171	1497	444	28	189	1055	240
hsa-miR-4530	1.09674	0.468238	0	0	2	12	0	2	0	2	0	5
hsa-miR-132-5p	-0.035803	0.93944	56	100	34	54	16	43	61	58	74	74
hsa-miR-6075	0.643753	0.508478	0	3	3	22	5	7	6	3	1	7
hsa-miR-210-3p	-0.195516	0.721	107	295	234	314	520	510	194	503	702	251
hsa-miR-21-3p	-0.0531084	0.938508	22	863	76	80	227	142	134	548	334	98
hsa-miR-6130	1.1799	0.107577	24	14	12	5	22	5	3	10	28	4
hsa-miR-22-5p	-0.146085	0.777213	251	214	223	377	259	535	154	377	556	298
hsa-miR-4786-5p	0.513081	0.527858	8	2	10	3	6	7	3	2	8	10
hsa-miR-1233-3p	0.856889	0.399048	1	11	4	6	3	9	1	0	2	1
hsa-miR-6729-3p	1.40118	0.390847	1	10	1	0	0	0	1	0	0	3
hsa-miR-5192	0.793403	0.52945	5	659	314	813	3	473	27	8	2	556
hsa-miR-449c-5p	-1.26709	0.434183	0	0	0	1	2	2	0	2	0	6
hsa-miR-518e-5p	2.76384	2.9054e-05	59	150	19	266	36	25	9	20	13	18
hsa-miR-380-3p	3.11749	0.000297676	3	15	14	8	41	2	0	4	5	2
hsa-miR-499a-5p	0.0161301	0.982369	4615	2521	4948	2309	5193	11528	756	3865	7150	2445
hsa-miR-361-3p	-0.714947	0.15038	5373	4503	1851	2018	1521	2957	5125	9806	9001	6710
hsa-miR-6884-5p	0.887699	0.256436	8	60	5	6	4	4	9	1	14	12
hsa-miR-6722-3p	1.43426	0.17711	0	14	1	32	3	5	4	6	0	4
hsa-miR-4732-5p	0.473695	0.479642	231	519	34	270	67	60	88	81	176	513
hsa-miR-6750-5p	1.25655	0.0876723	5	37	1	21	8	5	2	4	8	12
hsa-miR-5684	0.912168	0.308851	51	2	12	4	37	18	4	19	41	6
hsa-miR-3937	0.106114	0.934887	0	2	20	4	2	27	0	1	1	6
hsa-miR-6824-5p	-0.396127	0.687611	0	4	2	7	1	8	2	1	6	3
hsa-miR-3914	3.61703	0.00345395	1	49	50	118	247	34	1	1	1	0
hsa-miR-6850-5p	-0.826891	0.190131	3	24	1	11	7	8	7	31	23	21
hsa-miR-3670	-1.96151	0.207811	3	0	0	0	0	7	4	2	0	1
hsa-miR-1260a	0.443515	0.480648	574	499	101	287	102	311	91	142	331	546
hsa-miR-4663	0.0221261	0.984842	0	3	2	7	0	2	5	3	0	3
hsa-miR-23b-5p	0.583846	0.421197	125	44	21	40	18	74	17	17	66	39
hsa-miR-873-5p	-0.336101	0.48757	12	36	12	13	13	16	23	25	43	18
hsa-miR-3921	1.92116	0.335734	0	17	0	0	0	1	0	0	0	2
hsa-miR-659-3p	4.43954	0.00640659	0	1	2	2	10	0	0	0	0	0
hsa-miR-5190	2.19676	0.108229	0	9	1	4	1	1	1	0	1	0
hsa-miR-33a-3p	3.06595	0.00919785	0	21	3	1	26	3	1	1	0	1
hsa-miR-5699-5p	1.8132	0.196784	0	8	6	4	0	2	0	0	0	4
hsa-miR-542-3p	-1.47208	0.0310084	5	204	43	51	90	79	209	617	155	131
hsa-miR-6754-3p	-0.276272	0.731812	3	15	1	12	1	5	11	12	2	9
hsa-miR-4701-3p	1.65762	0.208302	7	0	2	2	1	1	0	0	1	4
hsa-miR-1199-3p	1.18782	0.240626	0	16	7	10	1	5	3	0	2	5
hsa-miR-1185-5p	2.14959	0.200354	1	7	0	0	2	1	0	0	0	1
hsa-miR-6779-5p	-0.761659	0.287271	6	6	1	5	2	9	8	10	7	5
hsa-miR-423-5p	-0.183575	0.71701	56656	214298	20163	61544	22472	51568	99009	99321	80369	78607
hsa-miR-4467	1.29338	0.138747	29	68	3	22	5	13	7	27	0	5
hsa-miR-99b-3p	0.00169551	0.997388	85	546	210	109	219	298	241	164	324	201
hsa-miR-4662b	0.393725	0.728762	7	0	5	3	5	9	0	0	5	8
hsa-miR-7155-3p	-2.61189	0.0103118	1	0	1	3	2	1	9	41	7	6
hsa-miR-320a-5p	0.388704	0.573799	5	55	55	101	37	63	23	29	34	90
hsa-miR-3913-3p	-0.801562	0.0880417	14	47	13	54	26	40	48	104	78	51
hsa-miR-3184-5p	-0.306052	0.538985	18789	11947	5351	8374	9689	17853	9174	26350	23035	12651
hsa-miR-548ae-5p	0.639582	0.560363	2	0	6	1	19	4	0	10	12	3
hsa-miR-5787	0.83906	0.341996	1	7	2	25	36	1	10	20	10	12
hsa-miR-8485	1.4957	0.0518703	61	41	22	8	28	6	3	4	29	41
hsa-miR-6813-3p	1.84662	0.187422	0	0	6	44	1	11	1	1	2	0
hsa-miR-337-3p	0.861363	0.380565	187	20	277	29	426	249	11	25	429	76
hsa-miR-4769-5p	1.17074	0.231431	4	12	1	2	3	4	0	1	4	1
hsa-miR-4726-5p	0.422082	0.630361	1	14	2	7	2	7	1	1	5	5
hsa-miR-362-3p	-0.085049	0.94252	0	8	2	0	3	1	0	7	1	7
hsa-miR-6887-3p	0.858169	0.171577	7	12	4	16	6	3	4	7	8	9
hsa-miR-10a-5p	0.534757	0.43354	9	338	29	49	18	42	54	35	55	59
hsa-miR-412-5p	0.0177926	0.984443	6	8	7	0	12	15	2	3	18	3
hsa-miR-5195-3p	3.69879	0.0387943	0	0	0	21	1	1	0	0	0	1
hsa-miR-499b-3p	0.0269368	0.970165	4449	2597	4991	2348	5437	11454	819	3933	7039	2542
hsa-miR-134-3p	0.591443	0.605542	1	2	1	6	3	5	0	0	4	1
hsa-miR-126-5p	1.06476	0.213781	583	184	1010	201	2381	1159	68	434	927	322
hsa-miR-3137	0.234493	0.86357	6	4	0	0	1	3	0	8	1	0
hsa-miR-3934-3p	0.487623	0.645302	0	12	3	8	0	4	1	2	1	9
hsa-miR-4802-5p	-0.630607	0.543521	1	4	3	2	0	5	2	1	9	1
hsa-miR-6883-5p	0.289848	0.751263	0	66	21	251	20	40	76	88	86	46
hsa-miR-1909-3p	1.30777	0.145693	0	48	4	16	3	5	4	3	2	11
hsa-miR-4650-5p	0.197929	0.819581	1	3	5	6	2	1	4	3	9	3
hsa-miR-647	1.91564	0.0488938	0	9	9	13	4	1	0	7	3	2
hsa-miR-7846-3p	0.551531	0.44813	2	24	7	14	10	13	5	11	1	11
hsa-miR-6131	-0.526259	0.344031	4352	4574	1037	4208	1547	2894	2724	2916	9115	11520
hsa-miR-5706	1.73654	0.265629	3	6	627	237	680	488	6	14	18	24
hsa-miR-518e-3p	2.22475	7.4874e-06	58	174	77	150	32	17	12	35	36	30
hsa-miR-550a-5p	-0.00369713	0.994462	120	290	49	301	77	61	119	380	177	293
hsa-miR-653-5p	1.06484	1	0	48	1	2	1	7	1	3	5	1
hsa-miR-675-3p	0.279485	0.691385	10	14	12	2	6	9	12	6	12	5
hsa-miR-211-5p	1.61158	0.200418	2	16	0	11	0	0	1	5	0	4
hsa-miR-769-3p	0.207224	0.819152	10	0	4	3	7	7	4	2	5	12
hsa-miR-4507	0.0509647	0.953749	0	24	2	8	5	8	8	4	1	12
hsa-miR-432-3p	0.0839269	0.953849	0	0	4	0	10	4	0	5	12	0
hsa-miR-184	-0.339842	0.551217	12	76	15	16	14	12	52	25	39	38
hsa-miR-181c-5p	-0.837992	0.235549	1	59	6	7	18	20	14	81	26	23
hsa-miR-125a-3p	0.413367	0.448002	136	109	58	55	37	88	53	46	103	82
hsa-miR-6861-5p	-0.000594444	0.999492	7	6	2	0	7	5	1	1	10	12
hsa-miR-135b-5p	0.0964524	0.940907	0	9	0	1	4	3	0	8	2	0
hsa-miR-6501-3p	1.08072	0.334935	1	16	27	39	18	43	1	1	3	1
hsa-miR-1246	-1.40146	0.141267	435	4115	743	8563	314	943	8677	31879	1190	2351
hsa-miR-1908-5p	-0.023206	0.973162	245	205	52	109	66	239	39	48	379	138
hsa-miR-3688-5p	0.198509	0.791186	0	12	11	17	19	9	6	25	7	22
hsa-miR-4503	-1.65616	0.365219	0	0	0	2	0	2	0	0	1	6
hsa-miR-30a-3p	-0.0581558	0.905848	845	1475	1018	574	770	1349	1127	638	1672	1086
hsa-miR-518c-3p	1.94548	0.0210994	6	5	5	14	6	2	0	4	6	1
hsa-miR-34c-5p	-0.24477	1	28	932	15	43	27	19	518	63	73	43
hsa-miR-487b-3p	1.58957	0.117175	377	43	669	54	1891	619	30	73	553	105
hsa-miR-495-5p	0.359084	0.903548	0	0	5	0	2	7	0	0	0	0
hsa-miR-1197	1.00654	0.393731	8	0	25	20	142	40	0	5	66	27
hsa-miR-2115-5p	-2.90567	0.000606537	4	32	4	6	10	5	56	335	13	73
hsa-miR-10399-5p	-0.52016	0.505063	3	13	13	9	67	26	8	86	64	36
hsa-miR-6743-5p	2.43346	0.0207244	0	44	54	119	64	37	7	3	4	2
hsa-miR-6805-5p	-0.642291	0.316076	9	9	5	19	5	8	13	49	14	15
hsa-miR-365a-3p	0.910201	0.230414	5	32	6	2	5	7	5	2	7	4
hsa-miR-146a-5p	1.44931	0.0683662	1085	338	955	322	3001	1012	92	422	1055	320
hsa-miR-6124	0.487072	0.586515	2	32	2	8	2	8	3	11	0	7
hsa-miR-4721	-0.156874	0.867844	4	8	0	7	1	3	1	17	2	4
hsa-miR-371a-3p	-1.59773	0.242498	0	11	0	0	0	1	1	17	1	9
hsa-miR-325	4.32809	1	0	64	0	0	1	1	0	0	1	0
hsa-miR-6800-3p	3.01395	0.00293081	2	9	6	26	6	4	0	1	0	2
hsa-miR-15b-5p	1.49881	0.0802237	226	138	1021	243	1851	606	50	133	453	538
hsa-miR-323a-5p	0.584027	0.446658	69	74	12	28	12	37	4	9	85	22
hsa-miR-330-5p	0.0769087	0.885886	81	753	68	142	82	120	145	391	220	133
hsa-miR-939-3p	0.39183	0.744211	1	1	2	5	1	3	1	6	0	0
hsa-miR-3689b-3p	2.84208	0.313283	0	10	0	0	0	0	0	0	0	0
hsa-miR-122b-5p	0.974533	0.39069	4	2	12	0	1	5	0	7	2	2
hsa-miR-6827-5p	0.265881	0.795267	4	0	1	1	5	2	2	3	2	4
hsa-miR-5685	0.80926	0.272107	1	11	9	16	8	8	4	5	3	11
hsa-miR-101-3p	-0.488752	0.476517	446	2520	3712	3121	10733	5513	5540	12671	10835	5516
hsa-miR-6746-3p	1.26178	0.238525	0	8	5	12	9	9	3	0	1	1
hsa-miR-6753-3p	-0.208694	0.803219	3	36	13	69	2	11	27	12	29	89
hsa-miR-625-5p	0.515615	0.473924	1042	124	998	223	945	885	402	489	898	878
hsa-miR-296-3p	-0.177819	0.719803	30	291	57	79	43	98	112	88	120	124
hsa-miR-548v	1.2699	0.180499	3	4	0	9	5	3	2	2	2	1
hsa-let-7e-5p	0.641345	0.358219	271	87	76	22	100	95	35	89	222	88
hsa-miR-5694	0.393204	0.774008	0	3	2	5	0	5	0	0	1	2
hsa-miR-548t-3p	0.506681	0.619435	2	0	5	1	15	2	1	6	12	5
hsa-miR-31-5p	0.278277	0.664299	17	23	4	33	9	10	13	43	14	8
hsa-miR-1287-5p	-0.432324	0.297756	44	45	25	41	42	56	43	84	94	69
hsa-miR-6747-3p	1.32565	0.160123	10	9	1	11	1	4	4	2	0	4
hsa-miR-1229-5p	-0.125167	1	1	50	1	1	1	2	3	38	2	5
hsa-miR-4793-3p	0.558316	0.778824	0	11	0	0	0	0	2	0	3	0
hsa-miR-548n	0.898081	0.438305	3	5	2	0	22	7	0	1	13	1
hsa-miR-6746-5p	0.0451275	0.965321	0	11	1	3	3	4	1	0	4	8
hsa-miR-6792-5p	0.589613	0.672612	1	2	0	9	0	2	4	2	0	0
hsa-miR-12136	2.78481	0.00346609	3944	163	443	105	496	218	353	56	306	94
hsa-miR-3665	0.736627	0.322828	8	29	6	66	9	13	9	8	9	44
hsa-miR-301a-3p	0.529161	0.543549	2	25	1	3	7	8	1	2	10	3
hsa-miR-4999-5p	1.11219	0.455062	5	0	1	0	7	0	0	0	3	7
hsa-miR-320a-3p	0.535732	0.253474	84317	279698	28223	93727	35816	48645	38984	109077	105633	81778
hsa-miR-539-5p	0.756852	0.508531	1143	46	189	16	197	172	15	29	1400	37
hsa-miR-765	-0.185486	0.837007	0	2	8	11	2	9	2	13	5	8
hsa-miR-6763-3p	0.800259	0.532092	2	3	0	5	0	1	0	1	4	1
hsa-miR-451b	-0.182247	0.761361	55	13	21	39	35	37	47	31	59	84
hsa-miR-3648	0.569728	0.460551	7	9	3	26	2	6	3	4	12	15
hsa-miR-7515	-0.484006	0.650786	0	7	3	0	1	4	2	3	1	6
hsa-miR-5091	2.25186	0.115916	0	3	1	15	0	1	0	3	0	1
hsa-miR-3972	1.4064	0.300255	0	5	1	3	2	0	0	3	0	2
hsa-miR-3185	1.75362	0.141086	0	15	1	4	2	0	2	2	0	2
hsa-miR-130b-5p	1.45225	0.097159	621	25	74	61	43	146	36	74	81	108
hsa-miR-6764-5p	0.78167	0.361075	16	14	5	2	3	3	4	1	18	4
hsa-miR-3141	0.160057	0.851721	0	13	4	5	4	4	1	15	3	4
hsa-miR-548ai	0.688097	0.533904	1	0	2	4	9	3	1	4	6	0
hsa-miR-378i	-0.711629	0.172578	115	687	141	289	180	256	670	867	269	296
hsa-miR-6873-3p	0.407918	0.698292	11	4	1	5	0	1	1	2	3	16
hsa-miR-5010-5p	0.230549	0.708933	64	107	16	57	21	33	32	14	59	123
hsa-miR-769-5p	-1.53818	0.00374943	189	455	289	191	509	508	1053	2985	1051	747
hsa-miR-4676-3p	-0.985205	1	21	13	5	4	6	8	10	99	12	15
hsa-miR-627-5p	-0.0769754	0.958112	3	0	4	0	0	3	0	5	5	0
hsa-miR-450b-3p	3.09911	0.249673	0	12	0	0	0	0	0	0	0	0
hsa-miR-563	-0.0466447	0.962644	1	1	3	3	2	2	0	3	4	6
hsa-miR-6511a-3p	2.64774	0.0121627	19	9	3	11	3	4	0	0	5	0
hsa-miR-16-1-3p	0.836992	0.245688	1	58	10	26	8	13	6	6	11	20
hsa-miR-6791-3p	1.31719	0.357559	0	7	4	4	0	4	0	0	0	2
hsa-miR-203a-3p	1.28332	0.0485864	12	318	21	64	18	20	19	40	42	35
hsa-miR-6792-3p	-0.79031	0.577906	0	0	1	4	0	3	2	5	0	1
hsa-miR-374b-5p	1.73457	0.0393622	302	105	209	30	1421	147	51	197	383	144
hsa-miR-500b-3p	-1.20604	0.138427	4	3	3	5	1	4	1	23	9	17
hsa-miR-1225-3p	-0.292669	0.827368	0	5	0	3	1	5	0	0	3	2
hsa-miR-30b-3p	0.202751	0.71383	73	122	26	24	18	40	29	59	100	39
hsa-miR-6818-5p	0.812213	0.36979	1	48	0	5	8	3	7	11	5	3
hsa-miR-6866-5p	-1.29353	0.038256	17	9	18	18	32	18	66	146	52	56
hsa-miR-2276-3p	1.24679	0.154653	6	17	3	6	4	5	0	8	4	0
hsa-miR-526b-5p	1.76503	0.0366928	29	7	20	129	7	14	5	41	13	7
hsa-miR-4428	0.337552	0.803421	0	5	1	1	1	2	1	0	0	3
hsa-miR-548p	-1.01757	0.124046	5	4	14	17	24	11	27	62	43	51
hsa-miR-144-5p	-0.730791	0.249975	37	122	70	135	346	160	113	250	718	378
hsa-miR-342-5p	-0.561091	0.248061	577	1243	203	518	215	353	708	1813	745	1119
hsa-miR-191-3p	-0.786124	0.130454	88	59	32	34	69	112	71	229	171	79
hsa-miR-1226-3p	-0.790525	0.543903	7	0	1	1	0	7	1	14	0	2
hsa-miR-7157-3p	0.890199	0.612552	0	7	0	3	0	3	0	0	0	1
hsa-miR-1228-3p	1.40434	0.337447	0	6	2	1	1	0	1	0	0	3
hsa-miR-133a-5p	-0.00603971	0.992687	21	36	20	10	22	50	4	22	36	18
hsa-miR-134-5p	0.880868	0.215207	20770	7606	4282	4497	9533	7190	1544	4143	19925	3632
hsa-miR-2110	-0.256462	0.614528	680	1201	186	498	149	454	346	1094	1143	802
hsa-miR-6874-3p	-2.85127	0.068615	0	0	0	0	1	2	0	8	3	1
hsa-miR-532-3p	1.4265	0.00443006	32	86	21	38	22	19	5	14	22	24
hsa-miR-4449	0.28664	0.671839	4	37	9	11	7	5	17	6	6	22
hsa-miR-193b-3p	1.23198	0.0892841	11	283	19	30	12	25	23	33	28	9
hsa-miR-1915-5p	2.65082	0.0899334	1	9	0	2	2	0	2	0	0	0
hsa-miR-1284	0.488218	0.596249	22	3	4	4	6	1	2	13	3	27
hsa-miR-6831-5p	0.026312	0.987501	0	6	0	1	0	0	1	1	0	4
hsa-miR-155-5p	1.60725	0.043294	3150	217	546	180	1453	454	163	799	914	607
hsa-miR-548e-3p	-0.0524347	0.949053	12	14	122	71	316	106	92	387	159	112
hsa-miR-1285-3p	0.376892	0.436487	106	551	67	395	123	104	118	306	266	269
hsa-miR-518c-5p	1.42307	0.047408	15	103	5	83	7	6	15	32	16	13
hsa-miR-145-3p	-1.02692	0.0650722	235	367	497	198	365	730	558	2316	615	701
hsa-miR-518f-3p	3.09459	0.0103339	5	7	6	2	2	1	2	0	0	0
hsa-miR-106a-5p	0.557398	0.419424	71	31	62	24	140	93	15	56	98	52
hsa-miR-4437	-0.896109	0.211021	1	20	6	4	2	10	15	12	6	18
hsa-miR-7107-5p	0.813775	0.198716	5	84	7	34	15	8	6	34	17	21
hsa-miR-2682-5p	0.3409	0.778043	0	1	4	3	1	1	2	1	0	6
hsa-miR-24-2-5p	-0.751432	0.170554	52	759	203	158	237	253	356	1140	542	337
hsa-miR-26a-2-3p	0.848324	0.448988	4	0	2	2	13	6	0	1	2	7
hsa-miR-3613-5p	1.17771	0.2373	33	6	182	27	791	179	27	175	227	63
hsa-miR-363-3p	-0.29249	0.474503	1499	3843	2144	3615	3316	4579	2011	5743	5211	4596
hsa-miR-212-3p	2.73813	0.0135779	1	39	3	3	3	2	1	3	0	0
hsa-miR-4757-5p	1.7544	0.273471	0	0	0	3	7	1	0	1	2	0
hsa-miR-646	0.373917	0.822537	0	0	0	6	3	0	3	6	0	0
hsa-miR-3690	-4.51428	4.08187e-05	0	0	0	5	1	2	22	110	15	47
hsa-miR-4676-5p	1.44736	0.305228	6	1	1	0	2	0	0	3	3	0
hsa-let-7b-3p	-0.134925	0.767953	22	42	17	15	19	27	23	45	21	35
hsa-miR-6741-3p	1.82373	0.18499	14	5	0	3	1	6	0	0	1	0
hsa-miR-4717-5p	-0.381263	0.807415	4	0	1	0	2	0	0	2	0	14
hsa-miR-26a-1-3p	0.50006	0.582846	6	1	3	3	11	7	2	1	10	3
hsa-miR-5693	-1.74164	0.38181	0	0	0	2	0	4	0	5	0	0
hsa-miR-3184-3p	-0.187178	0.712092	56546	214487	20064	61782	22357	51838	99145	99384	80985	78362
hsa-miR-127-3p	-0.0117786	0.986007	75338	65350	22710	48198	38453	59600	34415	7990	170049	47222
hsa-miR-148a-3p	-2.2941	0.000998228	70169	242817	353635	589235	499662	312766	3277391	4269020	1644908	2148578
hsa-miR-3675-3p	-0.153233	0.902161	2	1	3	1	0	6	0	1	1	2
hsa-miR-7855-5p	-0.123362	0.895946	2	5	8	1	2	0	6	4	14	4
hsa-miR-330-3p	0.207951	0.712786	980	480	488	308	593	574	248	582	1436	779
hsa-miR-11400	-0.413792	0.562127	332	131	332	143	1112	802	533	323	1498	641
hsa-miR-3928-3p	-0.795764	0.174435	71	155	30	72	36	26	96	413	98	154
hsa-miR-6881-3p	-0.584822	0.682365	0	3	0	3	0	2	1	0	1	5
hsa-miR-378a-3p	-0.761647	0.149258	2560	12786	1985	8000	4384	3218	11069	24971	7466	9578
hsa-miR-6782-5p	0.205618	0.859102	1	0	2	6	1	2	4	3	0	2
hsa-miR-4671-5p	2.83752	0.0509065	0	9	5	5	0	1	0	0	2	0
hsa-miR-607	0.599212	0.608615	1	0	2	3	4	1	0	2	1	6
hsa-miR-149-5p	1.46978	1	15	979	27	70	27	28	99	25	72	47
hsa-miR-654-3p	0.0429733	0.956813	2910	343	1820	1577	4672	4053	497	1332	8175	2287
hsa-miR-4505	2.41216	0.0435774	0	24	1	9	2	2	0	1	0	3
hsa-miR-556-5p	-0.245632	0.771835	4	2	6	7	23	11	3	21	36	3
hsa-miR-6832-5p	-0.455583	0.663932	3	0	2	3	2	4	5	0	6	3
hsa-miR-940	0.114695	0.886929	4	13	2	3	17	7	6	7	21	1
hsa-miR-574-3p	0.8839	0.142749	409	303	189	49	213	198	63	200	162	225
hsa-miR-6514-5p	-0.468664	0.479126	30	15	22	5	13	13	21	82	26	41
hsa-miR-6842-5p	-1.44983	0.0746734	27	25	3	2	2	7	36	101	29	32
hsa-miR-3151-3p	0.304555	0.784832	0	4	0	5	9	6	0	7	2	2
hsa-miR-320e	0.53369	0.255047	89	327	49	131	50	106	42	113	115	89
hsa-miR-3152-3p	0.378589	0.781092	0	7	2	0	1	2	0	4	2	0
hsa-miR-10392-5p	-0.389078	0.664036	0	11	7	6	1	8	9	3	2	13
hsa-miR-4634	-0.929558	0.151513	15	93	19	107	51	36	152	71	67	279
hsa-miR-5006-5p	0.915929	0.453905	0	16	2	0	1	2	0	2	2	3
hsa-miR-10396a-5p	-1.79767	0.201818	0	5	0	3	1	1	3	0	0	29
hsa-miR-6076	-0.330032	0.771263	0	5	5	8	0	15	1	2	1	5
hsa-miR-181b-3p	-1.34183	0.0643571	3	10	9	6	11	6	18	88	14	14
hsa-miR-522-3p	2.28725	0.0029529	63	14	14	49	8	12	3	16	7	4
hsa-miR-452-3p	0.168593	0.867348	1	7	20	4	38	27	0	6	36	20
hsa-miR-1537-3p	-0.0674118	0.967496	0	7	0	0	1	4	0	1	1	0
hsa-miR-1295a	1.01134	0.439967	1	7	1	6	0	0	0	5	0	4
hsa-miR-6500-3p	-0.265234	0.840628	0	5	3	0	1	2	0	0	7	4
hsa-miR-5584-5p	1.13026	0.437254	0	5	1	2	1	2	0	0	0	2
hsa-miR-376c-3p	0.483913	0.657545	9	6	25	5	111	62	3	1	75	6
hsa-miR-4710	0.389624	0.730133	0	4	1	6	1	0	4	1	2	3
hsa-miR-548f-5p	-0.610879	0.342404	4	19	14	28	65	42	43	70	58	40
hsa-miR-4487	-1.97275	0.170387	0	0	1	0	1	1	2	6	1	1
hsa-miR-4458	0.685328	0.524074	0	7	9	8	4	12	2	1	0	4
hsa-miR-548t-5p	-1.1231	0.19242	0	9	2	3	2	6	1	14	4	14
hsa-miR-25-5p	-0.403343	0.536192	189	385	23	144	30	64	232	414	136	258
hsa-miR-4637	-0.773312	0.618209	0	0	0	0	5	3	3	0	1	3
hsa-miR-6756-3p	0.520755	0.553575	0	10	4	12	2	3	4	1	7	7
hsa-miR-7106-3p	0.163165	0.940339	0	6	0	0	0	1	0	0	0	3
hsa-miR-378f	-0.57171	0.315953	8	52	7	15	18	8	35	61	30	25
hsa-miR-4767	0.302814	0.758799	1	6	1	27	0	7	7	4	6	7
hsa-miR-9898	1.80865	0.129875	0	0	3	17	7	2	0	5	3	1
hsa-miR-324-5p	0.249332	0.695429	12	79	29	8	73	22	14	87	46	46
hsa-miR-138-1-3p	0.731691	0.450507	0	77	7	21	6	9	25	5	1	9
hsa-miR-3150b-5p	2.2477	0.170552	0	6	1	2	1	0	0	0	0	2
hsa-miR-378d	-0.903738	0.124699	61	400	63	239	177	109	303	1131	273	227
hsa-miR-6891-3p	1.1919	0.30222	1	6	5	8	0	3	2	0	0	5
hsa-miR-5009-5p	-1.13688	0.075269	14	28	4	12	7	6	34	74	16	38
hsa-miR-4285	0.720019	0.578	0	10	2	1	0	2	1	0	1	3
hsa-miR-10398-5p	0.520577	0.732539	2	0	1	5	0	0	0	5	0	4
hsa-let-7c-5p	0.371748	0.455929	6685	33998	3798	5645	3493	4631	8472	7383	9136	9318
hsa-miR-199b-3p	0.802848	0.331835	5264	1114	3523	736	10441	5045	475	2949	7663	1589
hsa-miR-4533	0.368092	0.49613	6	36	10	14	12	11	13	8	19	14
hsa-miR-550b-2-5p	-1.95576	0.0704518	1	1	1	2	0	3	6	11	3	1
hsa-miR-3177-5p	1.15251	0.330581	0	3	2	13	9	7	0	0	6	1
hsa-miR-627-3p	-0.349242	0.667701	8	7	17	0	9	17	4	29	16	14
hsa-miR-4290	0.549583	0.700976	0	6	1	3	1	1	5	0	0	0
hsa-miR-30c-2-3p	0.505097	0.415924	48	809	49	110	54	109	135	146	109	101
hsa-miR-629-3p	-0.509817	0.364107	148	238	51	195	68	147	342	351	151	99
hsa-miR-18a-5p	0.191116	0.799384	13	7	18	12	58	38	6	29	45	14
hsa-miR-448	0.606684	0.672549	2	9	0	0	0	2	1	2	0	1
hsa-miR-4758-5p	0.913387	0.260744	0	77	21	57	48	28	22	5	26	29
hsa-miR-6125	-0.0566574	0.941742	1	18	1	7	4	5	9	6	3	7
hsa-miR-340-5p	-0.011254	0.988514	247	875	1953	617	5073	3113	691	4258	3328	1221
hsa-miR-1294	-0.316095	0.477268	80	68	51	76	51	89	46	145	142	135
hsa-miR-6882-3p	0.304512	0.801318	1	5	2	0	3	4	2	0	3	0
hsa-miR-762	0.369472	0.622971	0	15	7	18	10	9	3	15	5	15
hsa-miR-487a-5p	0.998584	0.294072	330	23	24	27	30	95	4	47	152	35
hsa-miR-517b-3p	1.40714	0.0189614	84	52	82	164	42	27	15	102	60	36
hsa-miR-6719-3p	-3.54807	0.0347279	0	0	0	0	0	2	5	0	1	4
hsa-miR-6077	1.19416	0.427597	0	0	5	9	5	8	1	0	0	0
hsa-miR-5588-5p	0.681734	0.203969	37	98	15	68	12	32	24	26	33	37
hsa-miR-5001-5p	0.679658	0.449533	0	26	12	49	2	20	6	18	7	10
hsa-miR-145-5p	1.04831	0.0444628	329	3621	678	584	893	699	241	921	557	511
hsa-miR-548aj-5p	-0.631983	0.583943	1	1	1	0	4	1	0	7	3	5
hsa-miR-3178	0.439971	0.559047	2	16	7	42	12	11	8	10	6	36
hsa-miR-6775-5p	-0.0915051	0.917064	0	60	13	7	2	23	12	22	5	13
hsa-miR-4659b-3p	0.536941	0.619675	9	0	9	1	7	8	0	3	15	3
hsa-miR-3654	0.769057	0.485403	0	32	7	22	0	7	4	7	0	18
hsa-miR-3188	0.899959	0.324378	46	4	8	6	10	16	3	2	31	7
hsa-miR-99a-3p	0.870613	0.344203	1	20	2	1	8	7	1	3	2	3
hsa-miR-298	0.315989	0.832722	0	5	1	4	0	3	0	0	0	5
hsa-miR-615-5p	0.285368	0.802484	0	6	0	8	1	4	0	4	3	2
hsa-miR-3135a	-1.20033	0.046916	4	8	6	19	6	11	26	40	19	30
hsa-miR-1283	1.9015	0.0331594	13	0	13	41	18	9	2	12	5	4
hsa-miR-663a	0.465267	0.629815	1	27	0	22	16	11	1	10	2	27
hsa-miR-376b-3p	-0.660327	0.700364	0	0	0	0	6	4	1	0	7	0
hsa-miR-18b-3p	0.0837516	0.938353	0	15	4	0	3	6	0	8	2	5
hsa-miR-892c-3p	2.4258	0.31291	0	11	0	0	0	0	0	0	1	0
hsa-miR-5701	-0.446187	0.629047	0	0	5	12	11	7	7	23	11	7
hsa-miR-32-3p	0.161283	0.877202	23	0	16	0	36	11	10	27	55	8
hsa-miR-4286	0.240707	0.744753	92	12	68	14	110	85	33	126	94	48
hsa-let-7d-3p	0.158171	0.802468	2183	630	438	301	668	857	579	1755	932	1461
hsa-miR-129-2-3p	2.26688	1	1	125	3	6	4	4	8	0	2	4
hsa-miR-5703	0.0319787	0.984155	0	0	0	4	2	1	0	0	1	6
hsa-miR-6817-5p	1.65305	0.351447	3	7	0	0	0	1	0	0	0	2
hsa-miR-523-5p	2.87001	3.24245e-05	69	145	26	286	21	23	6	15	18	23
hsa-miR-4661-5p	-0.421978	0.469084	10	74	17	24	11	13	59	28	41	40
hsa-miR-6784-3p	-2.44759	0.15651	0	0	2	0	0	3	7	0	0	2
hsa-miR-4433b-5p	2.11584	0.0365187	2806	75	317	104	686	510	28	46	589	183
hsa-miR-4504	-1.05634	0.251585	0	0	9	12	9	4	21	29	21	18
hsa-miR-4474-3p	0.857896	0.461884	3	11	0	0	4	3	2	0	3	1
hsa-miR-339-3p	-0.445844	0.289992	137	504	190	466	342	434	281	759	825	426
hsa-miR-376a-3p	0.848229	0.396426	15	0	38	16	128	44	5	24	72	16
hsa-miR-6845-3p	-0.477786	0.701897	0	2	23	9	3	54	1	2	1	7
hsa-miR-548b-5p	1.64634	0.202479	3	0	3	2	5	0	0	4	3	0
hsa-miR-12130	1.67149	0.0739306	2	46	2	4	4	2	3	0	4	6
hsa-miR-148b-3p	-0.56702	0.419447	2606	3773	11976	7584	33811	17190	18127	41230	34744	17779
hsa-miR-4309	0.88047	0.544528	0	6	0	4	0	1	1	1	0	2
hsa-miR-548aa	-0.0100911	0.989434	11	4	18	6	61	23	12	48	42	27
hsa-miR-296-5p	0.650557	0.354846	29	29	25	14	54	44	3	13	39	25
hsa-miR-4635	-0.193504	0.872031	1	12	1	1	0	1	6	0	6	1
hsa-miR-652-5p	3.44846	0.011711	1	29	0	6	2	0	0	0	2	1
hsa-miR-4499	0.564978	0.592839	0	16	1	4	2	5	2	2	0	4
hsa-miR-631	0.384539	0.785644	0	2	0	6	0	2	0	2	2	1
hsa-miR-217-3p	-0.188943	0.904764	0	5	0	2	0	2	1	4	0	0
hsa-miR-606	2.39495	0.288318	0	16	0	0	0	0	0	2	0	0
hsa-miR-6826-5p	0.868975	0.234582	3	31	3	10	3	3	2	5	11	7
hsa-miR-576-5p	1.16411	0.185085	74	8	24	11	42	22	2	36	3	50
hsa-miR-125b-5p	0.542744	0.336029	953	11140	812	1552	811	1644	1527	2159	1719	1739
hsa-miR-5587-3p	-0.0638994	0.967795	0	5	1	0	1	0	0	0	3	5
hsa-miR-93-3p	0.609183	0.275037	42	30	28	24	51	22	14	69	19	41
hsa-miR-877-3p	0.365469	0.567213	7	32	2	11	6	10	10	7	8	8
hsa-miR-6892-5p	0.550444	0.552524	5	6	5	0	3	4	1	4	1	7
hsa-miR-664b-5p	0.489307	0.485246	64	16	14	5	20	19	19	38	26	21
hsa-miR-4763-5p	0.171418	0.875122	1	17	2	0	1	4	2	0	5	5
hsa-miR-202-3p	-0.412497	1	12	40	44	15	8	93	12	28	20	32
hsa-miR-1343-3p	0.615181	0.46615	16	12	1	4	2	6	1	12	7	3
hsa-miR-1306-3p	-0.635526	0.160996	122	207	46	108	52	80	192	315	194	204
hsa-miR-136-3p	0.255712	0.774734	43	122	394	230	1232	853	78	215	954	152
hsa-miR-3173-5p	-0.666352	0.446584	15	0	6	7	3	12	16	4	13	26
hsa-miR-4639-5p	1.91147	0.120979	0	0	5	13	2	0	1	2	3	2
hsa-miR-1291	0.0467453	0.95386	2	9	4	6	2	4	0	11	4	9
hsa-miR-4771	-0.42286	0.616863	1	6	9	14	8	8	0	20	14	33
hsa-miR-4799-5p	2.2519	0.0160932	1	2	7	22	14	3	1	1	5	3
hsa-miR-191-5p	-0.455403	0.41422	19311	11488	7879	7455	14000	13748	7295	58112	18733	25193
hsa-miR-4707-5p	1.37147	0.268765	1	0	4	14	3	5	0	1	0	5
hsa-miR-6740-5p	-1.29368	0.16407	0	15	1	3	0	2	8	12	7	14
hsa-miR-3691-5p	-1.00428	0.0568679	19	27	18	13	22	18	60	89	35	55
hsa-miR-138-5p	0.556847	0.532028	2	859	42	93	32	42	179	61	74	139
hsa-miR-154-3p	-0.182923	0.944113	0	0	5	0	6	6	0	0	14	0
hsa-miR-5008-3p	-0.144895	0.899752	0	3	1	4	2	6	2	0	2	1
hsa-miR-3154	-2.00994	0.00793023	4	6	0	4	2	9	15	31	5	14
hsa-miR-6129	0.780398	0.725579	0	0	10	1	7	11	0	3	0	0
hsa-miR-1269b	1.9725	0.176186	1	2	2	6	0	1	2	0	0	0
hsa-miR-6769b-5p	1.82498	0.214448	1	2	0	7	1	0	0	0	1	3
hsa-miR-1471	0.343149	0.831278	0	7	1	1	0	3	2	0	0	0
hsa-miR-1277-3p	0.367301	0.800154	0	0	4	7	9	8	0	0	13	0
hsa-miR-6504-3p	-0.568756	0.767436	0	0	0	2	1	0	0	6	1	0
hsa-miR-6780a-5p	-0.640723	0.283072	11	62	3	19	5	19	30	29	30	39
hsa-miR-450b-5p	-0.420609	0.600846	21	39	192	34	415	186	255	530	206	215
hsa-miR-711	0.151618	0.921933	0	0	0	6	2	1	0	2	0	7
hsa-miR-9-3p	0.994974	0.187115	2	255	13	21	33	26	16	41	26	23
hsa-miR-142-5p	-0.878799	0.204593	917	1031	3216	2815	8487	5443	3432	21097	7610	8916
hsa-miR-4770	0.656688	0.405399	1	47	6	9	7	10	3	19	8	2
hsa-miR-6785-3p	0.351854	0.737075	0	12	4	3	2	8	0	2	1	5
hsa-miR-29c-3p	0.614185	0.428541	3	73	5	4	19	3	3	27	20	16
hsa-miR-18a-3p	0.924216	0.133521	77	46	21	44	43	38	6	27	27	65
hsa-miR-222-3p	0.186704	0.796372	22999	5630	7722	4790	4384	12854	3813	4290	28060	10678
hsa-miR-487b-5p	1.67875	0.122011	62	0	8	15	13	17	0	3	13	12
hsa-miR-764	0.56183	0.681748	0	3	1	5	0	0	2	2	0	3
hsa-miR-7150	0.54789	0.532857	1	4	1	8	9	7	2	3	2	4
hsa-miR-1469	-0.333987	0.758066	0	76	10	10	4	51	10	0	9	20
hsa-miR-517-5p	1.46457	0.0675841	3	21	6	34	2	6	7	5	3	4
hsa-miR-378h	0.527035	0.544401	3	22	4	6	1	0	3	16	5	4
hsa-miR-221-5p	0.060554	0.926836	166	132	203	79	382	293	74	219	599	137
hsa-miR-1266-5p	-0.585443	0.558521	0	15	1	2	0	2	6	5	4	6
hsa-miR-766-3p	0.971356	0.179279	273	43	78	45	139	115	23	49	142	104
hsa-miR-6788-5p	1.29255	0.302157	3	8	3	3	0	0	2	0	0	6
hsa-miR-6882-5p	3.19207	0.0417372	0	15	0	6	1	1	1	0	0	0
hsa-miR-196a-5p	0.662357	0.315206	13	90	42	15	29	48	6	38	19	20
hsa-miR-1915-3p	3.02751	1	0	58	2	3	2	1	1	1	2	1
hsa-miR-375-3p	0.524574	0.339144	373	1360	128	625	87	252	325	424	363	426
hsa-miR-185-5p	-0.0370225	0.93915	8207	18688	5929	23072	13496	9586	4894	29207	20846	28931
hsa-miR-20b-5p	0.267081	0.70523	93	58	101	65	251	189	20	86	247	117
hsa-miR-6847-5p	0.136648	0.790922	23	15	11	24	19	14	18	30	19	31
hsa-miR-7108-5p	0.828607	0.198799	8	42	5	59	14	18	8	17	12	24
hsa-miR-107	0.317282	0.587729	289	232	214	225	638	332	70	450	627	349
hsa-miR-4777-3p	0.85042	0.643236	0	0	1	0	5	3	0	0	1	0
hsa-miR-1276	0.867781	0.401187	2	4	2	6	1	1	2	0	6	1
hsa-miR-1270	-1.15325	0.0827763	13	9	5	3	8	5	24	36	14	35
hsa-miR-3661	0.497947	0.489973	6	15	6	11	3	9	6	2	12	3
hsa-miR-656-3p	0.898302	0.369446	43	10	117	12	318	156	5	25	150	37
hsa-miR-3059-5p	4.72981	0.00246909	0	37	4	4	0	0	0	0	0	1
hsa-miR-122-5p	-0.233054	0.72045	40695	49992	46445	22669	5254	79846	35296	50609	37969	35543
hsa-miR-4521	-0.481438	0.486193	5	30	9	5	8	22	23	13	14	4
hsa-miR-6777-3p	0.872533	0.406777	2	6	13	9	0	12	1	1	2	4
hsa-miR-4526	-0.352395	0.763676	0	9	0	12	0	1	2	21	3	4
hsa-miR-3196	-0.415119	0.538776	8	32	3	23	4	14	4	41	35	13
hsa-miR-937-3p	-0.889322	0.255615	7	8	0	3	1	9	4	11	7	9
hsa-miR-6503-3p	-0.460719	0.447973	5	32	5	23	8	10	14	52	12	27
hsa-miR-527	0.166175	0.915054	0	0	0	7	1	0	1	5	0	4
hsa-miR-3155b	-2.39582	0.00281476	2	12	1	5	3	7	29	74	5	16
hsa-miR-598-3p	0.721854	0.238662	32	307	148	46	153	134	28	98	105	110
hsa-miR-4734	0.0901065	0.926827	1	4	0	27	5	10	2	20	8	3
hsa-miR-618	-4.07179	4.46851e-06	3	31	4	1	1	19	164	309	17	112
hsa-miR-3907	1.12502	0.293847	0	16	3	15	1	0	7	6	2	1
hsa-miR-346	-1.9801	0.224338	0	0	0	0	2	0	5	1	3	1
hsa-miR-412-3p	1.21026	0.259143	9	15	10	13	13	17	0	0	12	0
hsa-miR-3199	-0.360743	0.741449	1	1	3	1	3	4	2	9	1	0
hsa-miR-4797-5p	0.0608009	0.954396	0	5	0	4	2	2	2	3	1	3
hsa-miR-2116-3p	1.23017	0.257602	3	4	0	5	3	3	1	0	1	2
hsa-miR-3190-3p	0.193105	0.770961	20	12	6	2	10	7	11	16	12	12
hsa-miR-4762-3p	-0.687551	0.433975	2	0	4	6	5	11	1	10	8	9
hsa-miR-584-5p	0.791781	0.205364	15193	4073	4356	4376	7730	6525	2989	2682	8968	7913
hsa-miR-4730	-1.17812	0.404944	0	1	0	5	2	0	3	21	1	0
hsa-miR-4523	1.23292	0.192966	0	21	4	9	1	3	3	1	2	5
hsa-miR-937-5p	2.76044	0.231763	0	14	0	0	0	0	0	1	0	0
hsa-miR-6794-5p	0.955871	0.375395	1	12	5	5	3	8	3	0	0	1
hsa-miR-5584-3p	-0.589265	0.701301	0	6	2	0	0	1	2	0	0	9
hsa-miR-661	1.50781	0.279676	0	1	3	19	0	2	4	0	0	3
hsa-miR-7974	3.29218	0.00644827	1	31	3	4	2	0	0	2	0	2
hsa-miR-548f-3p	-1.73577	0.0217128	6	3	16	25	62	45	126	185	87	76
hsa-miR-4644	-0.491401	0.567926	3	7	1	5	1	2	1	17	5	5
hsa-let-7g-5p	1.34171	0.110669	158082	22348	37423	7202	183227	43900	9532	32562	121176	39666
hsa-miR-1237-3p	2.24499	0.0461359	1	52	59	355	332	136	5	11	9	7
hsa-miR-6837-5p	1.24123	0.271494	12	0	4	7	1	1	0	1	8	7
hsa-miR-299-5p	1.26051	0.107397	9	7	5	9	5	4	5	5	4	0
hsa-miR-6737-5p	0.075905	0.96466	1	9	0	2	0	0	0	12	0	0
hsa-miR-885-3p	1.23952	0.246077	9	7	7	1	1	3	0	0	3	9
hsa-miR-6861-3p	0.43012	0.594541	4	19	1	11	1	6	1	8	9	4
hsa-miR-16-2-3p	-0.773844	0.16262	1403	606	902	2358	773	2319	1443	3526	2263	5104
hsa-miR-204-5p	0.781577	0.253296	33	902	57	153	59	66	170	62	116	130
hsa-miR-4525	0.424919	0.705832	3	1	6	11	0	3	6	1	0	11
hsa-miR-6830-3p	1.12589	0.374591	0	13	1	5	0	1	1	0	1	5
hsa-miR-371b-5p	-3.05662	0.0140454	0	4	0	0	0	3	4	14	2	10
hsa-miR-96-5p	0.538075	0.530619	3	462	23	25	33	17	63	156	25	40
hsa-miR-542-5p	0.34566	0.880479	0	9	0	0	0	0	0	6	0	0
hsa-miR-1307-3p	-0.13835	0.776161	10660	13241	3031	5009	3109	8119	5876	9337	15131	7556
hsa-miR-6752-3p	0.685743	0.603832	1	8	0	6	0	1	0	3	0	6
hsa-miR-3130-5p	0.04734	0.95149	9	41	1	6	3	2	4	20	11	23
hsa-miR-200a-3p	1.38377	0.0914845	45	2696	54	272	50	80	198	275	175	148
hsa-miR-3611	-0.65985	0.246279	5	31	12	21	9	31	23	44	12	26
hsa-miR-6513-3p	-0.925258	0.361749	9	0	3	0	4	6	1	13	9	22
hsa-miR-6848-5p	0.779676	0.457141	0	12	1	5	1	1	4	2	2	1
hsa-miR-921	1.25959	0.273153	0	4	15	16	25	21	2	0	3	2
hsa-miR-486-5p	-0.301197	0.524981	84534	171101	24978	118582	44980	55640	110099	111958	133109	216105
hsa-miR-7111-3p	0.79124	0.45195	0	15	2	1	2	3	2	1	1	3
hsa-miR-6871-3p	1.59215	0.417135	0	7	0	1	0	1	1	0	0	0
hsa-miR-224-5p	0.41429	0.585138	13689	1531	5863	1749	6533	9125	2084	2925	10898	8233
hsa-miR-320b	0.502718	0.311776	4569	17278	1794	6130	1540	3874	3043	5915	5399	3904
hsa-miR-4665-3p	-0.266844	0.794931	1	25	1	4	0	6	5	1	2	16
hsa-miR-3200-3p	-1.0317	0.457521	0	0	2	3	0	2	3	0	1	8
hsa-miR-572	1.33195	0.292839	0	0	5	16	2	6	1	0	2	2
hsa-miR-6760-5p	1.20438	0.273125	1	25	1	8	0	2	1	7	0	4
hsa-miR-6512-3p	1.67877	0.193438	1	7	1	5	0	0	0	1	1	3
hsa-miR-429	2.46243	0.00683813	3	384	8	33	7	9	5	8	10	27
hsa-miR-323b-3p	-0.209055	0.768982	679	387	520	539	631	1459	117	306	1899	514
hsa-miR-4472	-1.48266	0.246052	2	0	0	2	3	7	0	1	18	1
hsa-miR-4327	-1.26143	0.442729	0	3	1	0	0	1	5	2	0	0
hsa-miR-6859-5p	0.355852	0.611063	26	60	9	9	6	13	11	11	7	51
hsa-miR-377-3p	-0.407494	0.615498	2	11	15	14	32	29	2	34	63	10
hsa-miR-216b-5p	-2.97887	0.0270765	1	0	1	1	0	1	15	4	0	9
hsa-miR-11181-3p	1.20157	0.400367	2	9	0	0	1	1	0	2	0	2
hsa-miR-4745-3p	1.31773	0.187634	1	17	5	10	3	6	2	0	0	6
hsa-miR-548d-5p	-0.0162031	0.983661	11	3	13	6	55	21	6	36	46	26
hsa-miR-485-5p	0.674958	0.35441	2548	874	334	590	384	863	459	293	1966	437
hsa-miR-4498	0.233543	0.675543	9	32	4	19	11	7	14	10	24	15
hsa-miR-5188	-1.46461	0.286846	0	0	4	0	0	2	3	11	2	1
hsa-miR-6748-3p	-0.615061	0.4902	1	4	1	3	2	2	1	9	6	3
hsa-miR-3124-5p	0.287724	0.630035	24	22	8	13	4	11	12	11	17	21
hsa-miR-6894-5p	0.46003	0.56038	10	36	3	12	1	6	9	16	13	1
hsa-miR-1266-3p	1.47597	0.411788	0	12	0	0	1	0	0	2	0	2
hsa-miR-5695	-0.536895	0.703259	0	0	0	7	1	1	0	12	2	2
hsa-miR-133b	0.00156497	0.99774	53	135	65	39	67	147	38	63	101	52
hsa-miR-6755-5p	1.56492	0.175584	1	0	3	7	8	4	1	0	2	1
hsa-miR-1193	-0.690373	1	6	18	3	7	5	6	4	6	55	4
hsa-miR-6858-3p	1.848	0.115242	4	9	0	2	4	2	2	0	1	0
hsa-miR-3663-5p	0.557481	0.595185	0	6	4	24	1	4	5	9	0	11
hsa-miR-1205	1.59266	0.306523	0	0	4	1	10	5	0	0	0	1
hsa-miR-153-3p	0.560298	0.582665	2	15	9	4	0	6	8	0	3	3
hsa-miR-6728-5p	2.17874	0.147481	0	13	1	1	1	1	0	0	2	0
hsa-miR-632	0.61889	0.586244	0	5	13	6	1	10	1	9	2	0
hsa-miR-7849-3p	0.824431	0.261752	54	24	27	21	19	29	10	2	32	39
hsa-miR-3151-5p	0.732151	0.506794	2	11	0	1	2	1	0	5	2	2
hsa-miR-2681-3p	2.86965	0.000846855	3	226	14	31	8	10	3	2	8	6
hsa-miR-6860	-0.827291	0.549898	0	3	1	0	2	3	2	0	0	6
hsa-miR-148a-5p	-2.67513	3.64897e-05	71	403	97	191	161	345	1648	3671	472	477
hsa-miR-374a-5p	0.579822	0.490644	41	29	108	39	508	175	34	136	273	71
hsa-miR-199b-5p	-2.36117	0.00126509	49	187	170	84	281	183	609	4000	400	730
hsa-miR-548y	1.18884	0.362316	0	7	1	4	1	3	1	0	0	1
hsa-miR-6812-5p	1.3979	0.0497292	14	14	13	5	34	8	3	12	16	3
hsa-miR-4296	0.171757	0.901676	0	1	1	8	1	8	0	0	1	1
hsa-miR-4508	0.899332	0.0948662	356	1028	91	600	114	210	123	240	313	367
hsa-miR-676-5p	-2.24024	0.226259	0	0	0	0	1	0	1	0	2	6
hsa-miR-6736-5p	0.0998029	0.919852	8	0	6	3	4	6	0	5	16	5
hsa-miR-1277-5p	0.631303	0.603807	0	0	9	13	40	15	0	2	22	18
hsa-miR-1843	-0.101607	0.821483	992	750	656	556	954	979	816	1043	1654	1175
hsa-miR-6089	0.107136	0.905971	1	13	1	4	5	5	3	0	4	10
hsa-miR-550b-3p	-0.187228	0.738577	115	256	42	289	56	59	130	379	181	311
hsa-miR-197-5p	-1.18915	0.0895393	17	34	2	12	6	12	30	108	17	19
hsa-miR-143-5p	-0.129236	0.747461	89	314	75	78	114	108	105	313	171	143
hsa-miR-3126-5p	-1.21205	0.265298	0	0	2	3	1	5	1	4	3	6
hsa-miR-485-3p	2.67937	0.00586187	383	46	20	20	76	49	10	1	29	23
hsa-miR-1292-3p	-1.21234	0.206386	0	9	2	0	7	4	7	29	4	4
hsa-miR-3960	0.668042	0.246815	39	150	16	203	86	44	41	59	137	81
hsa-miR-892a	0.026056	0.984428	4	10	0	0	0	3	5	1	0	2
hsa-miR-335-5p	0.287924	0.757168	20	20	120	84	187	258	7	63	103	18
hsa-miR-3144-3p	2.9789	1	1	0	1	28	0	1	0	0	4	0
hsa-miR-4492	0.115875	0.872479	2	141	18	67	15	36	33	40	19	83
hsa-miR-520a-3p	0.820269	0.283321	79	749	108	667	60	119	89	683	131	39
hsa-miR-505-3p	0.0508814	0.941542	281	59	104	50	101	189	33	331	180	161
hsa-miR-513b-5p	2.56831	0.0923456	0	9	1	8	0	0	1	0	0	2
hsa-miR-4638-5p	-0.803898	0.153049	6	24	4	14	6	7	11	26	37	30
hsa-miR-326	0.336845	0.644298	264	734	459	346	1882	1292	232	425	1323	225
hsa-miR-369-5p	-0.14346	0.854552	308	51	195	121	441	402	84	144	1060	168
hsa-miR-9718	0.897173	0.168629	16	28	5	10	4	3	7	7	6	16
hsa-miR-4683	-0.560532	0.634355	2	0	2	6	0	7	4	0	3	4
hsa-miR-18b-5p	0.924381	0.360939	0	3	4	3	6	0	1	3	5	3
hsa-miR-3074-5p	-0.387018	0.453167	83	77	69	53	110	98	49	314	161	122
hsa-miR-136-5p	-0.138541	0.863938	85	150	300	220	570	363	48	233	1426	107
hsa-miR-451a	0.201051	0.714473	25110	32700	32683	97894	80714	33564	28147	63732	83565	119371
hsa-miR-6818-3p	-0.303132	0.834286	1	3	0	5	0	0	8	0	1	1
hsa-miR-4755-5p	0.794881	0.418412	4	8	0	10	2	0	6	2	2	5
hsa-miR-5698	0.640018	0.382791	6	9	4	15	5	5	4	2	16	4
hsa-miR-3621	0.530432	0.5931	0	11	4	18	0	7	1	9	5	4
hsa-miR-4724-5p	-3.93872	0.00435262	0	0	0	1	1	1	6	27	0	12
hsa-miR-638	1.56776	0.0972374	1	16	8	43	9	10	7	2	0	8
hsa-miR-4306	0.293029	0.726764	1	21	1	3	4	2	5	8	6	2
hsa-miR-2115-3p	-4.38532	0.000191616	2	2	2	0	2	3	18	200	0	40
hsa-miR-147b-3p	-1.01194	0.249094	0	45	1	34	9	10	47	73	28	15
hsa-miR-4768-5p	-1.15551	0.532628	0	2	1	0	0	2	0	0	0	5
hsa-miR-10400-3p	2.30287	0.126477	2	8	0	5	0	1	0	0	0	2
hsa-miR-503-5p	-0.123291	0.797101	212	135	119	152	225	143	139	450	377	218
hsa-miR-642b-5p	-0.173022	0.836557	4	9	4	7	0	5	2	17	2	8
hsa-miR-7703	2.43972	0.108844	0	6	1	3	1	0	0	1	1	0
hsa-miR-92b-5p	0.000108007	0.999836	45	163	18	100	19	50	69	64	97	75
hsa-miR-12117	0.552886	0.787161	0	10	0	0	0	3	0	0	0	1
hsa-miR-6766-5p	1.85419	0.0435607	1	5	5	7	9	4	1	1	1	2
hsa-miR-6501-5p	-2.50139	0.00844666	0	7	0	3	2	5	2	47	8	16
hsa-miR-6512-5p	0.430077	0.691431	0	9	3	1	2	2	1	3	0	6
hsa-miR-3689f	1.28987	0.314104	0	4	4	17	17	10	0	0	0	10
hsa-miR-17-5p	0.509246	0.442867	780	284	559	303	1627	647	142	1001	1142	861
hsa-miR-6819-3p	0.230766	0.863573	3	0	2	1	1	5	0	1	0	2
hsa-miR-8071	-0.78932	0.431533	1	3	0	4	2	2	0	8	4	8
hsa-miR-6752-5p	0.789677	0.466179	0	22	3	4	1	2	1	11	0	3
hsa-miR-508-3p	0.802528	0.541678	5	0	7	0	5	4	6	0	3	0
hsa-miR-215-5p	0.705928	0.264961	40	240	196	189	652	231	153	220	210	194
hsa-miR-520c-5p	2.21847	0.00778002	6	23	13	88	2	3	5	10	6	12
hsa-miR-103a-2-5p	2.63857	0.0946569	0	0	2	0	23	2	1	0	2	0
hsa-miR-570-5p	-0.163431	0.886036	0	0	1	3	10	6	1	4	9	1
hsa-miR-526a-5p	2.20912	1	14	45	12	178	11	9	5	25	16	16
hsa-miR-6069	1.73328	0.346968	0	1	0	6	1	0	0	0	0	3
hsa-miR-4436b-5p	0.661041	0.489167	1	2	3	21	5	8	0	4	6	8
hsa-miR-3202	-0.535106	0.636095	1	2	1	2	2	0	5	3	0	6
hsa-miR-103a-3p	0.615144	0.385579	13892	4736	3944	2822	18170	4889	1637	7004	21729	8182
hsa-miR-6849-5p	0.432167	0.640221	3	8	0	3	2	2	1	2	3	5
hsa-miR-1231	2.79172	0.0138104	1	1	8	79	16	5	0	1	2	12
hsa-miR-7-5p	-0.0830418	0.880827	1045	7489	2087	1572	5895	3127	3675	4057	8357	2244
hsa-miR-3140-3p	0.011151	0.988983	32	6	6	13	1	18	6	28	23	9
hsa-miR-5094	0.887307	0.310847	2	10	2	4	12	3	0	2	11	4
hsa-miR-299-3p	0.342238	0.64022	10	21	13	21	43	34	9	2	31	26
hsa-miR-548q	0.0099376	0.991729	5	1	3	0	4	1	2	7	4	6
hsa-miR-409-5p	0.218765	0.79241	379	191	370	176	1319	524	52	261	2007	316
hsa-miR-4640-5p	0.0419465	0.965214	2	7	1	2	3	2	1	6	0	8
hsa-miR-6720-3p	0.742801	0.535863	0	1	7	14	6	8	3	0	0	10
hsa-miR-425-3p	-1.29486	0.0690263	350	359	442	283	1382	708	509	6988	1490	1239
hsa-miR-1278	-1.19904	0.101129	5	3	14	15	47	44	18	94	69	62
hsa-miR-7151-5p	0.551066	0.659272	1	0	5	3	1	2	0	0	5	4
hsa-miR-4516	0.543787	0.341306	37	207	29	254	80	75	56	65	173	93
hsa-miR-1271-5p	0.471074	0.529039	41	12	50	22	122	56	14	23	105	67
hsa-miR-3679-3p	1.52317	0.186697	0	8	1	7	4	0	1	2	0	5
hsa-miR-4742-5p	0.576391	0.59811	17	0	2	5	2	3	5	0	5	13
hsa-miR-10a-3p	1.5356	0.0202923	34	76	10	11	18	16	7	3	17	9
hsa-miR-6793-3p	0.0854786	0.935544	1	4	2	1	2	1	0	1	5	5
hsa-miR-450a-1-3p	-1.49362	0.132063	5	1	1	0	4	3	2	31	9	4
hsa-miR-6081	2.10472	0.191247	0	4	0	5	5	0	0	0	0	4
hsa-miR-1268b	-0.0833662	0.868155	15	105	16	28	13	28	25	34	45	57
hsa-miR-4659a-5p	0.0689471	0.944032	11	1	7	1	7	8	1	2	26	4
hsa-miR-6820-5p	1.07125	0.329759	2	26	0	2	3	1	0	10	3	1
hsa-miR-613	-0.762708	1	0	0	9	3	3	28	0	0	1	3
hsa-miR-6730-5p	-0.29528	0.764811	1	4	2	4	0	4	1	6	4	1
hsa-miR-27a-5p	-1.42199	0.0252399	39	382	54	117	74	112	493	814	197	128
hsa-miR-4300	1.02331	0.366963	0	8	3	6	2	4	0	0	1	5
hsa-miR-500a-5p	1.85663	0.27502	0	6	0	1	6	3	0	0	0	0
hsa-miR-3677-3p	-0.191309	0.845535	1	6	2	1	2	0	1	6	7	3
hsa-miR-6505-3p	-1.13374	0.449207	5	0	0	1	0	8	0	0	3	7
hsa-miR-1260b	1.74416	0.0284348	976	300	179	99	247	274	24	52	238	128
hsa-miR-3163	0.125442	0.902668	1	17	2	0	3	0	5	3	3	9
hsa-miR-4660	0.723857	0.360686	5	11	3	13	1	4	4	6	1	8
hsa-miR-8055	1.0946	0.386622	1	6	0	4	1	1	0	0	2	3
hsa-miR-17-3p	0.0338886	0.961326	1	19	8	5	12	13	2	14	12	10
hsa-miR-614	1.19719	0.556975	0	0	0	7	0	1	0	3	0	0
hsa-miR-6799-5p	0.0836524	0.949263	1	13	2	0	0	0	2	8	5	0
hsa-miR-6857-3p	-0.555434	0.705865	0	2	2	1	0	5	0	2	0	1
hsa-miR-454-5p	0.0268328	0.962998	59	29	40	28	75	66	18	91	71	83
hsa-miR-495-3p	0.550683	0.493513	1698	264	1063	371	1029	1410	128	343	2135	531
hsa-miR-4772-3p	-2.89873	1	0	0	1	4	2	2	4	65	3	8
hsa-miR-8072	0.500111	0.666407	1	7	0	4	3	1	0	0	7	4
hsa-miR-197-3p	1.13883	0.107825	927	171	216	80	573	220	89	479	254	343
hsa-miR-550a-3-5p	0.102303	0.848661	50	52	25	105	25	29	57	83	44	94
hsa-miR-378g	-1.45418	0.0567522	14	62	9	35	15	13	48	335	25	27
hsa-miR-337-5p	0.448464	0.647432	20	19	41	21	51	39	0	7	114	5
hsa-miR-125b-1-3p	0.556261	0.361846	36	481	47	106	34	53	124	88	72	65
hsa-miR-3187-3p	0.913805	0.13548	34	30	9	20	14	8	2	26	19	23
hsa-miR-645	-0.859623	0.58566	0	0	2	0	2	2	5	0	0	2
hsa-miR-3074-3p	0.0843121	0.919005	2	28	7	1	2	7	6	2	11	10
hsa-miR-584-3p	-0.285303	0.760039	2	7	2	4	2	4	2	3	0	15
hsa-miR-10397-5p	-1.63405	0.387512	0	0	1	1	0	1	0	9	0	0
hsa-miR-552-3p	0.19762	0.797665	7	10	7	2	3	4	8	4	13	2
hsa-miR-8060	1.53643	0.192096	0	36	32	130	78	74	0	6	8	8
hsa-miR-6846-5p	-0.626476	0.591882	0	6	1	0	1	1	3	3	1	4
hsa-miR-3660	-1.27907	0.384027	1	0	2	0	1	4	0	1	0	10
hsa-miR-1199-5p	1.98734	0.0563024	0	11	5	75	3	7	4	1	6	9
hsa-miR-135a-3p	0.784924	0.26829	42	16	14	12	23	22	8	4	35	15
hsa-miR-6734-5p	-0.0556578	0.933732	45	90	10	4	19	18	28	82	48	21
hsa-miR-449a	-0.156505	0.901461	2	39	2	0	2	7	19	0	5	0
hsa-miR-519a-5p	3.23711	2.44377e-07	222	435	80	598	79	47	23	14	38	39
hsa-miR-1323	2.66551	0.000631217	1823	397	206	834	72	209	44	153	130	187
hsa-miR-3085-5p	0.844063	0.6233	0	0	0	10	0	2	0	2	0	3
hsa-miR-4667-5p	1.48221	0.288854	0	15	1	3	0	0	1	0	1	4
hsa-miR-219a-5p	-0.530982	0.522481	1	8	2	1	6	9	3	7	7	2
hsa-miR-378e	-3.15932	1	1	20	1	3	5	7	7	276	9	3
hsa-miR-371b-3p	-0.223705	0.869661	0	13	1	1	0	0	5	0	7	2
hsa-miR-12120	-1.93272	0.17324	0	2	1	0	0	3	2	5	0	2
hsa-miR-708-3p	-0.795041	0.150157	17	184	55	113	24	73	150	149	216	148
hsa-miR-4648	-1.62976	0.411547	2	0	0	0	0	0	0	0	6	4
hsa-miR-376a-2-5p	0.936023	0.632333	0	0	4	0	2	0	0	0	6	0
hsa-miR-3170	0.415104	0.62551	1	28	5	31	6	23	1	6	10	13
hsa-miR-4743-5p	0.535239	0.548648	8	17	5	3	4	4	1	0	20	6
hsa-miR-6724-5p	1.12632	0.159655	5	41	8	12	6	12	2	10	0	8
hsa-miR-541-3p	-0.146183	0.816596	117	47	49	51	66	114	77	70	198	31
hsa-miR-1913	-0.00519208	0.998607	0	0	5	0	0	3	4	0	0	0
hsa-miR-1183	1.82686	0.0851069	1	39	5	8	0	0	1	9	2	3
hsa-miR-548az-5p	-1.73714	0.0406445	1	0	7	4	11	11	17	58	20	13
hsa-miR-374a-3p	0.888981	0.388364	16	32	124	15	533	151	9	39	330	27
hsa-miR-766-5p	-0.0178782	0.97668	201	87	42	70	30	125	54	126	177	112
hsa-miR-433-5p	-0.507532	0.754541	0	0	1	1	2	0	0	0	4	5
hsa-miR-4436a	0.483036	0.599205	1	14	6	2	1	5	0	4	4	6
hsa-miR-4682	-0.466445	0.757741	0	0	0	7	0	3	1	4	0	4
hsa-miR-3180-5p	0.514528	0.536562	3	8	13	43	10	16	9	3	5	35
hsa-miR-4433a-3p	2.03394	0.0388101	2746	79	349	107	745	523	27	74	588	252
hsa-miR-329-3p	0.570649	0.518874	971	51	203	215	422	603	35	112	872	223
hsa-miR-487a-3p	1.00175	0.375094	6	0	21	5	68	28	2	6	32	1
hsa-miR-9901	0.99142	0.277696	1	16	3	35	3	4	1	16	2	13
hsa-miR-3917	-1.55123	0.0571645	6	6	2	2	0	3	10	26	6	15
hsa-miR-4275	1.28619	0.392597	0	0	7	9	6	9	1	0	0	0
hsa-miR-6733-5p	-0.0849322	0.941403	0	18	1	0	1	1	5	7	1	3
hsa-miR-4429	1.25797	0.000998979	70	188	45	75	105	36	28	51	71	50
hsa-miR-431-5p	0.639274	0.442378	543	234	572	396	1103	622	39	97	1650	303
hsa-miR-7702	0.906683	0.729588	0	0	21	26	48	51	0	0	0	3
hsa-miR-497-5p	1.09504	0.118524	3	149	26	57	37	45	10	20	18	24
hsa-miR-6798-5p	2.0409	0.203894	0	1	3	6	0	2	0	0	0	1
hsa-miR-3168	-0.791412	0.221448	68	689	38	318	50	165	340	875	276	288
hsa-miR-519a-2-5p	4.36464	0.0142853	7	0	3	0	2	0	0	0	0	0
hsa-miR-4655-5p	1.84525	0.118398	1	10	3	7	1	4	0	0	2	0
hsa-miR-518d-5p	2.18201	1	10	22	8	89	5	6	3	12	8	8
hsa-miR-99a-5p	-0.17954	0.71008	14654	79994	25719	32765	9968	40003	24329	36433	62021	37039
hsa-miR-7152-3p	1.01499	0.473962	0	0	2	8	1	3	0	0	3	1
hsa-miR-25-3p	-1.1374	0.0125067	11842	28734	8746	28899	10425	21660	29449	92159	33087	67034
hsa-miR-6869-5p	0.288459	0.759385	0	14	11	17	3	22	2	3	7	5
hsa-miR-194-5p	0.0245878	0.960981	136	484	378	384	472	445	130	651	618	588
hsa-miR-33b-5p	-1.84666	1	3	25	8	9	9	11	12	208	12	10
hsa-miR-3685	2.21943	0.144434	0	6	2	5	0	1	0	0	2	0
hsa-miR-524-5p	1.06424	0.319905	2	0	3	24	6	7	0	2	5	8
hsa-miR-374c-5p	1.40582	0.248424	9	0	8	0	54	8	0	7	21	5
hsa-miR-625-3p	0.436951	0.543861	1005	112	926	258	957	920	398	440	925	958
hsa-miR-1293	0.858269	0.501634	0	0	5	11	0	4	3	1	1	2
hsa-miR-548j-5p	0.66903	0.37821	107	24	39	12	47	43	6	52	98	26
hsa-miR-4448	-1.05928	0.154721	3	77	8	12	5	16	42	97	11	32
hsa-miR-1275	0.374771	0.656529	9	15	6	1	2	9	1	7	11	2
hsa-miR-7843-3p	-2.68433	0.0120409	0	3	1	1	3	4	8	2	2	46
hsa-miR-24-3p	-0.523712	0.312493	160	150	127	90	182	207	89	641	297	243
hsa-miR-1255b-5p	0.0588566	0.906504	44	110	72	98	44	24	49	130	122	157
hsa-miR-3157-5p	-0.349096	0.658782	5	17	1	5	1	7	10	9	7	2
hsa-miR-23a-5p	1.13973	0.145616	342	94	31	23	72	68	27	97	154	26
hsa-miR-3622a-5p	1.33366	0.370805	0	1	1	7	0	0	0	2	2	1
hsa-miR-582-3p	-4.67889	1.9451e-08	24	859	120	218	110	255	9689	15508	2159	4445
hsa-miR-1269a	0.87359	0.458997	4	8	0	13	2	1	9	0	0	4
hsa-miR-555	-0.198931	0.91089	0	5	0	2	0	1	0	7	0	0
hsa-miR-1273h-3p	-1.10511	0.0106322	246	387	232	371	354	604	558	1692	1181	492
hsa-miR-6803-5p	0.92899	0.243146	1	24	4	12	3	4	2	5	2	11
hsa-miR-6876-5p	0.117331	0.92517	5	0	3	0	1	2	0	1	4	7
hsa-miR-6513-5p	0.872134	0.281138	3	6	8	10	27	6	0	12	14	11
hsa-miR-1250-3p	2.23021	0.144944	0	9	3	2	0	0	1	0	0	2
hsa-miR-10b-5p	-0.00291569	0.99643	38	340	184	41	39	190	111	99	156	134
hsa-miR-6889-5p	0.757391	0.450337	0	6	6	5	6	8	0	1	3	4
hsa-miR-3918	2.52464	0.0351438	2	12	90	588	699	199	4	24	11	13
hsa-miR-26b-3p	-0.487479	0.519276	72	3	34	37	30	47	28	200	49	86
hsa-miR-4776-3p	1.01659	0.582771	0	0	1	5	0	1	0	0	0	3
hsa-miR-483-3p	2.72762	0.00224622	222	40	35	20	17	35	4	7	10	9
hsa-miR-6830-5p	0.122674	0.933839	0	11	1	1	0	6	1	0	0	1
hsa-miR-3162-5p	1.38865	0.0748185	2	15	7	19	5	4	0	9	4	6
hsa-miR-548a-3p	0.616784	0.594374	1	0	6	4	19	13	1	0	7	4
hsa-miR-4695-5p	0.902424	0.515006	0	9	1	3	0	3	0	0	2	1
hsa-miR-4646-5p	0.110997	0.876575	5	35	3	8	1	7	8	6	14	10
hsa-miR-605-3p	-0.131682	0.88856	6	0	4	4	8	4	3	1	20	9
hsa-miR-484	0.618832	0.310124	4241	1426	1217	1882	2144	2334	404	1882	2918	2602
hsa-miR-8079	1.72847	0.167163	0	4	6	4	6	5	0	0	0	2
hsa-let-7a-5p	0.690598	0.35559	153354	17412	37567	14124	57085	46020	18086	36491	113744	58715
hsa-miR-323a-3p	0.103583	0.889731	1846	293	1084	708	977	2309	270	612	2491	915
hsa-miR-4501	2.28469	0.20995	0	11	0	2	0	1	0	0	0	1
hsa-miR-141-3p	-0.308938	0.705674	2	44	2	15	4	4	13	49	10	5
hsa-miR-493-3p	0.160746	0.799201	4424	3511	4096	6725	9732	4417	1846	4878	21482	4743
hsa-miR-3131	-1.00287	0.349849	73	23	1	20	1	15	65	1	172	73
hsa-miR-515-3p	2.89408	0.0511985	0	8	4	1	1	0	0	1	1	0
hsa-miR-6880-5p	0.453571	0.611666	7	8	2	8	2	11	0	2	4	5
hsa-miR-3976	-0.626048	0.479424	0	5	37	28	11	45	15	37	21	71
hsa-miR-523-3p	1.80461	0.147582	13	4	1	7	0	1	1	0	8	0
hsa-miR-4486	3.11521	0.0640358	0	5	2	4	0	1	0	0	0	0
hsa-miR-548u	-0.901805	0.299978	1	2	16	13	36	5	22	96	49	33
hsa-miR-196b-5p	0.699008	0.317129	168	112	43	20	100	57	19	95	186	26
hsa-miR-34b-3p	1.86602	0.113253	24	174	1	6	0	0	20	12	4	4
hsa-miR-4666b	3.02548	0.061465	0	8	1	2	1	0	0	1	0	0
hsa-miR-432-5p	0.558961	0.388374	17747	3537	2615	3604	4530	4956	3644	6385	10410	6751
hsa-miR-548ag	0.129676	0.872522	4	4	6	6	35	21	7	8	21	7
hsa-miR-3179	0.131773	0.893966	2	24	0	2	2	1	7	9	1	5
hsa-miR-6870-5p	1.28217	0.269297	0	12	6	2	3	2	0	0	1	8
hsa-miR-6829-5p	0.0827615	0.920204	2	5	2	7	1	2	2	6	3	7
hsa-miR-1288-3p	1.01853	0.360147	0	4	8	8	1	5	4	2	1	0
hsa-miR-548o-3p	-1.61654	0.0129652	40	182	227	378	486	265	1121	1551	998	1595
hsa-miR-6816-5p	2.34558	0.191915	0	2	1	6	0	2	0	0	0	0
hsa-miR-125a-5p	0.79794	0.173279	1216	2440	388	299	342	847	316	447	562	566
hsa-miR-6730-3p	0.529033	0.569455	1	14	4	3	2	6	3	5	0	2
hsa-miR-4732-3p	-0.161118	0.828195	42	96	4	94	9	51	31	15	78	122
hsa-miR-4772-5p	-3.24179	0.0915289	3	0	0	4	1	0	6	114	0	7
hsa-miR-6875-5p	0.447191	0.624412	7	8	1	17	0	2	1	9	8	12
hsa-miR-6843-3p	0.522671	0.653574	14	0	6	0	4	7	0	11	8	2
hsa-miR-4632-3p	2.78514	0.115187	0	3	0	10	0	1	0	0	0	1
hsa-miR-378a-5p	-1.46753	0.0215181	6	42	12	12	12	22	13	169	36	46
hsa-miR-148b-5p	-0.0179211	0.97722	10	65	39	18	92	43	27	98	97	31
hsa-miR-34c-3p	1.12	0.279028	5	46	2	4	2	0	9	4	0	9
hsa-miR-4781-3p	-0.799111	0.329937	3	14	6	1	2	6	2	15	4	28
hsa-miR-29b-2-5p	2.08594	0.0511993	10	17	2	2	5	4	0	0	5	0
hsa-miR-4485-3p	0.0516168	0.956056	8	8	1	0	2	7	3	2	5	3
hsa-miR-365b-3p	0.785912	0.328163	5	42	2	4	4	9	3	3	3	10
hsa-miR-424-5p	-0.701	0.380152	4	25	17	12	53	28	7	178	25	23
hsa-miR-4672	1.04518	0.371095	0	12	0	4	3	3	1	0	2	2
hsa-miR-3159	0.281123	0.764895	1	1	2	17	4	5	3	10	1	8
hsa-miR-9-5p	1.30083	0.116998	78	10533	312	700	389	286	949	672	709	846
hsa-miR-363-5p	0.113921	0.868224	30	17	4	10	12	27	8	8	15	24
hsa-miR-3167	2.90604	0.0915167	2	0	0	8	2	2	0	0	0	0
hsa-miR-377-5p	0.798341	0.343857	85	39	32	12	81	44	3	14	131	15
hsa-miR-7850-5p	-0.697922	0.430426	3	29	94	48	33	151	66	204	9	39
hsa-miR-8064	3.04974	0.0541421	0	2	4	7	0	1	1	0	0	0
hsa-miR-548ay-3p	-1.08325	0.36089	2	0	2	0	3	5	0	8	1	9
hsa-miR-1268a	-0.103945	0.872533	5	186	19	65	16	40	51	82	39	74
hsa-miR-1304-5p	0.217483	0.636161	173	150	154	194	122	162	91	334	189	177
hsa-miR-3175	0.11607	0.856998	11	17	7	16	2	14	3	15	16	12
hsa-miR-1224-5p	0.832787	0.218956	22	239	6	61	16	17	42	44	24	36
hsa-miR-29a-3p	-0.454835	0.443346	159	2560	375	387	819	565	901	2997	693	901
hsa-miR-486-3p	-0.302967	0.521417	85278	171612	25178	118225	45304	56450	110594	112077	133655	216974
hsa-miR-195-5p	0.98205	0.168938	4	81	6	7	8	11	6	8	13	7
hsa-miR-1908-3p	-0.000768867	0.999139	4	46	4	31	13	28	7	5	28	29
hsa-miR-4716-3p	0.656612	0.50201	0	30	2	5	5	7	3	0	4	8
hsa-miR-128-3p	-0.693212	0.251517	12624	3551	3027	6969	1826	8887	9203	15248	13044	18413
hsa-let-7e-3p	2.55231	0.0730007	0	31	6	0	2	2	0	4	0	0
hsa-miR-608	0.33727	0.786941	3	2	3	1	0	1	0	7	0	3
hsa-miR-135a-2-3p	1.90417	0.0288346	5	78	4	26	2	0	3	9	6	12
hsa-miR-6769a-3p	1.18631	0.5258	0	8	1	0	0	2	0	1	0	0
hsa-miR-23a-3p	0.984329	0.145645	5744	3605	6096	896	11494	4243	1177	5125	6340	3940
hsa-miR-10524-5p	-1.00665	0.70424	0	0	5	0	0	12	0	1	0	2
hsa-miR-4668-5p	0.145419	0.866816	4	19	1	14	1	4	3	19	1	12
hsa-miR-4451	1.08203	0.602702	0	0	15	69	4	29	0	0	5	14
hsa-miR-6078	2.18914	0.140882	0	34	0	4	0	2	0	1	0	3
hsa-miR-29a-5p	1.39685	0.273523	2	10	2	1	0	2	2	1	0	0
hsa-miR-3925-3p	-2.28803	0.270093	1	0	0	0	0	0	1	9	0	0
hsa-miR-8083	2.86596	0.103258	0	0	0	8	4	1	0	0	0	1
hsa-miR-206	-0.144155	0.772597	95	325	128	70	162	119	189	132	155	407
hsa-miR-3122	0.240536	0.791679	3	15	0	8	4	2	0	9	4	14
hsa-miR-589-3p	0.698307	0.446951	1	2	4	5	6	1	4	7	1	2
hsa-miR-662	2.24583	1	0	2	2	29	0	2	2	1	0	3
hsa-miR-30c-5p	0.144113	0.791316	2616	2925	3276	1275	2858	4382	1096	3924	3722	2775
hsa-miR-1290	0.735922	1	49	325	105	3660	62	186	368	1928	360	528
hsa-miR-376a-5p	0.431641	0.772724	0	0	3	0	5	3	0	4	2	0
hsa-miR-6773-5p	1.60313	0.44416	0	0	22	1	2	10	0	0	1	1
hsa-miR-4444	0.128432	0.876561	5	14	1	0	6	3	4	10	4	5
hsa-miR-6761-5p	-0.621883	0.565821	2	4	2	9	7	3	17	24	0	0
hsa-miR-6735-3p	-1.98644	0.118213	2	0	0	1	0	1	2	4	7	3
hsa-miR-4757-3p	0.82527	0.302763	10	10	9	68	3	19	4	24	12	13
hsa-miR-4778-3p	-2.07963	0.0728685	0	5	1	2	0	2	10	0	5	16
hsa-miR-7704	0.422372	0.539111	9	196	35	303	76	76	66	69	113	190
hsa-miR-1972	0.255792	0.790989	1	10	2	1	4	3	0	8	1	5
hsa-miR-29b-1-5p	0.375683	0.831542	5	0	0	0	1	2	0	0	5	0
hsa-miR-3682-3p	0.43634	0.656898	8	13	1	8	1	1	0	7	2	19
hsa-miR-23b-3p	1.04454	0.0919528	1053	1909	1403	445	1873	1115	248	382	1682	725
hsa-miR-6836-3p	0.593267	0.54997	2	6	1	2	1	1	1	2	2	3
hsa-miR-5187-5p	-0.532571	0.42942	64	120	10	20	24	27	73	212	45	31
hsa-miR-595	-0.0848791	0.956745	0	11	0	0	0	2	2	3	0	1
hsa-miR-488-3p	1.23133	1	0	217	1	10	1	7	17	18	10	12
hsa-miR-5006-3p	2.07598	0.0303677	4	8	2	6	7	1	0	0	2	5
hsa-miR-548x-5p	-0.569568	0.622757	0	3	0	1	5	0	1	5	5	6
hsa-miR-551b-5p	1.44453	0.14301	4	11	1	8	1	3	0	1	5	1
hsa-miR-4642	0.418427	0.545425	2	38	9	32	6	15	7	23	6	19
hsa-miR-653-3p	0.988487	0.390744	2	11	2	7	1	0	0	3	0	11
hsa-miR-376b-5p	1.95138	0.0578867	0	36	4	5	6	0	6	2	2	1
hsa-miR-6858-5p	-0.384354	0.754511	0	0	1	8	1	1	6	1	1	7
hsa-miR-3164	-0.469959	0.573736	8	0	6	12	4	4	9	6	20	24
hsa-miR-142-3p	-0.23369	0.772262	108	164	589	160	1227	1019	172	896	1530	250
hsa-miR-187-3p	-0.19137	0.785278	14	131	11	47	4	16	47	94	20	48
hsa-miR-6795-5p	0.242084	0.815823	1	2	4	3	4	6	1	0	1	7
hsa-miR-629-5p	-0.343073	0.540878	5749	7681	1647	6366	2226	2869	7778	16722	5554	3591
hsa-miR-483-5p	1.96265	0.00360253	11158	30456	2819	4400	763	3070	1116	2906	3078	2235
hsa-miR-4323	1.054	0.44499	0	3	1	9	0	1	0	5	0	2
hsa-miR-6801-5p	0.344483	0.777336	0	9	1	2	0	2	0	2	2	3
hsa-miR-3688-3p	0.161814	0.818552	0	13	9	15	18	8	8	21	9	17
hsa-miR-3194-3p	0.0490224	0.976758	0	0	0	9	0	3	0	2	6	0
hsa-miR-146b-3p	0.0675695	0.890054	122	142	101	91	261	96	96	245	318	205
hsa-miR-4775	-1.06741	0.508029	0	1	1	0	2	5	0	5	0	0
hsa-miR-652-3p	0.26393	0.717711	2551	1350	1213	424	4024	1258	337	6138	3529	1235
hsa-miR-3622b-3p	0.178094	0.890038	0	2	1	4	1	1	0	0	3	5
hsa-miR-6766-3p	-0.255449	0.889226	0	0	0	5	0	1	4	0	0	1
hsa-miR-6809-3p	0.0219767	0.986276	0	9	0	3	0	2	0	4	2	3
hsa-miR-539-3p	1.36344	0.222297	9	0	43	17	253	62	6	12	75	14
hsa-miR-3189-5p	0.855735	0.481903	1	2	0	7	2	1	4	1	1	0
hsa-miR-2277-3p	-0.961893	0.248121	0	1	2	6	7	7	4	14	9	8
hsa-miR-10392-3p	0.0113629	0.992266	0	18	3	14	4	16	2	0	0	18
hsa-miR-6502-5p	0.488997	0.653122	1	0	8	3	4	5	4	0	4	3
hsa-miR-1273c	-0.766547	0.242727	2	12	3	8	5	9	6	28	7	10
hsa-miR-6846-3p	1.2493	0.30547	0	75	9	81	5	43	2	0	2	10
hsa-miR-3678-5p	0.235553	0.709183	7	23	6	6	5	5	11	4	13	10
hsa-miR-6827-3p	-1.60886	0.378748	0	3	0	0	0	2	0	2	0	5
hsa-miR-4494	-3.09491	0.0776499	0	0	0	0	0	1	0	2	2	6
hsa-miR-1306-5p	0.717027	0.344557	13	8	3	5	13	13	2	4	5	7
hsa-miR-183-5p	-2.5092	0.00225792	225	1853	178	259	568	215	3910	10499	310	3106
hsa-miR-152-3p	-0.676099	0.349797	2020	4920	1878	1130	5776	2373	1374	24314	5994	1607
hsa-miR-6877-5p	0.761177	0.188059	95	75	26	29	20	38	23	27	57	36
hsa-miR-5008-5p	3.12369	0.044846	0	1	9	9	0	2	0	0	0	1
hsa-miR-3650	-1.49708	0.19479	1	1	2	1	2	9	0	16	1	1
hsa-miR-548bc	-0.764343	0.244459	2	14	27	33	37	34	45	73	69	43
hsa-miR-518b	3.20363	0.00312469	10	16	2	3	3	2	0	0	1	1
hsa-miR-1538	0.332809	0.659369	30	10	7	29	10	18	23	2	15	26
hsa-miR-6770-3p	-0.214364	0.772684	2	4	3	17	6	13	5	7	8	12
hsa-miR-221-3p	1.20651	0.152714	99912	6497	23897	7317	43694	24570	2853	25904	57107	17056
hsa-miR-1237-5p	0.454568	0.720256	1	2	6	2	0	5	0	0	1	5
hsa-miR-4261	-0.407235	0.753588	0	5	2	0	0	1	1	2	1	5
hsa-miR-1299	-0.315759	0.706095	16	229	7	76	32	46	20	30	322	17
hsa-miR-6741-5p	-0.250484	0.582213	67	276	34	83	36	67	86	144	177	143
hsa-miR-605-5p	1.11952	0.291025	3	22	11	8	5	16	1	0	0	4
hsa-let-7g-3p	-0.313728	0.748496	2	0	2	6	5	2	1	18	5	3
hsa-miR-193a-3p	-0.147719	0.901953	0	8	1	0	4	4	1	0	7	2
hsa-miR-6716-3p	0.893149	0.331295	25	0	2	17	7	6	7	4	15	7
hsa-miR-15a-5p	1.27064	0.102986	29	24	85	55	400	64	28	88	124	52
hsa-miR-12114	0.417764	0.629763	0	32	10	3	5	5	2	17	3	14
hsa-miR-6840-5p	0.507702	0.77104	0	3	0	5	0	0	0	6	0	1
hsa-miR-212-5p	-1.11571	0.0216407	14	30	6	17	7	30	19	62	34	43
hsa-miR-223-3p	0.107016	0.887048	2519	4146	2640	201	5276	1931	1050	11765	1566	3687
hsa-miR-4662a-5p	0.921045	0.394098	5	0	3	2	7	2	0	1	3	8
hsa-miR-20a-5p	0.656384	0.374131	812	315	688	347	2956	668	178	986	2179	967
hsa-miR-3158-3p	-0.277087	0.68088	68	1400	94	628	150	164	653	325	501	933
hsa-miR-1247-5p	1.05761	0.35277	2	1385	67	17	9	131	84	11	11	217
hsa-miR-11401	-0.484374	0.307517	56	240	103	129	88	161	205	107	327	165
hsa-miR-593-5p	2.71955	0.0831376	0	8	1	4	1	2	0	0	0	0
hsa-miR-4700-3p	1.82311	0.150594	2	201	231	1230	524	529	7	1	26	25
hsa-miR-6088	0.184425	0.875819	0	13	3	4	1	0	0	1	6	14
hsa-miR-1265	-1.64701	0.373487	0	0	2	0	0	1	0	8	1	0
hsa-miR-4688	0.361916	0.572316	5	30	2	10	16	6	11	6	18	10
hsa-miR-6511b-5p	1.77933	0.033622	4	17	2	9	4	0	1	2	4	5
hsa-miR-663b	0.900555	0.471675	1	13	1	3	0	2	0	1	0	6
hsa-miR-548ay-5p	0.289084	0.770441	3	0	4	1	21	5	3	16	9	3
hsa-miR-4701-5p	0.772088	0.565958	5	5	0	0	10	9	0	1	2	0
hsa-miR-4753-5p	-0.157181	0.883256	2	0	2	5	2	1	2	1	2	12
hsa-miR-338-5p	-0.860793	0.185097	175	693	57	90	92	128	235	1294	182	309
hsa-miR-130b-3p	0.112578	0.853923	113	41	69	77	96	131	27	181	130	60
hsa-miR-579-5p	-0.64042	0.472278	1	3	2	0	6	3	3	4	7	7
hsa-miR-150-3p	-0.496662	0.365304	256	390	53	207	55	117	296	424	267	476
hsa-miR-10400-5p	-0.343221	0.654515	33	3342	231	1261	494	445	1361	1270	499	2580
hsa-miR-2392	1.52972	0.0872375	2321	128	775	321	3471	594	131	407	2409	291
hsa-miR-6785-5p	0.971411	0.169897	11	85	36	31	42	52	16	18	8	8
hsa-miR-4687-5p	3.96035	0.00580699	5	11	2	0	2	0	1	0	0	0
hsa-miR-4741	-0.240051	0.717052	13	21	6	20	3	8	29	24	13	9
hsa-miR-26a-5p	0.464943	0.504455	55773	31583	60685	24962	165508	97177	15790	66203	119095	47037
hsa-miR-204-3p	0.990357	0.139473	28	70	28	15	6	16	10	4	29	26
hsa-miR-4786-3p	-1.44902	0.434044	0	0	0	2	0	0	2	5	0	1
hsa-miR-410-3p	0.607361	0.488178	95	38	243	101	709	385	34	110	476	79
hsa-miR-4440	-2.278	0.0114484	4	8	2	9	0	10	28	83	10	3
hsa-miR-6771-5p	1.19709	0.513163	0	8	0	1	1	0	0	0	0	4
hsa-miR-615-3p	0.735707	0.326213	6	242	14	21	9	16	27	25	20	50
hsa-miR-3150b-3p	-1.70623	0.0201988	13	13	5	14	2	5	25	105	17	60
hsa-miR-190b-5p	0.50781	0.492442	41	12	5	4	10	6	11	27	13	17
hsa-miR-3174	-0.425401	0.57874	26	8	5	1	18	7	21	36	34	15
hsa-miR-3156-5p	3.99839	0.00302491	0	6	2	12	8	1	1	0	0	0
hsa-miR-329-5p	0.52842	0.470374	78	168	8	8	33	40	9	40	94	36
hsa-miR-101-5p	-2.1468	0.309414	0	0	0	0	1	0	1	8	0	0
hsa-miR-328-3p	2.21141	1	4160	1696	388	381	551	679	200	224	389	437
hsa-miR-384	0.951669	0.564608	0	21	0	4	0	0	0	11	1	0
hsa-miR-612	-1.20233	0.425207	0	1	1	2	0	3	5	0	0	1
hsa-miR-370-5p	0.0927818	0.893067	25	9	26	19	46	44	15	16	68	21
hsa-miR-6505-5p	0.714341	0.519705	5	5	2	4	6	5	0	0	12	0
hsa-miR-548ap-3p	0.733912	0.472233	4	0	1	5	15	5	1	5	9	1
hsa-miR-1249-3p	1.7002	0.0332378	15	189	8	2	14	12	8	12	14	9
hsa-miR-4745-5p	0.0939747	0.904947	2	36	2	23	2	3	14	9	14	19
hsa-miR-345-3p	1.42811	0.0900116	4	161	4	56	10	5	18	39	6	8
hsa-miR-218-1-3p	2.09142	0.486403	0	19	0	4	0	3	0	0	0	0
hsa-miR-12118	1.46891	0.135608	0	4	3	16	2	2	2	3	2	2
hsa-miR-6126	-1.8122	0.0778316	0	6	0	2	2	5	5	1	4	20
hsa-miR-454-3p	1.48236	0.0741669	299	66	62	19	248	118	12	41	136	36
hsa-miR-4796-3p	0.575252	0.699795	0	14	0	0	3	2	0	7	0	1
hsa-miR-4483	1.41539	1	0	29	0	2	0	3	2	0	0	2
hsa-miR-609	2.90489	0.066186	0	1	2	7	2	2	0	0	0	0
hsa-miR-3675-5p	0.991839	0.0904615	45	126	88	78	148	93	20	100	64	26
hsa-miR-512-3p	0.438948	0.546448	78	56	38	160	39	59	12	247	53	22
hsa-miR-3529-3p	-0.034201	0.95071	328	2490	723	530	1955	1028	1144	1367	2667	740
hsa-miR-1203	1.33771	0.359188	0	5	5	2	11	9	0	0	0	0
hsa-miR-379-5p	0.695448	0.419694	6192	2104	2585	1680	18313	4578	1139	2131	18874	1297
hsa-miR-6804-5p	0.265837	0.798701	12	10	0	0	1	6	2	7	5	2
hsa-miR-4435	0.241884	0.736793	81	33	10	12	16	24	22	13	77	41
hsa-miR-718	0.496902	0.702355	0	27	4	2	0	12	1	1	0	2
hsa-miR-200b-3p	1.53268	0.023637	332	4407	122	396	237	136	172	614	402	305
hsa-miR-12135	1.39661	0.215244	7	3	5	0	20	4	1	0	13	1
hsa-miR-6516-5p	0.512286	0.565546	31	9	11	2	35	26	2	6	45	8
hsa-miR-6133	-0.361847	0.863391	0	6	0	0	0	0	1	0	0	5
hsa-miR-4706	0.252355	0.732613	3	10	1	11	5	4	4	4	13	4
hsa-miR-4731-5p	0.81503	0.507888	0	14	4	7	1	9	2	0	0	1
hsa-miR-1296-5p	-0.658561	0.301387	35	34	45	33	129	90	52	171	264	52
hsa-miR-4500	-0.554544	0.676724	1	0	1	1	2	6	0	1	1	1
hsa-miR-6885-3p	1.90845	0.199389	2	0	1	8	0	0	1	0	1	2
hsa-miR-141-5p	1.17003	0.412706	0	21	1	0	0	0	1	4	1	2
hsa-miR-1257	3.70173	0.0116659	0	5	1	6	4	0	0	0	0	1
hsa-miR-222-5p	-0.107823	0.899102	0	8	17	20	14	23	23	5	13	11
hsa-miR-181a-3p	-0.446986	0.373084	60	121	139	84	79	218	86	208	190	169
hsa-miR-4443	-0.253	0.637782	118	340	66	113	27	98	179	109	260	184
hsa-miR-708-5p	2.20722	0.0644334	0	29	1	11	1	2	0	0	3	3
hsa-miR-320c	0.58091	0.278001	991	3479	424	1460	234	824	536	1400	1060	722
hsa-miR-517c-3p	1.95783	0.0693159	6	0	18	24	9	6	2	13	1	0
hsa-miR-135a-5p	-0.285001	0.69039	12	24	2	5	12	8	9	46	13	4
hsa-miR-628-5p	0.2922	0.763097	26	0	13	1	43	9	9	53	27	15
hsa-miR-4748	-0.219401	0.798822	6	4	1	3	1	2	5	9	4	2
hsa-miR-122b-3p	-0.237103	0.714944	40742	50175	46316	22613	5374	80175	35306	50205	38470	35773
hsa-miR-1301-5p	0.212318	0.888554	0	7	1	0	0	1	1	1	0	3
hsa-miR-4776-5p	3.57131	0.038825	0	7	2	1	1	0	0	0	0	0
hsa-miR-6847-3p	-0.400393	0.735722	1	3	1	2	1	0	2	2	0	9
hsa-miR-8059	1.35615	0.321799	0	2	5	1	3	2	0	0	0	4
hsa-miR-1250-5p	-0.646038	0.280267	29	27	25	40	67	72	36	185	87	28
hsa-miR-6783-5p	-0.0508429	0.967508	2	0	3	1	2	5	0	2	0	5
hsa-miR-6738-5p	-0.803157	0.575287	1	1	2	0	0	0	0	4	2	5
hsa-miR-655-3p	1.30841	0.249425	34	1	90	8	319	71	1	19	161	24
hsa-miR-29b-3p	0.256272	0.676484	9	125	11	10	37	17	29	51	24	31
hsa-miR-10401-5p	1.14529	0.198879	2	2	3	13	7	3	0	6	5	3
hsa-miR-6165	2.64798	0.0747425	0	0	2	10	2	1	0	1	0	1
hsa-miR-543	1.16806	0.205297	5046	460	334	1158	227	1794	273	199	1563	521
hsa-miR-5585-3p	-0.645921	0.453836	0	10	1	3	5	6	2	11	11	2
hsa-miR-433-3p	0.516821	0.55896	9218	1470	1163	1103	1101	4667	388	1050	7016	948
hsa-miR-205-5p	-0.180924	0.757359	97	326	68	63	114	215	206	113	128	51
hsa-miR-582-5p	-2.46838	0.0132237	1	6	0	0	2	2	7	32	4	10
hsa-miR-509-3-5p	-0.305399	0.734763	9	0	13	6	3	6	22	11	12	5
hsa-miR-658	0.7322	0.557705	0	18	0	8	3	8	0	0	3	3
hsa-miR-335-3p	0.800188	0.331559	1222	72	262	143	565	522	117	115	736	454
hsa-miR-4257	1.06462	0.48739	1	0	0	14	0	0	3	3	0	3
hsa-miR-1181	0.543427	0.471631	4	75	7	78	9	24	7	56	14	26
hsa-miR-411-5p	-0.423538	0.589905	170	273	261	504	1257	898	93	411	2739	445
hsa-miR-422a	-1.18112	0.123384	2	8	2	5	1	3	8	22	11	4
hsa-miR-4707-3p	2.15531	0.0602378	0	34	0	14	12	6	1	0	2	2
hsa-miR-26b-5p	1.45013	0.0836313	5269	1400	3792	603	19513	3567	650	4406	6132	1824
hsa-miR-98-3p	1.01691	0.23659	8	6	21	1	61	12	6	26	11	17
hsa-miR-1207-5p	-0.323802	0.755156	1	15	0	6	0	3	7	10	1	3
hsa-miR-649	0.360112	0.821699	0	0	3	1	9	10	1	0	0	0
hsa-miR-3150a-5p	-1.96918	0.0228508	17	7	2	13	0	6	28	126	25	38
hsa-miR-1-3p	0.111015	0.861071	13520	18153	14538	8110	16292	33593	3943	12131	21163	8348
hsa-miR-641	-0.157608	0.836222	32	8	68	28	119	59	17	81	200	105
hsa-miR-1255a	0.14211	0.877188	5	12	41	0	10	22	14	23	6	29
hsa-miR-6807-5p	0.442783	0.600625	3	26	1	6	1	3	2	3	6	12
hsa-miR-6515-5p	-0.301087	0.517813	51	142	40	36	75	58	86	124	173	52
hsa-miR-4725-3p	1.00047	0.485353	0	0	1	11	0	2	0	3	1	2
hsa-miR-501-5p	0.31956	0.698653	7	12	8	0	12	2	2	18	16	7
hsa-miR-4800-5p	-0.260435	0.816974	0	121	6	6	2	8	23	2	3	85
hsa-miR-675-5p	-0.266005	0.765328	6	190	30	9	7	30	49	10	10	149
hsa-miR-4723-5p	0.622381	0.688286	7	0	0	1	0	0	0	2	5	2
hsa-miR-885-5p	1.18781	0.139916	13	10	11	2	5	8	4	7	2	2
hsa-miR-516b-5p	1.23551	0.0416299	3591	10292	4912	20855	1403	2953	2805	6940	4105	4757
hsa-miR-1307-5p	-1.50451	0.01719	23	186	79	203	193	372	264	1240	395	155
hsa-miR-5699-3p	-0.443112	0.759601	0	8	0	2	0	3	0	6	3	0
hsa-miR-4665-5p	0.44688	0.445575	170	263	53	46	82	105	61	44	221	82
hsa-miR-6814-5p	-0.818467	0.419791	1	0	4	5	2	10	2	4	1	12
hsa-let-7i-3p	-0.782841	0.313838	2	13	6	1	8	10	11	30	4	5
hsa-let-7f-5p	1.17251	0.172952	151547	28439	62113	9653	207889	58395	12119	23409	187561	29806
hsa-miR-511-3p	3.49278	0.0714779	0	9	1	2	0	0	0	0	0	0
hsa-miR-1233-5p	0.928793	0.353009	5	25	4	9	0	8	4	0	1	7
hsa-miR-4433b-3p	0.0503778	0.943257	1637	940	769	359	1062	1101	391	238	3590	1286
hsa-miR-139-3p	0.287979	0.655502	1018	386	263	263	352	645	285	276	1031	276
hsa-miR-10396a-3p	1.2535	0.406167	0	11	1	1	0	2	1	0	0	1
hsa-miR-1296-3p	-0.759576	0.565295	1	7	1	0	0	1	0	2	1	12
hsa-miR-4430	-0.270667	0.639052	4	49	9	27	19	24	8	56	27	32
hsa-miR-4311	2.4084	0.00537602	0	32	7	23	13	1	2	6	1	6
hsa-miR-6780a-3p	1.56569	0.287406	0	15	0	10	0	0	0	7	1	1
hsa-miR-1303	0.0570375	0.907248	29	81	17	38	13	39	35	45	28	33
hsa-miR-4433a-5p	0.0778419	0.912569	1573	972	809	340	1053	1041	393	227	3569	1227
hsa-miR-4265	0.544944	0.654703	0	0	5	12	4	8	2	1	0	7
hsa-miR-3165	1.30552	0.530607	0	6	0	2	0	0	0	3	0	0
hsa-miR-133a-3p	0.141898	0.807074	909	1880	1008	590	1073	2236	389	905	1473	653
hsa-miR-6071	0.927284	0.446044	0	2	1	1	6	1	0	3	1	2
hsa-miR-6802-3p	-0.653746	0.640425	0	4	2	0	1	6	0	1	0	4
hsa-miR-7156-5p	0.919964	0.413691	0	3	95	56	28	84	9	8	12	12
hsa-miR-5001-3p	0.341718	0.613843	2	28	4	11	5	6	6	5	7	16
hsa-miR-374c-3p	1.97497	0.0201888	331	102	220	34	1445	123	34	187	355	121
hsa-miR-4791	-3.94008	0.000362184	1	35	2	0	2	5	63	423	5	66
hsa-miR-7977	1.41323	0.0264904	48	109	15	12	50	30	9	8	23	21
hsa-miR-4456	0.0376644	0.975478	1	0	1	7	1	5	3	0	2	1
hsa-miR-548av-3p	-1.07916	0.144299	2	3	2	9	7	2	13	14	13	22
hsa-miR-4253	3.14748	0.0980267	0	9	0	5	0	0	0	1	0	0
hsa-miR-4513	2.26744	1	0	51	15	311	6	29	7	19	6	28
hsa-miR-519a-3p	0.842934	0.450159	3	8	9	3	7	7	0	16	0	0
hsa-miR-891a-5p	-0.581729	0.553143	22	47	0	20	2	0	39	40	24	39
hsa-let-7a-3p	-0.775354	0.154524	69	136	165	73	194	308	113	537	265	303
hsa-miR-490-3p	0.11704	0.806414	34	93	32	53	102	61	30	60	122	85
hsa-miR-192-5p	-0.563392	0.341503	626	3952	5297	4415	7244	6765	5983	11542	8277	10826
hsa-miR-1285-5p	-0.567964	0.262287	53	199	54	253	88	82	223	376	223	234
hsa-miR-92b-3p	0.346685	0.485851	533	548	157	170	169	287	152	352	364	395
hsa-miR-3936	0.023847	0.982687	1	1	3	6	4	6	4	0	8	0
hsa-miR-601	0.855875	0.446396	0	10	2	5	3	5	2	0	0	3
hsa-miR-9899	-0.200248	0.832362	5	10	2	3	2	7	4	1	0	15
hsa-miR-1292-5p	-0.265161	0.555477	86	157	28	79	29	64	70	147	135	117
hsa-miR-6854-5p	-3.0925	0.0416819	0	0	1	0	0	0	5	6	1	3
hsa-miR-942-3p	-0.150958	0.86986	14	4	5	1	6	13	0	12	20	4
hsa-miR-4466	0.977784	0.15652	16	97	2	30	10	19	8	8	16	19
hsa-miR-4714-3p	0.991412	0.314978	4	17	0	12	1	0	2	8	2	7
hsa-miR-10399-3p	-1.09098	0.0167716	161	128	94	106	159	192	409	490	399	339
hsa-miR-887-3p	-2.43801	0.106283	0	0	0	0	2	2	0	2	3	9
hsa-miR-6070	-0.371054	0.759249	1	1	1	3	1	0	5	2	0	4
hsa-miR-216b-3p	1.07222	0.233622	3	6	4	22	0	3	5	5	3	4
hsa-miR-551a	-2.54049	0.0129402	4	34	0	1	2	9	14	174	4	26
hsa-miR-218-2-3p	1.26239	0.292076	2	3	3	4	1	2	0	0	0	5
hsa-miR-214-3p	-0.581904	0.271337	57	62	64	41	39	114	71	55	179	98
hsa-miR-650	0.729114	0.597003	0	0	1	8	3	3	3	0	0	2
hsa-miR-10394-5p	0.268905	0.852828	1	0	0	14	1	8	0	0	1	6
hsa-miR-6772-5p	0.0679674	0.936039	3	13	3	11	0	6	2	2	11	11
hsa-miR-183-3p	0.99039	0.438145	0	6	1	3	1	0	1	2	0	3
hsa-miR-619-5p	-0.198637	0.707936	19	62	10	81	46	33	49	81	43	88
hsa-miR-4709-5p	-0.136478	0.879835	1	2	2	7	5	7	1	9	1	6
hsa-miR-936	2.69715	0.0239948	0	3	8	11	5	3	1	0	0	1
hsa-miR-4645-3p	-0.1638	0.814771	11	6	6	12	23	5	6	23	48	15
hsa-miR-127-5p	-0.0995026	0.897739	2	9	3	5	2	6	3	2	10	4
