# Supplementary material for: Profiling of exosomal microRNAs expression in umbilical cord blood from normal and preeclampsia patients
Source: BMC Pregnancy Childbirth. 2022 Feb 14;22:124. doi: 10.1186/s12884-022-04449-w (PMC8842963; doi:10.1186/s12884-022-04449-w)
Supplement: Supplementary file 4 — Additional file 4: Table S2. 157 differentially expressed miRNAs in serum exosomes between the PE group and the control group. [file 12884_2022_4449_MOESM4_ESM.xls]

## Sheet: miRNA.TVSNC.log2FC1.Pvalue0.05.
AccID	log2FC	Pvalue	Style	PE-T3	PE-T1	PE-T2	PE-T4	PE-T5	PE-NC2	PE-NC3	PE-NC5	PE-NC4	PE-NC1
hsa-miR-3059-5p	4.72981	0.00246909	up	0	37	4	4	0	0	0	0	0	1
hsa-miR-515-5p	4.55115	0.00483409	up	0	0	2	6	16	0	1	0	0	0
hsa-miR-659-3p	4.43954	0.00640659	up	0	1	2	2	10	0	0	0	0	0
hsa-miR-519a-2-5p	4.36464	0.0142853	up	7	0	3	0	2	0	0	0	0	0
hsa-miR-520b-5p	4.00166	0.00787989	up	4	0	3	1	7	1	0	0	0	0
hsa-miR-3156-5p	3.99839	0.00302491	up	0	6	2	12	8	1	1	0	0	0
hsa-miR-4687-5p	3.96035	0.00580699	up	5	11	2	0	2	0	1	0	0	0
hsa-miR-520g-3p	3.8111	0.00255207	up	11	0	7	5	6	1	1	0	1	0
hsa-miR-1257	3.70173	0.0116659	up	0	5	1	6	4	0	0	0	0	1
hsa-miR-5195-3p	3.69879	0.0387943	up	0	0	0	21	1	1	0	0	0	1
hsa-miR-3914	3.61703	0.00345395	up	1	49	50	118	247	34	1	1	1	0
hsa-miR-4776-5p	3.57131	0.038825	up	0	7	2	1	1	0	0	0	0	0
hsa-miR-10226	3.52608	0.0423122	up	1	7	1	2	0	0	0	0	0	0
hsa-miR-652-5p	3.44846	0.011711	up	1	29	0	6	2	0	0	0	2	1
hsa-miR-7974	3.29218	0.00644827	up	1	31	3	4	2	0	0	2	0	2
hsa-miR-519a-5p	3.23711	2.44377e-07	up	222	435	80	598	79	47	23	14	38	39
hsa-miR-518b	3.20363	0.00312469	up	10	16	2	3	3	2	0	0	1	1
hsa-miR-6882-5p	3.19207	0.0417372	up	0	15	0	6	1	1	1	0	0	0
hsa-miR-1298-3p	3.18978	0.0356325	up	0	30	1	6	0	2	0	1	0	0
hsa-miR-522-5p	3.15667	2.59692e-06	up	67	160	17	271	25	13	7	17	13	19
hsa-miR-5008-5p	3.12369	0.044846	up	0	1	9	9	0	2	0	0	0	1
hsa-miR-380-3p	3.11749	0.000297676	up	3	15	14	8	41	2	0	4	5	2
hsa-miR-518f-3p	3.09459	0.0103339	up	5	7	6	2	2	1	2	0	0	0
hsa-miR-33a-3p	3.06595	0.00919785	up	0	21	3	1	26	3	1	1	0	1
hsa-miR-6800-3p	3.01395	0.00293081	up	2	9	6	26	6	4	0	1	0	2
hsa-miR-648	2.98316	0.0477548	up	2	5	1	1	1	0	0	0	0	1
hsa-miR-523-5p	2.87001	3.24245e-05	up	69	145	26	286	21	23	6	15	18	23
hsa-miR-2681-3p	2.86965	0.000846855	up	3	226	14	31	8	10	3	2	8	6
hsa-miR-520h	2.82071	0.0212034	up	3	3	3	1	6	0	1	0	1	1
hsa-miR-1231	2.79172	0.0138104	up	1	1	8	79	16	5	0	1	2	12
hsa-miR-12136	2.78481	0.00346609	up	3944	163	443	105	496	218	353	56	306	94
hsa-miR-518e-5p	2.76384	2.9054e-05	up	59	150	19	266	36	25	9	20	13	18
hsa-miR-212-3p	2.73813	0.0135779	up	1	39	3	3	3	2	1	3	0	0
hsa-miR-483-3p	2.72762	0.00224622	up	222	40	35	20	17	35	4	7	10	9
hsa-miR-4537	2.71147	0.0180176	up	0	18	3	45	1	3	1	0	2	5
hsa-miR-936	2.69715	0.0239948	up	0	3	8	11	5	3	1	0	0	1
hsa-miR-485-3p	2.67937	0.00586187	up	383	46	20	20	76	49	10	1	29	23
hsa-miR-1323	2.66551	0.000631217	up	1823	397	206	834	72	209	44	153	130	187
hsa-miR-6511a-3p	2.64774	0.0121627	up	19	9	3	11	3	4	0	0	5	0
hsa-miR-4482-3p	2.62439	0.038355	up	11	12	1	0	9	1	0	6	0	0
hsa-miR-519c-5p	2.61762	5.42536e-05	up	64	148	27	256	21	18	17	13	20	25
hsa-miR-3918	2.52464	0.0351438	up	2	12	90	588	699	199	4	24	11	13
hsa-miR-518a-3p	2.52366	0.000483449	up	16	57	20	21	7	4	7	0	5	6
hsa-miR-519b-5p	2.50597	0.000185148	up	67	143	15	249	23	22	10	28	17	22
hsa-miR-429	2.46243	0.00683813	up	3	384	8	33	7	9	5	8	10	27
hsa-miR-5010-3p	2.4555	0.0124134	up	88	2	7	3	23	7	1	6	10	12
hsa-miR-6743-5p	2.43346	0.0207244	up	0	44	54	119	64	37	7	3	4	2
hsa-miR-4505	2.41216	0.0435774	up	0	24	1	9	2	2	0	1	0	3
hsa-miR-4311	2.4084	0.00537602	up	0	32	7	23	13	1	2	6	1	6
hsa-miR-6834-5p	2.3871	0.0337874	up	2	1286	953	2659	1687	963	55	27	85	71
hsa-miR-522-3p	2.28725	0.0029529	up	63	14	14	49	8	12	3	16	7	4
hsa-miR-4799-5p	2.2519	0.0160932	up	1	2	7	22	14	3	1	1	5	3
hsa-miR-1237-3p	2.24499	0.0461359	up	1	52	59	355	332	136	5	11	9	7
hsa-miR-518e-3p	2.22475	7.4874e-06	up	58	174	77	150	32	17	12	35	36	30
hsa-miR-520c-5p	2.21847	0.00778002	up	6	23	13	88	2	3	5	10	6	12
hsa-miR-3125	2.17631	0.0192893	up	1	33	19	133	123	37	3	7	15	15
hsa-miR-4433b-5p	2.11584	0.0365187	up	2806	75	317	104	686	510	28	46	589	183
hsa-miR-5006-3p	2.07598	0.0303677	up	4	8	2	6	7	1	0	0	2	5
hsa-miR-664a-3p	2.07325	0.0252118	up	86	11	26	0	46	11	4	10	15	23
hsa-miR-4433a-3p	2.03394	0.0388101	up	2746	79	349	107	745	523	27	74	588	252
hsa-miR-4695-3p	1.98035	0.0429923	up	3	7	1	16	4	4	0	3	1	1
hsa-miR-374c-3p	1.97497	0.0201888	up	331	102	220	34	1445	123	34	187	355	121
hsa-miR-483-5p	1.96265	0.00360253	up	11158	30456	2819	4400	763	3070	1116	2906	3078	2235
hsa-miR-518c-3p	1.94548	0.0210994	up	6	5	5	14	6	2	0	4	6	1
hsa-miR-647	1.91564	0.0488938	up	0	9	9	13	4	1	0	7	3	2
hsa-miR-135a-2-3p	1.90417	0.0288346	up	5	78	4	26	2	0	3	9	6	12
hsa-miR-1283	1.9015	0.0331594	up	13	0	13	41	18	9	2	12	5	4
hsa-miR-518f-5p	1.89079	0.016865	up	8	24	12	82	5	9	1	15	11	9
hsa-miR-520d-3p	1.86824	0.00647915	up	67	60	14	34	7	14	10	4	13	17
hsa-miR-6766-5p	1.85419	0.0435607	up	1	5	5	7	9	4	1	1	1	2
hsa-miR-376c-5p	1.82335	0.0491044	up	2	52	4	1	12	3	2	2	10	1
hsa-miR-6511b-5p	1.77933	0.033622	up	4	17	2	9	4	0	1	2	4	5
hsa-miR-525-5p	1.77257	0.0237076	up	13	31	12	73	6	13	2	23	3	7
hsa-miR-526b-5p	1.76503	0.0366928	up	29	7	20	129	7	14	5	41	13	7
hsa-miR-1260b	1.74416	0.0284348	up	976	300	179	99	247	274	24	52	238	128
hsa-miR-374b-5p	1.73457	0.0393622	up	302	105	209	30	1421	147	51	197	383	144
hsa-miR-1249-3p	1.7002	0.0332378	up	15	189	8	2	14	12	8	12	14	9
hsa-miR-6802-5p	1.6782	0.0347568	up	13	102	52	142	189	89	11	13	14	38
hsa-miR-30b-5p	1.61113	0.0426407	up	133	868	1429	136	1819	689	138	260	521	273
hsa-miR-155-5p	1.60725	0.043294	up	3150	217	546	180	1453	454	163	799	914	607
hsa-miR-10a-3p	1.5356	0.0202923	up	34	76	10	11	18	16	7	3	17	9
hsa-miR-200b-3p	1.53268	0.023637	up	332	4407	122	396	237	136	172	614	402	305
hsa-miR-532-3p	1.4265	0.00443006	up	32	86	21	38	22	19	5	14	22	24
hsa-miR-518c-5p	1.42307	0.047408	up	15	103	5	83	7	6	15	32	16	13
hsa-miR-7977	1.41323	0.0264904	up	48	109	15	12	50	30	9	8	23	21
hsa-miR-517b-3p	1.40714	0.0189614	up	84	52	82	164	42	27	15	102	60	36
hsa-miR-6812-5p	1.3979	0.0497292	up	14	14	13	5	34	8	3	12	16	3
hsa-miR-516a-5p	1.37711	0.0281373	up	125	102	273	606	185	180	74	167	103	140
hsa-miR-6763-5p	1.34542	0.012934	up	17	38	9	14	11	7	6	12	10	5
hsa-miR-342-3p	1.31128	0.0218298	up	901	664	432	178	529	253	80	311	477	422
hsa-miR-517a-3p	1.28794	0.0360313	up	66	44	95	173	46	29	16	112	59	49
hsa-miR-203a-3p	1.28332	0.0485864	up	12	318	21	64	18	20	19	40	42	35
hsa-miR-4429	1.25797	0.000998979	up	70	188	45	75	105	36	28	51	71	50
hsa-miR-516b-5p	1.23551	0.0416299	up	3591	10292	4912	20855	1403	2953	2805	6940	4105	4757
hsa-miR-200c-3p	1.1787	0.0412321	up	444	1723	128	133	192	170	115	377	291	184
hsa-miR-145-5p	1.04831	0.0444628	up	329	3621	678	584	893	699	241	921	557	511
hsa-miR-6837-3p	-1.0889	0.0361173	down	16	18	11	24	11	24	56	51	31	47
hsa-miR-10399-3p	-1.09098	0.0167716	down	161	128	94	106	159	192	409	490	399	339
hsa-miR-1273h-3p	-1.10511	0.0106322	down	246	387	232	371	354	604	558	1692	1181	492
hsa-miR-212-5p	-1.11571	0.0216407	down	14	30	6	17	7	30	19	62	34	43
hsa-miR-25-3p	-1.1374	0.0125067	down	11842	28734	8746	28899	10425	21660	29449	92159	33087	67034
hsa-miR-3135a	-1.20033	0.046916	down	4	8	6	19	6	11	26	40	19	30
hsa-miR-140-3p	-1.20519	0.0442142	down	6595	17948	21286	14694	41649	19564	41761	145710	81874	58132
hsa-miR-6866-5p	-1.29353	0.038256	down	17	9	18	18	32	18	66	146	52	56
hsa-let-7b-5p	-1.29668	0.0374112	down	6975	13645	4171	2839	1695	6160	17100	44477	7367	11204
hsa-miR-548ah-3p	-1.33981	0.047471	down	2	6	11	20	21	11	32	65	41	68
hsa-miR-6842-3p	-1.38732	0.00484325	down	355	757	219	330	255	290	1320	2369	1004	1035
hsa-miR-27a-5p	-1.42199	0.0252399	down	39	382	54	117	74	112	493	814	197	128
hsa-miR-616-3p	-1.4591	0.0134802	down	7	12	8	9	5	9	30	57	17	32
hsa-miR-378a-5p	-1.46753	0.0215181	down	6	42	12	12	12	22	13	169	36	46
hsa-miR-542-3p	-1.47208	0.0310084	down	5	204	43	51	90	79	209	617	155	131
hsa-miR-4746-5p	-1.47451	0.0253818	down	29	196	15	190	38	78	392	336	161	348
hsa-miR-4677-3p	-1.48628	0.0491584	down	0	23	22	16	33	24	106	85	58	51
hsa-miR-450a-5p	-1.49664	0.00155018	down	41	177	52	48	89	149	215	585	169	220
hsa-miR-1307-5p	-1.50451	0.01719	down	23	186	79	203	193	372	264	1240	395	155
hsa-miR-195-3p	-1.50704	0.0101343	down	13	42	47	28	8	64	99	76	134	141
hsa-miR-769-5p	-1.53818	0.00374943	down	189	455	289	191	509	508	1053	2985	1051	747
hsa-miR-589-5p	-1.60503	0.00128194	down	217	655	216	422	380	364	1185	3432	1166	1071
hsa-miR-548o-3p	-1.61654	0.0129652	down	40	182	227	378	486	265	1121	1551	998	1595
hsa-miR-3150b-3p	-1.70623	0.0201988	down	13	13	5	14	2	5	25	105	17	60
hsa-miR-548f-3p	-1.73577	0.0217128	down	6	3	16	25	62	45	126	185	87	76
hsa-miR-548az-5p	-1.73714	0.0406445	down	1	0	7	4	11	11	17	58	20	13
hsa-miR-3909	-1.79633	0.00107125	down	13	22	8	8	19	46	46	86	21	98
hsa-miR-3150a-5p	-1.96918	0.0228508	down	17	7	2	13	0	6	28	126	25	38
hsa-miR-3154	-2.00994	0.00793023	down	4	6	0	4	2	9	15	31	5	14
hsa-miR-27a-3p	-2.04308	0.00130242	down	1185	1331	2259	1624	3487	4981	4684	38140	7236	9064
hsa-miR-4440	-2.278	0.0114484	down	4	8	2	9	0	10	28	83	10	3
hsa-miR-148a-3p	-2.2941	0.000998228	down	70169	242817	353635	589235	499662	312766	3277391	4269020	1644908	2148578
hsa-miR-6839-5p	-2.30694	0.0286092	down	0	5	1	2	0	0	6	20	12	7
hsa-miR-199b-5p	-2.36117	0.00126509	down	49	187	170	84	281	183	609	4000	400	730
hsa-miR-3155b	-2.39582	0.00281476	down	2	12	1	5	3	7	29	74	5	16
hsa-miR-223-5p	-2.43218	0.000530966	down	3692	1342	1394	876	2844	2471	11060	48580	8135	16499
hsa-miR-582-5p	-2.46838	0.0132237	down	1	6	0	0	2	2	7	32	4	10
hsa-miR-6501-5p	-2.50139	0.00844666	down	0	7	0	3	2	5	2	47	8	16
hsa-miR-183-5p	-2.5092	0.00225792	down	225	1853	178	259	568	215	3910	10499	310	3106
hsa-miR-551a	-2.54049	0.0129402	down	4	34	0	1	2	9	14	174	4	26
hsa-miR-941	-2.55481	0.00175313	down	594	6002	444	345	308	942	12325	17425	1574	5274
hsa-miR-7155-3p	-2.61189	0.0103118	down	1	0	1	3	2	1	9	41	7	6
hsa-miR-4784	-2.6674	0.00825752	down	1	3	1	3	1	1	28	26	2	6
hsa-miR-148a-5p	-2.67513	3.64897e-05	down	71	403	97	191	161	345	1648	3671	472	477
hsa-miR-7843-3p	-2.68433	0.0120409	down	0	3	1	1	3	4	8	2	2	46
hsa-miR-1262	-2.7448	0.00444272	down	2	2	2	2	0	4	19	27	1	17
hsa-miR-2115-5p	-2.90567	0.000606537	down	4	32	4	6	10	5	56	335	13	73
hsa-miR-216b-5p	-2.97887	0.0270765	down	1	0	1	1	0	1	15	4	0	9
hsa-miR-371b-5p	-3.05662	0.0140454	down	0	4	0	0	0	3	4	14	2	10
hsa-miR-6854-5p	-3.0925	0.0416819	down	0	0	1	0	0	0	5	6	1	3
hsa-miR-3186-5p	-3.25969	0.00131702	down	0	6	0	2	2	3	23	57	2	15
hsa-miR-3186-3p	-3.29396	0.00701798	down	0	3	0	0	1	1	6	28	6	3
hsa-miR-365b-5p	-3.37492	0.00118868	down	4	0	0	2	1	2	22	49	4	29
hsa-miR-6719-3p	-3.54807	0.0347279	down	0	0	0	0	0	2	5	0	1	4
hsa-miR-6722-5p	-3.61513	0.0220055	down	0	1	0	1	0	1	10	0	0	18
hsa-miR-4724-5p	-3.93872	0.00435262	down	0	0	0	1	1	1	6	27	0	12
hsa-miR-4791	-3.94008	0.000362184	down	1	35	2	0	2	5	63	423	5	66
hsa-miR-618	-4.07179	4.46851e-06	down	3	31	4	1	1	19	164	309	17	112
hsa-miR-2115-3p	-4.38532	0.000191616	down	2	2	2	0	2	3	18	200	0	40
hsa-miR-3690	-4.51428	4.08187e-05	down	0	0	0	5	1	2	22	110	15	47
hsa-miR-582-3p	-4.67889	1.9451e-08	down	24	859	120	218	110	255	9689	15508	2159	4445
