# Supplementary material for: Profiling of exosomal microRNAs expression in umbilical cord blood from normal and preeclampsia patients
Source: BMC Pregnancy Childbirth. 2022 Feb 14;22:124. doi: 10.1186/s12884-022-04449-w (PMC8842963; doi:10.1186/s12884-022-04449-w)
Supplement: Supplementary file 5 — Additional file 5: Table S3. Target genes of differentially expressed miRNAs. [file 12884_2022_4449_MOESM5_ESM.xls]

## Sheet: miRNA_overlap.anno.gene
QueryID	SubjectID	OverlapInfo	Energy_Miranda	Score_Miranda	StartSubject_Miranda	Endsubject_Miranda	Energy_RNAhybrid	P-Value_RNAhybrid	StartSubject_RNAhybrid	Endsubject_RNAhybrid	AccID	Symbol	GeneType	Location	Strand	KeggID	Description
hsa-miR-135a-2-3p	MOB3B	Miranda_RNAhybrid	-20.29	158	1735	1755	-30.8	0.336605	915	934	NM_024761.4	MOB3B	mRNA	chr9:27325209-27529852	-	hsa:79817	MOB kinase activator 3B
hsa-miR-135a-2-3p	ERCC6L2	Miranda_RNAhybrid	-26.74	166	1616	1639	-29.3	0.23552	1617	1640	NM_020207.4	ERCC6L2	mRNA	chr9:95875618-95968840	+	hsa:375748	excision repair cross-complementation group 6-like 2
hsa-miR-135a-2-3p	C9orf163	Miranda_RNAhybrid	-21.03	150	224	246	-26	0.388961	227	246	NM_152571.2	C9orf163	mRNA	chr9:136483495-136486067	+	hsa:158055	chromosome 9 open reading frame 163
hsa-miR-135a-2-3p	PDE4D	Miranda_RNAhybrid	-21.01	164	2495	2516	-25	0.989655	2495	2516	NM_006203.4	PDE4D	mRNA	chr5:58969038-59356901	-	hsa:5144	phosphodiesterase 4D, cAMP-specific
hsa-miR-135a-2-3p	NLN	Miranda_RNAhybrid	-23.46	166	6131	6152	-27.6	0.831914	2004	2028	NM_020726.4	NLN	mRNA	chr5:65722196-65829283	+	hsa:57486	neurolysin (metallopeptidase M3 family)
hsa-miR-135a-2-3p	KLHL3	Miranda_RNAhybrid	-24.19	170	2320	2340	-28.8	0.547093	2320	2340	NM_017415.2	KLHL3	mRNA	chr5:137617500-137736090	-	hsa:26249	kelch-like family member 3
hsa-miR-135a-2-3p	CAMK2A	Miranda_RNAhybrid	-20.72	160	2084	2108	-27.2	0.65787	2087	2108	NM_171825.2	CAMK2A	mRNA	chr5:150219491-150289840	-	hsa:815	calcium/calmodulin-dependent protein kinase II alpha
hsa-miR-135a-2-3p	CDA	Miranda_RNAhybrid	-21.87	159	80	101	-26.8	0.06842	80	101	NM_001785.2	CDA	mRNA	chr1:20588951-20618908	+	hsa:978	cytidine deaminase
hsa-miR-135a-2-3p	KPNA6	Miranda_RNAhybrid	-20.69	156	5021	5042	-25.9	0.958944	5018	5042	NM_012316.4	KPNA6	mRNA	chr1:32108043-32176568	+	hsa:23633	karyopherin alpha 6 (importin alpha 7)
hsa-miR-135a-2-3p	PPIE	Miranda_RNAhybrid	-20.14	157	638	658	-28	0.55565	2850	2878	NR_036543.1	PPIE	mRNA	chr1:39738872-39753706	+	hsa:10450	peptidylprolyl isomerase E (cyclophilin E)
hsa-miR-135a-2-3p	RAB3B	Miranda_RNAhybrid	-22.7	166	2173	2194	-31.9	0.453345	2171	2194	NM_002867.3	RAB3B	mRNA	chr1:51907956-51990764	-	hsa:5865	RAB3B, member RAS oncogene family
hsa-miR-135a-2-3p	LMO4	Miranda_RNAhybrid	-25.76	170	2786	2808	-30	0.348354	2788	2808	NM_006769.3	LMO4	mRNA	chr1:87331722-87348923	+	hsa:8543	LIM domain only 4
hsa-miR-135a-2-3p	PROK1	Miranda_RNAhybrid	-22.67	166	81	105	-27.4	0.222144	82	105	NM_032414.2	PROK1	mRNA	chr1:110451166-110457354	+	hsa:84432	prokineticin 1
hsa-miR-135a-2-3p	CD101	Miranda_RNAhybrid	-20.66	150	260	283	-25.2	0.209547	246	284	NM_004258.5	CD101	mRNA	chr1:117001750-117036551	+	hsa:9398	CD101 molecule
hsa-miR-135a-2-3p	SRGAP2C	Miranda_RNAhybrid	-22.49	160	106	127	-26.9	0.389011	101	127	NM_001271872.1	SRGAP2C	mRNA	chr1:121185062-121389200	+	hsa:653464	SLIT-ROBO Rho GTPase activating protein 2C
hsa-miR-135a-2-3p	SRGAP2D	Miranda_RNAhybrid	-22.84	160	106	127	-27.2	0.362407	101	127	NR_120535.1	SRGAP2D	mRNA	chr1:143972639-144069843	+	hsa:100996712	SLIT-ROBO Rho GTPase activating protein 2D (pseudogene)
hsa-miR-135a-2-3p	SRGAP2B	Miranda_RNAhybrid	-22.84	160	106	127	-27.2	0.360788	101	127	NR_034178.1	SRGAP2B	mRNA	chr1:144890674-145095328	-	hsa:647135	SLIT-ROBO Rho GTPase activating protein 2B
hsa-miR-135a-2-3p	DDR2	Miranda_RNAhybrid	-22.13	153	24	48	-29	0.637654	28	48	NM_006182.2	DDR2	mRNA	chr1:162711280-162786619	+	hsa:4921	discoidin domain receptor tyrosine kinase 2
hsa-miR-135a-2-3p	C1orf110	Miranda_RNAhybrid	-21.34	169	1254	1274	-26.5	0.610967	1244	1274	NM_178550.4	C1orf110	mRNA	chr1:162850976-162868815	-	hsa:339512	chromosome 1 open reading frame 110
hsa-miR-135a-2-3p	C1orf116	Miranda_RNAhybrid	-22.98	158	450	476	-28.3	0.51282	455	476	NM_023938.5	C1orf116	mRNA	chr1:207018521-207032756	-	hsa:79098	chromosome 1 open reading frame 116
hsa-miR-135a-2-3p	KMO	Miranda_RNAhybrid	-21.14	152	188	207	-25.6	0.899991	2254	2280	NM_003679.4	KMO	mRNA	chr1:241532134-241595647	+	hsa:8564	kynurenine 3-monooxygenase (kynurenine 3-hydroxylase)
hsa-miR-135a-2-3p	ADARB2	Miranda_RNAhybrid	-20.49	155	3471	3495	-31.7	0.269028	345	364	NM_018702.3	ADARB2	mRNA	chr10:1177313-1737476	-	hsa:105	adenosine deaminase, RNA-specific, B2 (non-functional)
hsa-miR-135a-2-3p	CCDC3	Miranda_RNAhybrid	-21.78	155	1716	1739	-25.7	0.669784	1717	1739	NM_031455.3	CCDC3	mRNA	chr10:12896625-13001704	-	hsa:83643	coiled-coil domain containing 3
hsa-miR-135a-2-3p	GPRIN2	Miranda_RNAhybrid	-28.95	173	152	173	-32.8	0.015878	156	173	NM_014696.3	GPRIN2	mRNA	chr10:46548462-46556614	-	hsa:9721	G protein regulated inducer of neurite outgrowth 2
hsa-miR-135a-2-3p	EIF4EBP2	Miranda_RNAhybrid	-22.87	161	5540	5564	-28.1	0.791324	5542	5564	NM_004096.4	EIF4EBP2	mRNA	chr10:70404105-70428618	+	hsa:1979	eukaryotic translation initiation factor 4E binding protein 2
hsa-miR-135a-2-3p	C10orf105	Miranda_RNAhybrid	-20.04	156	3241	3262	-28.8	0.516625	3231	3262	NM_001168390.1	C10orf105	mRNA	chr10:71711701-71737824	-	hsa:414152	chromosome 10 open reading frame 105
hsa-miR-135a-2-3p	ITPRIP	Miranda_RNAhybrid	-20.47	162	3096	3118	-26.6	0.867024	3098	3118	NM_033397.3	ITPRIP	mRNA	chr10:104309696-104338493	-	hsa:85450	inositol 1,4,5-trisphosphate receptor interacting protein
hsa-miR-135a-2-3p	ATRNL1	Miranda_RNAhybrid	-21.47	162	2428	2449	-27	0.783571	2426	2450	NR_074088.2	ATRNL1	mRNA	chr10:115093365-115948985	+	hsa:26033	attractin-like 1
hsa-miR-135a-2-3p	ADAM12	Miranda_RNAhybrid	-22.11	160	3700	3718	-28.9	0.555379	3702	3718	NM_021641.4	ADAM12	mRNA	chr10:126012385-126388558	-	hsa:8038	ADAM metallopeptidase domain 12
hsa-miR-342-3p	GLDC	Miranda_RNAhybrid	-21.34	165	471	493	-26.7	0.210162	464	494	NM_000170.2	GLDC	mRNA	chr9:6532464-6645692	-	hsa:2731	glycine dehydrogenase (decarboxylating)
hsa-miR-342-3p	DCAF12	Miranda_RNAhybrid	-21.77	160	410	433	-27.1	0.603073	406	434	NM_015397.3	DCAF12	mRNA	chr9:34086387-34125726	-	hsa:25853	DDB1 and CUL4 associated factor 12
hsa-miR-342-3p	KIAA1161	Miranda_RNAhybrid	-25.33	168	756	779	-29	0.599431	757	780	NM_020702.4	KIAA1161	mRNA	chr9:34368909-34376896	-	hsa:57462	KIAA1161
hsa-miR-342-3p	CCL19	Miranda_RNAhybrid	-25.68	163	138	159	-30.2	0.011048	139	159	NM_006274.2	CCL19	mRNA	chr9:34689570-34691277	-	hsa:6363	chemokine (C-C motif) ligand 19
hsa-miR-342-3p	FAM214B	Miranda_RNAhybrid	-23.42	165	651	673	-25.6	0.60818	652	673	NM_025182.2	FAM214B	mRNA	chr9:35104121-35115972	-	hsa:80256	family with sequence similarity 214, member B
hsa-miR-342-3p	RNF38	Miranda_RNAhybrid	-21.8	164	447	470	-25.8	0.934386	424	448	NM_194332.2	RNF38	mRNA	chr9:36336398-36401142	-	hsa:152006	ring finger protein 38
hsa-miR-342-3p	SHB	Miranda_RNAhybrid	-23.81	166	503	526	-30.9	0.330137	484	514	NM_003028.2	SHB	mRNA	chr9:37915898-38069213	-	hsa:6461	Src homology 2 domain containing adaptor protein B
hsa-miR-342-3p	FRMD3	Miranda_RNAhybrid	-25.15	163	1230	1251	-28.5	0.588845	1231	1252	NM_174938.5	FRMD3	mRNA	chr9:83242990-83331961	-	hsa:257019	FERM domain containing 3
hsa-miR-342-3p	GOLM1	Miranda_RNAhybrid	-22.67	160	577	599	-27.4	0.493367	583	600	NM_177937.2	GOLM1	mRNA	chr9:86026141-86100201	-	hsa:51280	golgi membrane protein 1
hsa-miR-342-3p	NCBP1	Miranda_RNAhybrid	-28.2	162	1434	1454	-29.2	0.396336	1433	1454	NM_002486.4	NCBP1	mRNA	chr9:97633635-97673714	+	hsa:4686	nuclear cap binding protein subunit 1, 80kDa
hsa-miR-342-3p	RNF183	Miranda_RNAhybrid	-23.02	155	195	219	-25.9	0.269998	193	219	NM_145051.3	RNF183	mRNA	chr9:113297093-113299732	-	hsa:138065	ring finger protein 183
hsa-miR-342-3p	CRB2	Miranda_RNAhybrid	-21.78	156	297	319	-25.8	0.748134	1390	1415	NR_104603.1	CRB2	mRNA	chr9:123356167-123378755	+	hsa:286204	crumbs family member 2
hsa-miR-342-3p	RALGPS1	Miranda_RNAhybrid	-25.36	163	488	509	-27.7	0.805346	487	509	NM_014636.2	RALGPS1	mRNA	chr9:126914774-127223166	+	hsa:9649	Ral GEF with PH domain and SH3 binding motif 1
hsa-miR-342-3p	ANGPTL2	Miranda_RNAhybrid	-26.48	151	1397	1418	-30.4	0.158424	1391	1419	NM_012098.2	ANGPTL2	mRNA	chr9:127106925-127122794	-	hsa:23452	angiopoietin-like 2
hsa-miR-342-3p	FAM129B	Miranda_RNAhybrid	-24.15	152	350	373	-26.2	0.63968	350	373	NM_022833.3	FAM129B	mRNA	chr9:127505338-127569117	-	hsa:64855	family with sequence similarity 129, member B
hsa-miR-342-3p	FNBP1	Miranda_RNAhybrid	-25.79	164	3188	3211	-25.6	0.948301	3188	3212	NM_015033.2	FNBP1	mRNA	chr9:129895261-130043167	-	hsa:23048	formin binding protein 1
hsa-miR-342-3p	BRD3	Miranda_RNAhybrid	-24.51	161	2293	2313	-27.6	0.721943	2292	2313	NM_007371.3	BRD3	mRNA	chr9:134031534-134067974	-	hsa:8019	bromodomain containing 3
hsa-miR-342-3p	TRAF2	Miranda_RNAhybrid	-21.36	154	635	657	-25	0.524091	640	658	NM_021138.3	TRAF2	mRNA	chr9:136886513-136926615	+	hsa:7186	TNF receptor-associated factor 2
hsa-miR-342-3p	AHRR	Miranda_RNAhybrid	-20.02	150	1843	1866	-30.4	0.349937	2895	2930	NM_020731.4	AHRR	mRNA	chr5:304176-438291	+	hsa:57491	aryl-hydrocarbon receptor repressor
hsa-miR-342-3p	FAM105B	Miranda_RNAhybrid	-21.72	152	3813	3835	-25.1	0.998578	3813	3836	NM_138348.4	OTULIN	mRNA	chr5:14664674-14699733	+	hsa:90268	OTU deubiquitinase with linear linkage specificity
hsa-miR-342-3p	PRDM9	Miranda_RNAhybrid	-22.84	162	720	743	-26.4	0.362716	699	743	NM_020227	PRDM9	mRNA	chr5:23507615-23528597	+	hsa:56979	PR domain containing 9
hsa-miR-342-3p	OSMR	Miranda_RNAhybrid	-23.6	164	1323	1346	-27.2	0.631069	1323	1346	NM_003999.2	OSMR	mRNA	chr5:38845858-38886657	+	hsa:9180	oncostatin M receptor
hsa-miR-342-3p	RICTOR	Miranda_RNAhybrid	-27.76	180	3247	3269	-31	0.354427	3246	3270	NM_152756.4	RICTOR	mRNA	chr5:38937920-38981928	-	hsa:253260	RPTOR independent companion of MTOR, complex 2
hsa-miR-342-3p	LOC101928448	Miranda_RNAhybrid	-23.41	151	248	268	-26.5	0.115172	247	268	NM_001287053.1	C5orf67	mRNA	chr5:56511394-56606232	-	hsa:101928448	uncharacterized LOC101928448
hsa-miR-342-3p	PDE4D	Miranda_RNAhybrid	-20.8	160	4439	4462	-25.2	0.995801	4442	4463	NM_006203.4	PDE4D	mRNA	chr5:58969038-59356901	-	hsa:5144	phosphodiesterase 4D, cAMP-specific
hsa-miR-342-3p	ARHGEF28	Miranda_RNAhybrid	-26.82	164	883	904	-29.7	0.117609	886	905	NM_001244364.1	ARHGEF28	mRNA	chr5:73813518-73941993	+	hsa:64283	Rho guanine nucleotide exchange factor (GEF) 28
hsa-miR-342-3p	EFNA5	Miranda_RNAhybrid	-27.93	163	744	765	-30.4	0.425082	747	765	NM_001962.2	EFNA5	mRNA	chr5:107376889-107670895	-	hsa:1946	ephrin-A5
hsa-miR-342-3p	FAT2	Miranda_RNAhybrid	-20.63	160	1387	1410	-26.3	0.614212	1348	1375	NM_001447.2	FAT2	mRNA	chr5:151504092-151591335	-	hsa:2196	FAT atypical cadherin 2
hsa-miR-342-3p	EBF1	Miranda_RNAhybrid	-21.29	152	833	855	-25.8	0.929184	2383	2409	NM_182708.1	EBF1	mRNA	chr5:158695915-159099780	-	hsa:1879	early B-cell factor 1
hsa-miR-342-3p	NEURL1B	Miranda_RNAhybrid	-23.94	159	310	331	-28.4	0.726919	311	332	NR_015355.3	NEURL1B	mRNA	chr5:172641273-172691540	+	hsa:54492	neuralized E3 ubiquitin protein ligase 1B
hsa-miR-342-3p	GPRIN1	Miranda_RNAhybrid	-29.28	164	433	456	-30.5	0.085998	433	457	NM_052899.2	GPRIN1	mRNA	chr5:176595802-176617357	-	hsa:114787	G protein regulated inducer of neurite outgrowth 1
hsa-miR-342-3p	N4BP3	Miranda_RNAhybrid	-22.34	159	1205	1229	-28.8	0.630818	1185	1229	NM_015111.1	N4BP3	mRNA	chr5:178113555-178126106	+	hsa:23138	NEDD4 binding protein 3
hsa-miR-342-3p	SKI	Miranda_RNAhybrid	-24.98	154	2483	2510	-27.1	0.807366	2461	2487	NM_003036.3	SKI	mRNA	chr1:2228695-2310213	+	hsa:6497	SKI proto-oncogene
hsa-miR-342-3p	CTNNBIP1	Miranda_RNAhybrid	-25	166	2020	2042	-28.2	0.519233	2015	2042	NM_020248.2	CTNNBIP1	mRNA	chr1:9848276-9910258	-	hsa:56998	catenin, beta interacting protein 1
hsa-miR-342-3p	MFN2	Miranda_RNAhybrid	-25.49	157	1229	1251	-28.4	0.406981	1233	1252	NM_014874.3	MFN2	mRNA	chr1:11980236-12013510	+	hsa:9927	mitofusin 2
hsa-miR-342-3p	ARHGEF10L	Miranda_RNAhybrid	-26.67	156	334	353	-28.3	0.087943	335	353	NM_018125.3	ARHGEF10L	mRNA	chr1:17520197-17697875	+	hsa:55160	Rho guanine nucleotide exchange factor (GEF) 10-like
hsa-miR-342-3p	SH2D5	Miranda_RNAhybrid	-24.03	153	1099	1121	-25.3	0.876805	1099	1122	NM_001103161.1	SH2D5	mRNA	chr1:20719732-20732640	-	hsa:400745	SH2 domain containing 5
hsa-miR-342-3p	ZDHHC18	Miranda_RNAhybrid	-28.68	163	286	308	-29.6	0.258654	286	308	NM_032283.2	ZDHHC18	mRNA	chr1:26826710-26855720	+	hsa:84243	zinc finger, DHHC-type containing 18
hsa-miR-342-3p	MATN1	Miranda_RNAhybrid	-30.27	167	1039	1060	-34.6	0.045018	1037	1061	NM_002379.3	MATN1	mRNA	chr1:30711277-30723585	-	hsa:4146	matrilin 1, cartilage matrix protein
hsa-miR-342-3p	NKAIN1	Miranda_RNAhybrid	-24.16	151	1228	1251	-26.5	0.695539	1230	1251	NM_024522.2	NKAIN1	mRNA	chr1:31179745-31239887	-	hsa:79570	Na+/K+ transporting ATPase interacting 1
hsa-miR-342-3p	FOXJ3	Miranda_RNAhybrid	-24.38	161	1903	1925	-26.8	0.820059	1903	1926	NM_014947.4	FOXJ3	mRNA	chr1:42176539-42335877	-	hsa:22887	forkhead box J3
hsa-miR-342-3p	TAL1	Miranda_RNAhybrid	-25.25	164	2312	2335	-27.8	0.70826	2314	2336	NM_003189.5	TAL1	mRNA	chr1:47216290-47231309	-	hsa:6886	T-cell acute lymphocytic leukemia 1
hsa-miR-342-3p	LRP8	Miranda_RNAhybrid	-23.49	155	84	106	-26.7	0.922607	76	106	NM_033300.3	LRP8	mRNA	chr1:53242364-53328059	-	hsa:7804	low density lipoprotein receptor-related protein 8, apolipoprotein e receptor
hsa-miR-342-3p	AK4	Miranda_RNAhybrid	-27.83	173	5162	5184	-30	0.589686	5162	5185	NM_203464.2	AK4	mRNA	chr1:65148167-65232145	+	hsa:205	adenylate kinase 4
hsa-miR-342-3p	VANGL1	Miranda_RNAhybrid	-22.38	151	1901	1926	-25.8	0.993947	1899	1927	NM_138959.2	VANGL1	mRNA	chr1:115642629-115698224	+	hsa:81839	VANGL planar cell polarity protein 1
hsa-miR-342-3p	ENSA	Miranda_RNAhybrid	-22.9	170	257	279	-27.5	0.612432	261	280	NM_207168.1	ENSA	mRNA	chr1:150622123-150629622	-	hsa:2029	endosulfine alpha
hsa-miR-342-3p	THEM5	Miranda_RNAhybrid	-24.62	155	331	354	-27.1	0.515738	331	355	NM_182578.3	THEM5	mRNA	chr1:151847101-151853697	-	hsa:284486	thioesterase superfamily member 5
hsa-miR-342-3p	ADAR	Miranda_RNAhybrid	-26.28	151	23	49	-30.6	0.265008	24	50	NM_015841.3	ADAR	mRNA	chr1:154582061-154627986	-	hsa:103	adenosine deaminase, RNA-specific
hsa-miR-342-3p	KCNN3	Miranda_RNAhybrid	-23.94	159	2234	2255	-28.3	0.942091	2244	2261	NM_170782.2	KCNN3	mRNA	chr1:154697462-154870278	-	hsa:3782	potassium intermediate/small conductance calcium-activated channel, subfamily N, member 3
hsa-miR-342-3p	UBQLN4	Miranda_RNAhybrid	-29.95	167	1021	1042	-30.8	0.143567	1022	1042	NM_020131	UBQLN4	mRNA	chr1:156033154-156053783	-	hsa:56893	ubiquilin 4
hsa-miR-342-3p	MEX3A	Miranda_RNAhybrid	-24.97	160	3928	3952	-26.6	0.927503	3929	3953	NM_001093725.1	MEX3A	mRNA	chr1:156072013-156081998	-	hsa:92312	mex-3 RNA binding family member A
hsa-miR-342-3p	MEF2D	Miranda_RNAhybrid	-22.34	154	3717	3740	-28.5	0.65427	3713	3741	NM_005920.3	MEF2D	mRNA	chr1:156463727-156499492	-	hsa:4209	myocyte enhancer factor 2D
hsa-miR-342-3p	F11R	Miranda_RNAhybrid	-24.91	164	3103	3126	-26.9	0.849349	3105	3127	NM_144504.1	F11R	mRNA	chr1:160995211-161021343	-	hsa:50848	F11 receptor
hsa-miR-342-3p	DNM3	Miranda_RNAhybrid	-21.69	156	4232	4253	-25.4	0.988672	4237	4254	NM_015569.4	DNM3	mRNA	chr1:171841495-172133404	+	hsa:26052	dynamin 3
hsa-miR-342-3p	PKP1	Miranda_RNAhybrid	-20.41	156	330	351	-25.7	0.919296	325	351	NM_001005337.2	PKP1	mRNA	chr1:201283452-201332993	+	hsa:5317	plakophilin 1
hsa-miR-342-3p	SYT2	Miranda_RNAhybrid	-23.26	162	158	180	-27.9	0.874243	5172	5197	NM_177402.4	SYT2	mRNA	chr1:202590596-202643453	-	hsa:127833	synaptotagmin II
hsa-miR-342-3p	RABIF	Miranda_RNAhybrid	-26.24	153	2602	2624	-27.5	0.663817	2601	2625	NM_002871.4	RABIF	mRNA	chr1:202878282-202889257	-	hsa:5877	RAB interacting factor
hsa-miR-342-3p	PPFIA4	Miranda_RNAhybrid	-28.44	152	2275	2300	-29.6	0.326387	2274	2300	NM_015053.1	PPFIA4	mRNA	chr1:203026521-203078736	+	hsa:8497	protein tyrosine phosphatase, receptor type, f polypeptide (PTPRF), interacting protein (liprin), alpha 4
hsa-miR-342-3p	NUCKS1	Miranda_RNAhybrid	-27.39	156	4094	4113	-28.2	0.807943	4094	4113	NM_022731.4	NUCKS1	mRNA	chr1:205713193-205750220	-	hsa:64710	nuclear casein kinase and cyclin-dependent kinase substrate 1
hsa-miR-342-3p	C1orf116	Miranda_RNAhybrid	-24.58	150	3006	3027	-27.8	0.708996	1396	1415	NM_023938.5	C1orf116	mRNA	chr1:207018521-207032756	-	hsa:79098	chromosome 1 open reading frame 116
hsa-miR-342-3p	LPGAT1	Miranda_RNAhybrid	-22.79	154	779	802	-25.8	0.99192	778	803	NM_014873.2	LPGAT1	mRNA	chr1:211743457-211875189	-	hsa:9926	lysophosphatidylglycerol acyltransferase 1
hsa-miR-342-3p	WDR26	Miranda_RNAhybrid	-20.53	161	3848	3870	-26.7	0.924845	3839	3871	NM_025160.6	WDR26	mRNA	chr1:224385146-224434173	-	hsa:80232	WD repeat domain 26
hsa-miR-342-3p	ARF1	Miranda_RNAhybrid	-22.85	158	55	78	-25.4	0.677087	50	78	NM_001658.3	ARF1	mRNA	chr1:228082660-228099212	+	hsa:375	ADP-ribosylation factor 1
hsa-miR-342-3p	FAM89A	Miranda_RNAhybrid	-27.84	167	308	330	-31.2	0.054552	312	331	NM_198552.2	FAM89A	mRNA	chr1:231018958-231040249	-	hsa:375061	family with sequence similarity 89, member A
hsa-miR-342-3p	TRIM67	Miranda_RNAhybrid	-22.7	155	4890	4912	-26.6	0.96624	4879	4912	NM_001300889.1	TRIM67	mRNA	chr1:231162934-231221558	+	hsa:440730	tripartite motif containing 67
hsa-miR-342-3p	DESI2	Miranda_RNAhybrid	-21.94	169	1423	1447	-27.2	0.77436	1423	1448	NR_123735.1	DESI2	mRNA	chr1:244653244-244709033	+	hsa:51029	desumoylating isopeptidase 2
hsa-miR-342-3p	KLF6	Miranda_RNAhybrid	-21.29	165	594	616	-29.7	0.44059	577	617	NR_027653.1	KLF6	mRNA	chr10:3775996-3785281	-	hsa:1316	Kruppel-like factor 6
hsa-miR-342-3p	ANXA8L1	Miranda_RNAhybrid	-24.02	153	68	90	-25.2	0.567585	67	91	NM_001630.2	ANXA8L1	mRNA	chr10:46375590-46391784	+	hsa:728113	annexin A8-like 1
hsa-miR-342-3p	ANXA8	Miranda_RNAhybrid	-24.02	153	68	90	-25.2	0.567585	67	91	NM_001271703.1	ANXA8	mRNA	chr10:47467993-47484158	-	hsa:653145	annexin A8
hsa-miR-342-3p	AIFM2	Miranda_RNAhybrid	-22.49	159	1774	1799	-27.6	0.514361	1772	1799	NM_032797.5	AIFM2	mRNA	chr10:70112267-70132934	-	hsa:84883	apoptosis-inducing factor, mitochondrion-associated, 2
hsa-miR-342-3p	PSAP	Miranda_RNAhybrid	-25.36	150	734	754	-29.2	0.175231	943	974	NM_002778.2	PSAP	mRNA	chr10:71816298-71851325	-	hsa:5660	prosaposin
hsa-miR-342-3p	SPOCK2	Miranda_RNAhybrid	-24.65	153	161	183	-28.1	0.694255	1773	1796	NM_014767.2	SPOCK2	mRNA	chr10:72059034-72088773	-	hsa:9806	sparc/osteonectin, cwcv and kazal-like domains proteoglycan (testican) 2
hsa-miR-342-3p	PLAU	Miranda_RNAhybrid	-25.14	160	543	566	-28	0.226723	542	566	NM_002658.3	PLAU	mRNA	chr10:73911132-73917497	+	hsa:5328	plasminogen activator, urokinase
hsa-miR-342-3p	POLR3A	Miranda_RNAhybrid	-31.66	173	1900	1922	-32.8	0.095014	1901	1923	NM_007055.3	POLR3A	mRNA	chr10:77975149-78028825	-	hsa:11128	polymerase (RNA) III (DNA directed) polypeptide A, 155kDa
hsa-miR-342-3p	GRID1	Miranda_RNAhybrid	-25.15	164	2333	2356	-27.8	0.621037	2335	2357	NM_017551.2	GRID1	mRNA	chr10:85602046-86366490	-	hsa:2894	glutamate receptor, ionotropic, delta 1
hsa-miR-342-3p	ZNF518A	Miranda_RNAhybrid	-24.08	171	2636	2658	-27.6	0.687233	2636	2659	NM_014803.3	ZNF518A	mRNA	chr10:96129715-96163761	+	hsa:9849	zinc finger protein 518A
hsa-miR-342-3p	GOLGA7B	Miranda_RNAhybrid	-21.56	167	1116	1137	-27	0.940307	854	877	NM_001010917.2	GOLGA7B	mRNA	chr10:97850238-97871578	+	hsa:401647	golgin A7 family, member B
hsa-miR-342-3p	WBP1L	Miranda_RNAhybrid	-22.05	162	2739	2761	-26.2	0.869259	2738	2762	NM_017787.4	WBP1L	mRNA	chr10:102776131-102816264	+	hsa:54838	WW domain binding protein 1-like
hsa-miR-342-3p	ADRB1	Miranda_RNAhybrid	-23.75	158	1275	1301	-27.3	0.417506	1277	1302	NM_000684.2	ADRB1	mRNA	chr10:114044047-114046908	+	hsa:153	adrenoceptor beta 1
hsa-miR-342-3p	GFRA1	Miranda_RNAhybrid	-22.97	154	6843	6864	-26.4	0.987311	6844	6865	NM_145793.3	GFRA1	mRNA	chr10:116056925-116273284	-	hsa:2674	GDNF family receptor alpha 1
hsa-miR-342-3p	RRM2	Miranda_RNAhybrid	-21.12	155	1004	1028	-29.3	0.310918	766	797	NM_001165931.1	RRM2	mRNA	chr2:10122568-10131419	+	hsa:6241	ribonucleotide reductase M2
hsa-miR-518b	ZNF608	Miranda_RNAhybrid	-20.78	162	77	99	-27	0.30624	73	99	NM_020747.2	ZNF608	mRNA	chr5:124636917-124745112	-	hsa:57507	zinc finger protein 608
hsa-miR-518b	PDGFRB	Miranda_RNAhybrid	-24.43	164	1446	1467	-28.1	0.375866	1451	1468	NM_002609.3	PDGFRB	mRNA	chr5:150113839-150155884	-	hsa:5159	platelet-derived growth factor receptor, beta polypeptide
hsa-miR-518b	BTNL9	Miranda_RNAhybrid	-20.01	154	41	62	-25.6	0.70209	34	63	NM_152547.4	BTNL9	mRNA	chr5:181040229-181057169	+	hsa:153579	butyrophilin-like 9
hsa-miR-518b	STPG1	Miranda_RNAhybrid	-20.07	151	652	673	-27.5	0.378469	649	673	NM_178122.4	STPG1	mRNA	chr1:24356999-24413772	-	hsa:90529	sperm-tail PG-rich repeat containing 1
hsa-miR-518b	KPNA6	Miranda_RNAhybrid	-25.05	157	4269	4288	-26.1	0.962455	4269	4289	NM_012316.4	KPNA6	mRNA	chr1:32108043-32176568	+	hsa:23633	karyopherin alpha 6 (importin alpha 7)
hsa-miR-518b	TMEM234	Miranda_RNAhybrid	-21.54	154	608	629	-32.4	0.088681	601	630	NM_019118.3	TMEM234	mRNA	chr1:32214439-32222353	-	hsa:56063	transmembrane protein 234
hsa-miR-6511a-3p	ERMP1	Miranda_RNAhybrid	-26.88	159	1227	1251	-31.7	0.166501	861	890	NM_024896.2	ERMP1	mRNA	chr9:5784572-5833052	-	hsa:79956	endoplasmic reticulum metallopeptidase 1
hsa-miR-6511a-3p	MTAP	Miranda_RNAhybrid	-24.74	168	2404	2425	-28.7	0.632079	2391	2425	NM_002451.3	MTAP	mRNA	chr9:21802636-21865971	+	hsa:4507	methylthioadenosine phosphorylase
hsa-miR-6511a-3p	KIAA1045	Miranda_RNAhybrid	-26.96	167	1648	1671	-29.3	0.586432	1635	1671	NM_015297	PHF24	mRNA	chr9:34957487-34982544	+	hsa:23349	KIAA1045
hsa-miR-6511a-3p	TPM2	Miranda_RNAhybrid	-30.47	170	796	816	-32.7	0.035775	793	817	NM_213674.1	TPM2	mRNA	chr9:35682008-35689928	-	hsa:7169	tropomyosin 2 (beta)
hsa-miR-6511a-3p	RGP1	Miranda_RNAhybrid	-32.21	162	4098	4121	-35.1	0.095684	4096	4122	NM_001080496.2	RGP1	mRNA	chr9:35749280-35753267	+	hsa:9827	RGP1 retrograde golgi transport homolog (S. cerevisiae)
hsa-miR-6511a-3p	LOC101927903	Miranda_RNAhybrid	-27.33	162	1798	1819	-30.5	0.183283	1786	1820	XP_005272581.1	LOC101927903	mRNA	chr9:41357152-41359992	-	hsa:101927903	protein FAM27D1-like
hsa-miR-6511a-3p	LOC100132874	Miranda_RNAhybrid	-22.31	166	526	547	-27.7	0.607423	2289	2326	XP_005276394.1	LOC100132874	mRNA	chr9:61982802-61986928	+	hsa:100132874	uncharacterized LOC100132874
hsa-miR-6511a-3p	PTAR1	Miranda_RNAhybrid	-23.2	153	8222	8243	-36.6	0.104721	1299	1324	NM_001099666.1	PTAR1	mRNA	chr9:69709525-69760038	-	hsa:375743	protein prenyltransferase alpha subunit repeat containing 1
hsa-miR-6511a-3p	GNAQ	Miranda_RNAhybrid	-24.76	154	3111	3136	-29.5	0.605379	3111	3136	NM_002072.4	GNAQ	mRNA	chr9:77716274-78031449	-	hsa:2776	guanine nucleotide binding protein (G protein), q polypeptide
hsa-miR-6511a-3p	GOLM1	Miranda_RNAhybrid	-21.17	159	809	828	-28.1	0.402811	787	828	NM_177937.2	GOLM1	mRNA	chr9:86026141-86100201	-	hsa:51280	golgi membrane protein 1
hsa-miR-6511a-3p	SECISBP2	Miranda_RNAhybrid	-23.52	165	353	376	-27	0.300818	352	376	NM_024077.4	SECISBP2	mRNA	chr9:89318490-89359646	+	hsa:79048	SECIS binding protein 2
hsa-miR-6511a-3p	ZNF169	Miranda_RNAhybrid	-21.61	155	1212	1233	-27	0.548991	1211	1233	NM_194320.3	ZNF169	mRNA	chr9:94259296-94303009	+	hsa:169841	zinc finger protein 169
hsa-miR-6511a-3p	CTSV	Miranda_RNAhybrid	-25.73	160	1	17	-29.8	0.408512	1	18	NM_001333.3	CTSV	mRNA	chr9:97030103-97038548	-	hsa:1515	cathepsin V
hsa-miR-6511a-3p	CORO2A	Miranda_RNAhybrid	-20.48	160	1113	1134	-27.4	0.799235	2297	2351	NM_052820.3	CORO2A	mRNA	chr9:98120975-98172892	-	hsa:7464	coronin, actin binding protein, 2A
hsa-miR-6511a-3p	MEGF9	Miranda_RNAhybrid	-22.54	154	2438	2458	-27.7	0.799735	2434	2458	NM_001080497.2	MEGF9	mRNA	chr9:120600918-120714487	-	hsa:1955	multiple EGF-like-domains 9
hsa-miR-6511a-3p	TTLL11	Miranda_RNAhybrid	-22.54	157	6890	6911	-31.5	0.454411	6886	6911	NM_194252.2	TTLL11	mRNA	chr9:121821925-122093606	-	hsa:158135	tubulin tyrosine ligase-like family, member 11
hsa-miR-6511a-3p	ZBTB34	Miranda_RNAhybrid	-28.77	162	1628	1648	-32.7	0.228865	1627	1648	NM_203482.1	ZBTB34	mRNA	chr9:126860692-126885878	+	hsa:403341	zinc finger and BTB domain containing 34
hsa-miR-6511a-3p	CDK9	Miranda_RNAhybrid	-27.78	156	763	784	-32.6	0.04581	765	785	NM_001261.3	CDK9	mRNA	chr9:127786026-127790773	+	hsa:1025	cyclin-dependent kinase 9
hsa-miR-6511a-3p	SET	Miranda_RNAhybrid	-25.3	163	1325	1348	-29.6	0.240551	1325	1348	NM_003011.3	SET	mRNA	chr9:128683655-128696396	+	hsa:6418	SET nuclear proto-oncogene
hsa-miR-6511a-3p	C9orf78	Miranda_RNAhybrid	-29	172	279	300	-34.2	0.013471	280	300	NM_016520.2	C9orf78	mRNA	chr9:129827285-129835293	-	hsa:51759	chromosome 9 open reading frame 78
hsa-miR-6511a-3p	NCS1	Miranda_RNAhybrid	-21.15	156	3928	3948	-34.7	0.097254	3167	3205	NM_014286.3	NCS1	mRNA	chr9:130172578-130237304	+	hsa:23413	neuronal calcium sensor 1
hsa-miR-6511a-3p	DDX31	Miranda_RNAhybrid	-25.3	163	1123	1145	-29.8	0.241775	1124	1145	NM_138620.1	DDX31	mRNA	chr9:132592997-132669671	-	hsa:64794	DEAD (Asp-Glu-Ala-Asp) box polypeptide 31
hsa-miR-6511a-3p	WDR5	Miranda_RNAhybrid	-24.01	155	1222	1244	-32.9	0.075682	858	885	NM_052821.3	WDR5	mRNA	chr9:134135679-134159968	+	hsa:11091	WD repeat domain 5
hsa-miR-6511a-3p	NACC2	Miranda_RNAhybrid	-28.84	160	581	601	-34.7	0.112041	2269	2300	NM_144653.4	NACC2	mRNA	chr9:136006537-136095285	-	hsa:138151	NACC family member 2, BEN and BTB (POZ) domain containing
hsa-miR-6511a-3p	GPSM1	Miranda_RNAhybrid	-34.19	163	1147	1171	-36.6	0.00943	1148	1172	NM_015597.5	GPSM1	mRNA	chr9:136327476-136341836	+	hsa:26086	G-protein signaling modulator 1
hsa-miR-6511a-3p	PLEKHG4B	Miranda_RNAhybrid	-20.34	151	4442	4463	-27.1	0.968035	343	363	NM_052909.3	PLEKHG4B	mRNA	chr5:92190-189972	+	hsa:153478	pleckstrin homology domain containing, family G (with RhoGef domain) member 4B
hsa-miR-6511a-3p	FAM105B	Miranda_RNAhybrid	-36.74	174	713	736	-38.4	0.039539	712	737	NM_138348.4	OTULIN	mRNA	chr5:14664674-14699733	+	hsa:90268	OTU deubiquitinase with linear linkage specificity
hsa-miR-6511a-3p	RAD1	Miranda_RNAhybrid	-29.37	172	500	521	-34.2	0.090718	501	521	NR_026591.1	RAD1	miscRNA	chr5:34905260-34915626	-	hsa:5810	RAD1 checkpoint DNA exonuclease
hsa-miR-6511a-3p	GHR	Miranda_RNAhybrid	-20.64	150	1008	1029	-25.4	0.909478	989	1029	NM_001242462.1	GHR	mRNA	chr5:42548213-42721878	+	hsa:2690	growth hormone receptor
hsa-miR-6511a-3p	LYRM7	Miranda_RNAhybrid	-24.36	168	2819	2840	-31.3	0.41782	2794	2840	NR_121658.1	LYRM7	mRNA	chr5:131170948-131205426	+	hsa:90624	LYR motif containing 7
hsa-miR-6511a-3p	LOC101928192	Miranda_RNAhybrid	-31.81	150	1371	1402	-34.4	0.032198	1371	1402	XP_005272211.1	LOC101928192	mRNA	chr5:132827622-132831365	-	hsa:101928192	WAS/WASL-interacting protein family member 3-like
hsa-miR-6511a-3p	SMAD5	Miranda_RNAhybrid	-29.37	172	1499	1520	-34.2	0.142622	1500	1520	NM_005903.6	SMAD5	mRNA	chr5:136132847-136182734	+	hsa:4090	SMAD family member 5
hsa-miR-6511a-3p	DND1	Miranda_RNAhybrid	-22.29	151	175	196	-32.3	0.012991	162	197	NM_194249.2	DND1	mRNA	chr5:140670796-140673586	-	hsa:373863	DND microRNA-mediated repression inhibitor 1
hsa-miR-6511a-3p	SH3TC2	Miranda_RNAhybrid	-26.15	166	2112	2135	-32.1	0.756304	2112	2135	NM_024577.3	SH3TC2	mRNA	chr5:148982150-149063174	-	hsa:79628	SH3 domain and tetratricopeptide repeats 2
hsa-miR-6511a-3p	CAMK2A	Miranda_RNAhybrid	-23.33	150	1771	1792	-35.1	0.057533	889	923	NM_171825.2	CAMK2A	mRNA	chr5:150219491-150289840	-	hsa:815	calcium/calmodulin-dependent protein kinase II alpha
hsa-miR-6511a-3p	NDST1	Miranda_RNAhybrid	-24.85	163	1237	1259	-39.3	0.01909	4701	4739	NM_001543.4	NDST1	mRNA	chr5:150485937-150539772	+	hsa:3340	N-deacetylase/N-sulfotransferase (heparan glucosaminyl) 1
hsa-miR-6511a-3p	SMIM3	Miranda_RNAhybrid	-23.03	151	355	376	-27.3	0.358361	10	27	NM_032947.4	SMIM3	mRNA	chr5:150777946-150796736	+	hsa:85027	small integral membrane protein 3
hsa-miR-6511a-3p	CLINT1	Miranda_RNAhybrid	-23.5	164	228	250	-30.1	0.220203	223	250	NM_014666.3	CLINT1	mRNA	chr5:157785743-157859175	-	hsa:9685	clathrin interactor 1
hsa-miR-6511a-3p	WWC1	Miranda_RNAhybrid	-34.42	158	1980	2007	-36	0.041282	1980	2008	NM_015238.2	WWC1	mRNA	chr5:168292246-168469759	+	hsa:23286	WW and C2 domain containing 1
hsa-miR-6511a-3p	PANK3	Miranda_RNAhybrid	-27.7	173	1043	1064	-31.1	0.153669	1035	1064	NM_024594.3	PANK3	mRNA	chr5:168555623-168579609	-	hsa:79646	pantothenate kinase 3
hsa-miR-6511a-3p	CPLX2	Miranda_RNAhybrid	-29.99	163	1094	1115	-36.4	0.044867	1089	1116	NM_006650.3	CPLX2	mRNA	chr5:175871498-175884020	+	hsa:10814	complexin 2
hsa-miR-6511a-3p	UNC5A	Miranda_RNAhybrid	-21.76	154	788	808	-25.7	0.557468	788	808	NM_133369.2	UNC5A	mRNA	chr5:176810579-176880895	+	hsa:90249	unc-5 homolog A (C. elegans)
hsa-miR-6511a-3p	B4GALT7	Miranda_RNAhybrid	-32.12	162	412	434	-38.1	0.001279	411	435	NM_007255.2	B4GALT7	mRNA	chr5:177602804-177610342	+	hsa:11285	xylosylprotein beta 1,4-galactosyltransferase, polypeptide 7
hsa-miR-6511a-3p	SLC35E2	Miranda_RNAhybrid	-20.42	150	1104	1125	-27.1	0.908746	1626	1658	NM_182838.2	SLC35E2	mRNA	chr1:1727385-1745999	-	hsa:9906	solute carrier family 35, member E2
hsa-miR-6511a-3p	CASZ1	Miranda_RNAhybrid	-22.52	164	828	849	-27.5	0.612341	825	849	NM_017766.4	CASZ1	mRNA	chr1:10636604-10796676	-	hsa:54897	castor zinc finger 1
hsa-miR-6511a-3p	MTHFR	Miranda_RNAhybrid	-21.16	157	1572	1593	-26.6	0.942207	653	684	NM_005957.4	MTHFR	mRNA	chr1:11786603-11805907	-	hsa:4524	methylenetetrahydrofolate reductase (NAD(P)H)
hsa-miR-6511a-3p	AADACL3	Miranda_RNAhybrid	-25.6	160	1915	1936	-30.4	0.288178	2695	2722	NR_111984.1	AADACL3	mRNA	chr1:12716115-12728759	+	hsa:126767	arylacetamide deacetylase-like 3
hsa-miR-6511a-3p	ZBTB40	Miranda_RNAhybrid	-23.46	166	3539	3559	-28.8	0.685107	3535	3559	NM_014870.3	ZBTB40	mRNA	chr1:22451851-22531157	+	hsa:9923	zinc finger and BTB domain containing 40
hsa-miR-6511a-3p	LYPLA2	Miranda_RNAhybrid	-32.16	176	504	525	-35.9	0.005365	505	526	NM_007260.2	LYPLA2	mRNA	chr1:23791156-23795539	+	hsa:11313	lysophospholipase II
hsa-miR-6511a-3p	NCMAP	Miranda_RNAhybrid	-29.16	168	3261	3282	-35	0.068213	3254	3283	NM_001010980.4	NCMAP	mRNA	chr1:24556076-24609328	+	hsa:400746	noncompact myelin associated protein
hsa-miR-6511a-3p	PAQR7	Miranda_RNAhybrid	-29.33	150	288	313	-33.6	0.032532	283	314	NM_178422.5	PAQR7	mRNA	chr1:25861484-25875970	-	hsa:164091	progestin and adipoQ receptor family member VII
hsa-miR-6511a-3p	SLC30A2	Miranda_RNAhybrid	-22.23	159	293	311	-30	0.126305	431	449	NM_032513	SLC30A2	mRNA	chr1:26038023-26046113	-	hsa:7780	solute carrier family 30 (zinc transporter), member 2
hsa-miR-6511a-3p	SLC9A1	Miranda_RNAhybrid	-32.62	158	213	240	-35.6	0.016454	215	241	NR_046474.1	SLC9A1	miscRNA	chr1:27098809-27155130	-	hsa:6548	solute carrier family 9, subfamily A (NHE1, cation proton antiporter 1), member 1
hsa-miR-6511a-3p	EYA3	Miranda_RNAhybrid	-23.37	166	3602	3622	-28.3	0.70405	3586	3622	NR_104214.1	EYA3	mRNA	chr1:27970344-28088637	-	hsa:2140	EYA transcriptional coactivator and phosphatase 3
hsa-miR-6511a-3p	MED18	Miranda_RNAhybrid	-30.37	169	425	444	-38.1	0.002805	409	444	NM_017638.2	MED18	mRNA	chr1:28329002-28335967	+	hsa:54797	mediator complex subunit 18
hsa-miR-6511a-3p	EPB41	Miranda_RNAhybrid	-31.01	164	2519	2537	-33.6	0.103931	2519	2538	NM_203343.2	EPB41	mRNA	chr1:28914574-29069464	+	hsa:2035	erythrocyte membrane protein band 4.1
hsa-miR-6511a-3p	SRSF4	Miranda_RNAhybrid	-24.19	160	324	345	-27.1	0.220642	310	345	NM_005626.4	SRSF4	mRNA	chr1:29147743-29181997	-	hsa:6429	serine/arginine-rich splicing factor 4
hsa-miR-6511a-3p	ZCCHC17	Miranda_RNAhybrid	-32.61	161	469	492	-37.7	0.006803	468	492	NM_016505.3	ZCCHC17	mRNA	chr1:31296982-31364953	+	hsa:51538	zinc finger, CCHC domain containing 17
hsa-miR-6511a-3p	KIAA1522	Miranda_RNAhybrid	-28.75	168	1415	1438	-34.9	0.035432	1411	1438	NM_020888.2	KIAA1522	mRNA	chr1:32765634-32774970	+	hsa:57648	KIAA1522
hsa-miR-6511a-3p	PHC2	Miranda_RNAhybrid	-22.61	150	114	134	-35	0.016097	98	135	NM_198040.2	PHC2	mRNA	chr1:33323626-33349772	-	hsa:1912	polyhomeotic homolog 2 (Drosophila)
hsa-miR-6511a-3p	GJB4	Miranda_RNAhybrid	-29.43	164	82	102	-32.9	0.061166	66	103	NM_153212.2	GJB4	mRNA	chr1:34759741-34763724	+	hsa:127534	gap junction protein, beta 4, 30.3kDa
hsa-miR-6511a-3p	THRAP3	Miranda_RNAhybrid	-25.78	159	41	62	-32.2	0.060982	36	63	NM_005119.3	THRAP3	mRNA	chr1:36224416-36305357	+	hsa:9967	thyroid hormone receptor associated protein 3
hsa-miR-6511a-3p	SH3D21	Miranda_RNAhybrid	-22.93	155	156	177	-30.5	0.041537	145	178	NM_024676.4	SH3D21	mRNA	chr1:36307107-36321347	+	hsa:79729	SH3 domain containing 21
hsa-miR-6511a-3p	GRIK3	Miranda_RNAhybrid	-24.56	172	2917	2938	-33.1	0.251555	1218	1244	NM_000831.3	GRIK3	mRNA	chr1:36795527-37034243	-	hsa:2899	glutamate receptor, ionotropic, kainate 3
hsa-miR-6511a-3p	C1orf109	Miranda_RNAhybrid	-23.77	161	592	617	-27.7	0.414402	593	617	NM_017850	C1orf109	mRNA	chr1:37681570-37690556	-	hsa:54955	chromosome 1 open reading frame 109
hsa-miR-6511a-3p	BMP8A	Miranda_RNAhybrid	-27.08	154	1857	1881	-33.7	0.130056	1262	1285	NM_181809.3	BMP8A	mRNA	chr1:39491646-39529869	+	hsa:353500	bone morphogenetic protein 8a
hsa-miR-6511a-3p	PPIE	Miranda_RNAhybrid	-21.75	152	405	426	-26.1	0.915505	410	426	NR_036543.1	PPIE	mRNA	chr1:39738872-39753706	+	hsa:10450	peptidylprolyl isomerase E (cyclophilin E)
hsa-miR-6511a-3p	EDN2	Miranda_RNAhybrid	-22.56	150	136	159	-26.5	0.269864	138	160	NR_126098.1	EDN2	mRNA	chr1:41478775-41484673	-	hsa:1907	endothelin 2
hsa-miR-6511a-3p	FOXJ3	Miranda_RNAhybrid	-28.91	162	1994	2015	-32	0.186519	2551	2582	NM_014947.4	FOXJ3	mRNA	chr1:42176539-42335877	-	hsa:22887	forkhead box J3
hsa-miR-6511a-3p	CLDN19	Miranda_RNAhybrid	-20.2	150	544	565	-34.5	0.0607	534	566	NM_148960.2	CLDN19	mRNA	chr1:42733093-42740254	-	hsa:149461	claudin 19
hsa-miR-6511a-3p	SLC6A9	Miranda_RNAhybrid	-23	152	41	63	-32.6	0.0372	197	219	NR_048548.1	SLC6A9	mRNA	chr1:43996483-44017340	-	hsa:6536	solute carrier family 6 (neurotransmitter transporter, glycine), member 9
hsa-miR-6511a-3p	PIK3R3	Miranda_RNAhybrid	-22.94	163	846	867	-28.2	0.659466	834	867	NM_003629.3	PIK3R3	mRNA	chr1:46040140-46132789	-	hsa:8503	phosphoinositide-3-kinase, regulatory subunit 3 (gamma)
hsa-miR-6511a-3p	ZYG11B	Miranda_RNAhybrid	-25.46	168	2936	2957	-31.6	0.371647	2937	2957	NM_024646.2	ZYG11B	mRNA	chr1:52754521-52827342	+	hsa:79699	zyg-11 family member B, cell cycle regulator
hsa-miR-6511a-3p	IFI44L	Miranda_RNAhybrid	-24.23	150	2693	2716	-33.4	0.155542	4180	4203	NM_006820	IFI44L	mRNA	chr1:78620413-78642799	+	hsa:10964	interferon-induced protein 44-like
hsa-miR-6511a-3p	GPR61	Miranda_RNAhybrid	-22.79	155	212	234	-31.8	0.034193	343	363	NM_031936.4	GPR61	mRNA	chr1:109539872-109545865	+	hsa:83873	G protein-coupled receptor 61
hsa-miR-6511a-3p	GNAI3	Miranda_RNAhybrid	-23.41	150	1159	1182	-25.8	0.943449	1159	1182	NM_006496.3	GNAI3	mRNA	chr1:109548564-109595843	+	hsa:2773	guanine nucleotide binding protein (G protein), alpha inhibiting activity polypeptide 3
hsa-miR-6511a-3p	CSF1	Miranda_RNAhybrid	-22.69	160	258	279	-27.3	0.60683	246	279	NM_172212.2	CSF1	mRNA	chr1:109910611-109926743	+	hsa:1435	colony stimulating factor 1 (macrophage)
hsa-miR-6511a-3p	SLC6A17	Miranda_RNAhybrid	-27.98	167	382	404	-33	0.154581	382	404	NM_001010898.2	SLC6A17	mRNA	chr1:110150510-110202202	+	hsa:388662	solute carrier family 6 (neutral amino acid transporter), member 17
hsa-miR-6511a-3p	LRIG2	Miranda_RNAhybrid	-25.5	151	862	884	-30	0.12132	862	884	NM_014813	LRIG2	mRNA	chr1:113103720-113125202	+	hsa:9860	leucine-rich repeats and immunoglobulin-like domains 2
hsa-miR-6511a-3p	LOC100996724	Miranda_RNAhybrid	-22.86	154	421	445	-28.2	0.155405	410	445	XP_011547642.1	LOC100996724	mRNA	chr1:120474248-120665433	-	hsa:100996724	phosphodiesterase 4D interacting protein-like
hsa-miR-6511a-3p	OTUD7B	Miranda_RNAhybrid	-20.14	158	759	779	-29.2	0.515964	311	342	NM_020205.3	OTUD7B	mRNA	chr1:149940332-150010734	-	hsa:56957	OTU deubiquitinase 7B
hsa-miR-6511a-3p	APH1A	Miranda_RNAhybrid	-21.93	154	885	909	-29.9	0.129714	881	909	NR_045033.1	APH1A	miscRNA	chr1:150265399-150269209	-	hsa:51107	APH1A gamma secretase subunit
hsa-miR-6511a-3p	ENSA	Miranda_RNAhybrid	-24.88	156	1762	1781	-30.1	0.273728	1741	1782	NM_207168.1	ENSA	mRNA	chr1:150622123-150629622	-	hsa:2029	endosulfine alpha
hsa-miR-6511a-3p	TUFT1	Miranda_RNAhybrid	-21.36	156	542	561	-30.3	0.204057	521	561	NM_020127.2	TUFT1	mRNA	chr1:151561564-151583583	+	hsa:7286	tuftelin 1
hsa-miR-6511a-3p	CELF3	Miranda_RNAhybrid	-24.13	163	1561	1583	-30.2	0.372133	903	932	NM_007185.6	CELF3	mRNA	chr1:151700058-151716316	-	hsa:11189	CUGBP, Elav-like family member 3
hsa-miR-6511a-3p	LCE1B	Miranda_RNAhybrid	-21.96	152	80	101	-28.4	0.041322	66	102	NM_178349.1	LCE1B	mRNA	chr1:152811971-152813109	+	hsa:353132	late cornified envelope 1B
hsa-miR-6511a-3p	CHRNB2	Miranda_RNAhybrid	-26.53	159	1688	1710	-29.2	0.557773	1688	1710	NM_000748.2	CHRNB2	mRNA	chr1:154568045-154580026	+	hsa:1141	cholinergic receptor, nicotinic, beta 2 (neuronal)
hsa-miR-6511a-3p	SYT11	Miranda_RNAhybrid	-26.78	163	262	285	-29.6	0.476875	262	285	NM_152280.4	SYT11	mRNA	chr1:155859469-155885199	+	hsa:23208	synaptotagmin XI
hsa-miR-6511a-3p	RIT1	Miranda_RNAhybrid	-21.64	160	511	535	-27.3	0.681092	514	535	NM_006912.5	RIT1	mRNA	chr1:155897808-155911402	-	hsa:6016	Ras-like without CAAX 1
hsa-miR-6511a-3p	MEF2D	Miranda_RNAhybrid	-34.2	163	3602	3624	-34.4	0.095817	3602	3625	NM_005920.3	MEF2D	mRNA	chr1:156463727-156499492	-	hsa:4209	myocyte enhancer factor 2D
hsa-miR-6511a-3p	KIRREL	Miranda_RNAhybrid	-24.73	162	2905	2926	-34.1	0.144535	876	899	NM_018240.6	KIRREL	mRNA	chr1:157993583-158096051	+	hsa:55243	kin of IRRE like (Drosophila)
hsa-miR-6511a-3p	C1orf204	Miranda_RNAhybrid	-33.27	170	161	184	-35.9	0.017166	162	185	NM_001134233.1	C1orf204	mRNA	chr1:159834474-159855347	-	hsa:284677	chromosome 1 open reading frame 204
hsa-miR-6511a-3p	PIGM	Miranda_RNAhybrid	-20.54	152	530	549	-27.2	0.725848	533	549	NM_145167.2	PIGM	mRNA	chr1:160027672-160031993	-	hsa:93183	phosphatidylinositol glycan anchor biosynthesis, class M
hsa-miR-6511a-3p	KCNJ10	Miranda_RNAhybrid	-21.98	159	2381	2403	-27.1	0.848135	2515	2555	NM_002241.4	KCNJ10	mRNA	chr1:160037467-160070261	-	hsa:3766	potassium inwardly-rectifying channel, subfamily J, member 10
hsa-miR-6511a-3p	KLHDC9	Miranda_RNAhybrid	-27.02	150	133	155	-30.3	0.01715	135	156	NR_033385.1	KLHDC9	miscRNA	chr1:161098361-161100348	+	hsa:126823	kelch domain containing 9
hsa-miR-6511a-3p	DDR2	Miranda_RNAhybrid	-23.71	161	2741	2762	-25.3	0.997193	2736	2763	NM_006182.2	DDR2	mRNA	chr1:162711280-162786619	+	hsa:4921	discoidin domain receptor tyrosine kinase 2
hsa-miR-6511a-3p	GPR161	Miranda_RNAhybrid	-28.48	159	4240	4263	-32	0.341694	4224	4264	NM_153832.2	GPR161	mRNA	chr1:168079542-168137573	-	hsa:23432	G protein-coupled receptor 161
hsa-miR-6511a-3p	SCYL3	Miranda_RNAhybrid	-29.54	153	169	195	-31.8	0.02499	168	196	NM_181093.3	SCYL3	mRNA	chr1:169854836-169893959	-	hsa:57147	SCY1-like 3 (S. cerevisiae)
hsa-miR-6511a-3p	PIGC	Miranda_RNAhybrid	-28.66	152	136	160	-32.4	0.004151	143	161	NM_153747.1	PIGC	mRNA	chr1:172441453-172443743	-	hsa:5279	phosphatidylinositol glycan anchor biosynthesis, class C
hsa-miR-6511a-3p	CACYBP	Miranda_RNAhybrid	-23.42	155	49	75	-26.8	0.64966	53	75	NM_014412.2	CACYBP	mRNA	chr1:174999756-175012027	+	hsa:27101	calcyclin binding protein
hsa-miR-6511a-3p	FAM20B	Miranda_RNAhybrid	-20.36	150	2852	2874	-27.6	0.823932	2814	2874	NM_014864.3	FAM20B	mRNA	chr1:179025939-179076567	+	hsa:9917	family with sequence similarity 20, member B
hsa-miR-6511a-3p	MR1	Miranda_RNAhybrid	-30.02	176	2671	2692	-34.9	0.142691	2672	2692	NM_001531.2	MR1	mRNA	chr1:181033425-181061938	+	hsa:3140	major histocompatibility complex, class I-related
hsa-miR-6511a-3p	LHX9	Miranda_RNAhybrid	-38.02	166	2992	3013	-39.1	0.012952	2991	3014	NM_020204.2	LHX9	mRNA	chr1:197917227-197929300	+	hsa:56956	LIM homeobox 9
hsa-miR-6511a-3p	PPFIA4	Miranda_RNAhybrid	-23.72	155	593	614	-29.8	0.300423	1677	1712	NM_015053.1	PPFIA4	mRNA	chr1:203026521-203078736	+	hsa:8497	protein tyrosine phosphatase, receptor type, f polypeptide (PTPRF), interacting protein (liprin), alpha 4
hsa-miR-6511a-3p	MYBPH	Miranda_RNAhybrid	-29.82	164	277	298	-35.7	0.004313	263	299	NM_004997.2	MYBPH	mRNA	chr1:203167811-203175814	-	hsa:4608	myosin binding protein H
hsa-miR-6511a-3p	ATP2B4	Miranda_RNAhybrid	-23.68	155	161	182	-31.9	0.274284	156	183	NM_001684.4	ATP2B4	mRNA	chr1:203626787-203744081	+	hsa:493	ATPase, Ca++ transporting, plasma membrane 4
hsa-miR-6511a-3p	ETNK2	Miranda_RNAhybrid	-35.95	170	665	685	-35.7	0.010102	665	686	NM_018208.3	ETNK2	mRNA	chr1:204131062-204151980	-	hsa:55224	ethanolamine kinase 2
hsa-miR-6511a-3p	DSTYK	Miranda_RNAhybrid	-30.31	180	1938	1959	-34.6	0.118211	1939	1959	NM_199462.2	DSTYK	mRNA	chr1:205142503-205211599	-	hsa:25778	dual serine/threonine and tyrosine protein kinase
hsa-miR-6511a-3p	TMCC2	Miranda_RNAhybrid	-26.26	157	406	427	-30.1	0.132029	411	428	NM_014858.3	TMCC2	mRNA	chr1:205228683-205273343	+	hsa:9911	transmembrane and coiled-coil domain family 2
hsa-miR-6511a-3p	SLC26A9	Miranda_RNAhybrid	-22.71	151	209	231	-28	0.537229	189	231	NM_134325.2	SLC26A9	mRNA	chr1:205913048-205943460	-	hsa:115019	solute carrier family 26 (anion exchanger), member 9
hsa-miR-6511a-3p	CR1	Miranda_RNAhybrid	-21.49	162	1675	1695	-31	0.196451	1656	1695	NM_000651.4	CR1	mRNA	chr1:207496147-207640644	+	hsa:1378	complement component (3b/4b) receptor 1 (Knops blood group)
hsa-miR-6511a-3p	SUSD4	Miranda_RNAhybrid	-21.57	156	1278	1299	-25.3	0.746538	1276	1300	NM_017982.3	SUSD4	mRNA	chr1:223220826-223364200	-	hsa:55061	sushi domain containing 4
hsa-miR-6511a-3p	PYCR2	Miranda_RNAhybrid	-24.09	154	366	383	-32.3	0.017105	345	384	NM_013328.3	PYCR2	mRNA	chr1:225919877-225924340	-	hsa:29920	pyrroline-5-carboxylate reductase family, member 2
hsa-miR-6511a-3p	IBA57	Miranda_RNAhybrid	-27.28	150	3462	3486	-33.4	0.241728	896	915	NM_001310327.1	IBA57	mRNA	chr1:228165814-228197905	+	hsa:200205	IBA57, iron-sulfur cluster assembly homolog (S. cerevisiae)
hsa-miR-6511a-3p	RNF187	Miranda_RNAhybrid	-23.13	154	1171	1192	-28.2	0.500686	1298	1325	NM_001010858.2	RNF187	mRNA	chr1:228487367-228496188	+	hsa:149603	ring finger protein 187
hsa-miR-6511a-3p	C1orf198	Miranda_RNAhybrid	-22.75	155	1633	1653	-31.1	0.22212	1621	1654	NM_032800.2	C1orf198	mRNA	chr1:230837119-230856036	-	hsa:84886	chromosome 1 open reading frame 198
hsa-miR-6511a-3p	KMO	Miranda_RNAhybrid	-27.12	163	689	712	-30.6	0.334745	689	712	NM_003679.4	KMO	mRNA	chr1:241532134-241595647	+	hsa:8564	kynurenine 3-monooxygenase (kynurenine 3-hydroxylase)
hsa-miR-6511a-3p	IDI1	Miranda_RNAhybrid	-21.31	155	813	834	-27	0.414984	810	834	NM_004508.2	IDI1	mRNA	chr10:1040023-1049121	-	hsa:3422	isopentenyl-diphosphate delta isomerase 1
hsa-miR-6511a-3p	SFMBT2	Miranda_RNAhybrid	-21.38	154	1403	1424	-30	0.541137	1392	1424	NM_001029880.2	SFMBT2	mRNA	chr10:7158624-7411486	-	hsa:57713	Scm-like with four mbt domains 2
hsa-miR-6511a-3p	PLXDC2	Miranda_RNAhybrid	-20.29	158	1929	1950	-28.3	0.937267	9029	9050	NM_032812.8	PLXDC2	mRNA	chr10:19816443-20289856	+	hsa:84898	plexin domain containing 2
hsa-miR-6511a-3p	GPR158	Miranda_RNAhybrid	-21.78	157	99	120	-26.8	0.800846	78	121	NM_020752.2	GPR158	mRNA	chr10:25175361-25602229	+	hsa:57512	G protein-coupled receptor 158
hsa-miR-6511a-3p	VSTM4	Miranda_RNAhybrid	-20.73	157	2716	2737	-30.1	0.540661	2699	2737	NM_144984.3	VSTM4	mRNA	chr10:49036083-49115512	-	hsa:196740	V-set and transmembrane domain containing 4
hsa-miR-6511a-3p	PCDH15	Miranda_RNAhybrid	-22.98	161	841	862	-28.2	0.687084	2733	2774	NM_033056.3	PCDH15	mRNA	chr10:53802771-54801291	-	hsa:65217	protocadherin-related 15
hsa-miR-6511a-3p	RTKN2	Miranda_RNAhybrid	-23.17	156	1540	1561	-26.6	0.93822	1535	1561	NM_145307.3	RTKN2	mRNA	chr10:62193086-62268863	-	hsa:219790	rhotekin 2
hsa-miR-6511a-3p	KCNMA1	Miranda_RNAhybrid	-29.05	164	6963	6984	-31.2	0.544113	6964	6985	NM_002247.3	KCNMA1	mRNA	chr10:76869601-77637819	-	hsa:3778	potassium large conductance calcium-activated channel, subfamily M, alpha member 1
hsa-miR-6511a-3p	CDHR1	Miranda_RNAhybrid	-21.58	154	853	873	-31.9	0.249111	2231	2260	NM_033100.3	CDHR1	mRNA	chr10:84194635-84218696	+	hsa:92211	cadherin-related family member 1
hsa-miR-6511a-3p	ITPRIP	Miranda_RNAhybrid	-22.14	169	3261	3280	-33	0.195758	3587	3618	NM_033397.3	ITPRIP	mRNA	chr10:104309696-104338493	-	hsa:85450	inositol 1,4,5-trisphosphate receptor interacting protein
hsa-miR-6511a-3p	RBM20	Miranda_RNAhybrid	-28.56	163	1786	1809	-32.7	0.159555	1786	1809	NM_001134363.2	RBM20	mRNA	chr10:110644397-110839469	+	hsa:282996	RNA binding motif protein 20
hsa-miR-6511a-3p	SOX11	Miranda_RNAhybrid	-22.84	156	2464	2485	-32.9	0.306626	2451	2486	NM_003108.3	SOX11	mRNA	chr2:5692667-5701385	+	hsa:6664	SRY (sex determining region Y)-box 11
hsa-miR-6511a-3p	KIDINS220	Miranda_RNAhybrid	-26.99	162	1317	1341	-28.2	0.42189	1317	1341	NM_020738.2	KIDINS220	mRNA	chr2:8728857-8837625	-	hsa:57498	kinase D-interacting substrate, 220kDa
hsa-miR-6511a-3p	SMC6	Miranda_RNAhybrid	-22.09	157	795	819	-30.3	0.176521	425	463	NM_024624.5	SMC6	mRNA	chr2:17681974-17753281	-	hsa:79677	structural maintenance of chromosomes 6
hsa-miR-6763-5p	AK3	Miranda_RNAhybrid	-20.31	155	1960	1978	-29.5	0.368776	1955	1978	NM_016282.3	AK3	mRNA	chr9:4709556-4741309	-	hsa:50808	adenylate kinase 3
hsa-miR-6763-5p	GLDC	Miranda_RNAhybrid	-24.36	152	28	46	-28.4	0.069131	7	47	NM_000170.2	GLDC	mRNA	chr9:6532464-6645692	-	hsa:2731	glycine dehydrogenase (decarboxylating)
hsa-miR-6763-5p	FREM1	Miranda_RNAhybrid	-28.47	155	2314	2334	-33.9	0.052815	2316	2334	NM_144966.5	FREM1	mRNA	chr9:14734666-14779533	-	hsa:158326	FRAS1 related extracellular matrix 1
hsa-miR-6763-5p	MOB3B	Miranda_RNAhybrid	-31.04	155	1058	1079	-34.9	0.081542	1057	1079	NM_024761.4	MOB3B	mRNA	chr9:27325209-27529852	-	hsa:79817	MOB kinase activator 3B
hsa-miR-6763-5p	B4GALT1	Miranda_RNAhybrid	-35.04	163	1108	1125	-37	0.014946	1108	1126	NM_001497.3	B4GALT1	mRNA	chr9:33110641-33167326	-	hsa:2683	UDP-Gal:betaGlcNAc beta 1,4- galactosyltransferase, polypeptide 1
hsa-miR-6763-5p	AQP3	Miranda_RNAhybrid	-21.38	152	4	23	-27.7	0.178225	94	120	NM_004925.4	AQP3	mRNA	chr9:33441154-33447633	-	hsa:360	aquaporin 3 (Gill blood group)
hsa-miR-6763-5p	NOL6	Miranda_RNAhybrid	-27.86	156	784	804	-33.9	0.018805	557	583	NM_139235.3	NOL6	mRNA	chr9:33461353-33473943	-	hsa:65083	nucleolar protein 6 (RNA-associated)
hsa-miR-6763-5p	UBE2R2	Miranda_RNAhybrid	-21.93	152	1961	1979	-33.7	0.069244	1727	1747	NM_017811.3	UBE2R2	mRNA	chr9:33817164-33920391	+	hsa:54926	ubiquitin-conjugating enzyme E2R 2
hsa-miR-6763-5p	DCTN3	Miranda_RNAhybrid	-22.17	158	123	141	-29.1	0.024492	127	141	NM_024348.3	DCTN3	mRNA	chr9:34613545-34620523	-	hsa:11258	dynactin 3 (p22)
hsa-miR-6763-5p	SIGMAR1	Miranda_RNAhybrid	-28.05	161	552	570	-33.8	0.015546	776	796	NR_104108.1	SIGMAR1	mRNA	chr9:34634722-34637826	-	hsa:10280	sigma non-opioid intracellular receptor 1
hsa-miR-6763-5p	KIAA1045	Miranda_RNAhybrid	-20.65	150	2429	2447	-33.2	0.12564	2920	2935	NM_015297	PHF24	mRNA	chr9:34957487-34982544	+	hsa:23349	KIAA1045
hsa-miR-6763-5p	SIT1	Miranda_RNAhybrid	-22.23	155	274	292	-32.6	0.008435	313	338	NM_014450.2	SIT1	mRNA	chr9:35649298-35650950	-	hsa:27240	signaling threshold regulating transmembrane adaptor 1
hsa-miR-6763-5p	TLN1	Miranda_RNAhybrid	-33.12	171	90	107	-37	0.000629	91	107	NM_006289.3	TLN1	mRNA	chr9:35697337-35732372	-	hsa:7094	talin 1
hsa-miR-6763-5p	FBXO10	Miranda_RNAhybrid	-25.56	154	844	860	-35.4	0.013595	1095	1136	NM_012166.2	FBXO10	mRNA	chr9:37522312-37576247	-	hsa:26267	F-box protein 10
hsa-miR-6763-5p	SHB	Miranda_RNAhybrid	-29.4	157	3369	3387	-32.9	0.122863	2369	2392	NM_003028.2	SHB	mRNA	chr9:37915898-38069213	-	hsa:6461	Src homology 2 domain containing adaptor protein B
hsa-miR-6763-5p	LOC101060026	Miranda_RNAhybrid	-27.94	153	61	78	-34.1	0.000119	70	99	XR_929696.1	LOC101060026	mRNA	chr9:42896428-42920369	+	hsa:101060026	coiled-coil domain-containing protein 29-like
hsa-miR-6763-5p	LOC100996643	Miranda_RNAhybrid	-23.9	160	541	559	-33.7	0.045665	913	945	XR_950660.1	LOC100996643	mRNA	chr9:63334602-63378127	+	hsa:100996643	monofunctional C1-tetrahydrofolate synthase, mitochondrial-like
hsa-miR-6763-5p	PSAT1	Miranda_RNAhybrid	-25.24	150	695	713	-26.7	0.310248	701	714	NM_058179.3	PSAT1	mRNA	chr9:78297075-78330093	+	hsa:29968	phosphoserine aminotransferase 1
hsa-miR-6763-5p	SPATA31D3	Miranda_RNAhybrid	-30.42	151	1591	1608	-34.5	0.028466	217	237	NM_207416.2	SPATA31D3	mRNA	chr9:81943500-81950094	+	hsa:389762	SPATA31 subfamily D, member 3
hsa-miR-6763-5p	RASEF	Miranda_RNAhybrid	-28.89	159	1391	1408	-32.6	0.104874	1390	1408	NM_152573.3	RASEF	mRNA	chr9:82979585-83048605	-	hsa:158158	RAS and EF-hand domain containing
hsa-miR-6763-5p	CDK20	Miranda_RNAhybrid	-24.21	151	80	97	-31.8	0.033789	14	36	NM_178432.3	CDK20	mRNA	chr9:87966441-87974780	-	hsa:23552	cyclin-dependent kinase 20
hsa-miR-6763-5p	SPATA31C2	Miranda_RNAhybrid	-25.77	152	47	68	-33.2	0.002324	47	68	NM_001166137.1	SPATA31C2	mRNA	chr9:88129305-88134985	-	hsa:645961	SPATA31 subfamily C, member 2
hsa-miR-6763-5p	OGN	Miranda_RNAhybrid	-24.68	156	1338	1357	-28.6	0.251178	1338	1357	NM_033014.2	OGN	mRNA	chr9:92383967-92404655	-	hsa:4969	osteoglycin
hsa-miR-6763-5p	PHF2	Miranda_RNAhybrid	-27.95	155	111	132	-34.8	0.022032	109	132	NM_024517.1	PHF2	mRNA	chr9:93576634-93679587	+	hsa:5253	PHD finger protein 2
hsa-miR-6763-5p	PTCH1	Miranda_RNAhybrid	-25.26	151	1592	1613	-30.7	0.242312	1594	1613	NM_001083607.1	PTCH1	mRNA	chr9:95442982-95508040	-	hsa:5727	patched 1
hsa-miR-6763-5p	NUTM2G	Miranda_RNAhybrid	-23.23	150	820	837	-32	0.112825	2417	2450	NM_001170741.1	NUTM2G	mRNA	chr9:96929004-96939418	+	hsa:441457	NUT family member 2G
hsa-miR-6763-5p	TBC1D2	Miranda_RNAhybrid	-24.4	153	4	22	-31.6	0.007312	14	34	NR_051978.1	TBC1D2	miscRNA	chr9:98198998-98255721	-	hsa:55357	TBC1 domain family, member 2
hsa-miR-6763-5p	PALM2	Miranda_RNAhybrid	-24.55	152	1023	1041	-33.4	0.217287	4872	4895	NM_053016.5	PALM2	mRNA	chr9:109640788-109951476	+	hsa:114299	paralemmin 2
hsa-miR-6763-5p	ZNF618	Miranda_RNAhybrid	-21.3	155	754	773	-33.6	0.161658	3292	3319	NM_133374.2	ZNF618	mRNA	chr9:113876285-114053979	+	hsa:114991	zinc finger protein 618
hsa-miR-6763-5p	COL27A1	Miranda_RNAhybrid	-32.54	161	288	306	-34.4	0.024383	278	307	NM_032888.3	COL27A1	mRNA	chr9:114155951-114310695	+	hsa:85301	collagen, type XXVII, alpha 1
hsa-miR-6763-5p	DFNB31	Miranda_RNAhybrid	-20.79	152	450	468	-34.9	0.003886	336	353	NM_015404.3	DFNB31	mRNA	chr9:114402080-114505509	-	hsa:25861	deafness, autosomal recessive 31
hsa-miR-6763-5p	PHF19	Miranda_RNAhybrid	-33.18	169	526	544	-37.6	0.008543	525	544	NR_104601.1	PHF19	mRNA	chr9:120860102-120877218	-	hsa:26147	PHD finger protein 19
hsa-miR-6763-5p	TTLL11	Miranda_RNAhybrid	-30.04	167	5102	5119	-34.9	0.111712	98	122	NM_194252.2	TTLL11	mRNA	chr9:121821925-122093606	-	hsa:158135	tubulin tyrosine ligase-like family, member 11
hsa-miR-6763-5p	OR1J2	Miranda_RNAhybrid	-26.94	153	1940	1958	-31.7	0.108829	1941	1958	NM_054107.1	OR1J2	mRNA	chr9:122510802-122511743	+	hsa:26740	olfactory receptor, family 1, subfamily J, member 2
hsa-miR-6763-5p	RABGAP1	Miranda_RNAhybrid	-20.57	151	1422	1440	-32	0.061162	250	270	NM_012197.3	RABGAP1	mRNA	chr9:122941009-123104868	+	hsa:23637	RAB GTPase activating protein 1
hsa-miR-6763-5p	DENND1A	Miranda_RNAhybrid	-25.64	163	1034	1052	-30.5	0.126811	231	254	NM_024820.2	DENND1A	mRNA	chr9:123401591-123930138	-	hsa:57706	DENN/MADD domain containing 1A
hsa-miR-6763-5p	OLFML2A	Miranda_RNAhybrid	-29.97	153	1304	1322	-33.9	0.097059	388	420	NM_182487.3	OLFML2A	mRNA	chr9:124800874-124814891	+	hsa:169611	olfactomedin-like 2A
hsa-miR-6763-5p	WDR38	Miranda_RNAhybrid	-20.39	150	55	73	-35.3	0.000464	106	130	NM_001276376.1	WDR38	mRNA	chr9:124853417-124857891	+	hsa:401551	WD repeat domain 38
hsa-miR-6763-5p	SCAI	Miranda_RNAhybrid	-31.33	158	3548	3564	-34	0.221835	3542	3565	NM_173690.4	SCAI	mRNA	chr9:124942608-125143559	-	hsa:286205	suppressor of cancer cell invasion
hsa-miR-6763-5p	LMX1B	Miranda_RNAhybrid	-26.35	151	281	302	-33.7	0.107619	1074	1097	NM_002316.3	LMX1B	mRNA	chr9:126614443-126701032	+	hsa:4010	LIM homeobox transcription factor 1, beta
hsa-miR-6763-5p	LRSAM1	Miranda_RNAhybrid	-32.51	161	488	506	-38	0.000679	484	507	NM_138361.5	LRSAM1	mRNA	chr9:127451486-127503499	+	hsa:90678	leucine rich repeat and sterile alpha motif containing 1
hsa-miR-6763-5p	FAM129B	Miranda_RNAhybrid	-34.33	160	1264	1284	-35.8	0.009878	1265	1285	NM_022833.3	FAM129B	mRNA	chr9:127505338-127569117	-	hsa:64855	family with sequence similarity 129, member B
hsa-miR-6763-5p	STXBP1	Miranda_RNAhybrid	-26.2	153	779	797	-34.8	0.022819	1484	1509	NM_003165.3	STXBP1	mRNA	chr9:127612207-127692716	+	hsa:6812	syntaxin binding protein 1
hsa-miR-6763-5p	TTC16	Miranda_RNAhybrid	-22.15	156	42	61	-26.2	0.038548	16	61	NM_144965.1	TTC16	mRNA	chr9:127716079-127731522	+	hsa:158248	tetratricopeptide repeat domain 16
hsa-miR-6763-5p	ST6GALNAC6	Miranda_RNAhybrid	-31.91	173	337	355	-34.6	0.013144	338	355	NR_104629.1	ST6GALNAC6	mRNA	chr9:127885321-127899648	-	hsa:30815	ST6 (alpha-N-acetyl-neuraminyl-2,3-beta-galactosyl-1,3)-N-acetylgalactosaminide alpha-2,6-sialyltransferase 6
hsa-miR-6763-5p	NAIF1	Miranda_RNAhybrid	-28.84	157	1621	1639	-32	0.088217	1631	1651	NM_197956.3	NAIF1	mRNA	chr9:128061233-128067320	-	hsa:203245	nuclear apoptosis inducing factor 1
hsa-miR-6763-5p	LCN2	Miranda_RNAhybrid	-29.7	162	77	95	-37.2	4.2e-05	60	96	NM_005564.3	LCN2	mRNA	chr9:128149453-128153455	+	hsa:3934	lipocalin 2
hsa-miR-6763-5p	C9orf16	Miranda_RNAhybrid	-28.87	161	248	266	-33.5	0.001812	248	266	NM_024112.3	C9orf16	mRNA	chr9:128160260-128163928	+	hsa:79095	chromosome 9 open reading frame 16
hsa-miR-6763-5p	SLC27A4	Miranda_RNAhybrid	-31.61	169	549	567	-35.3	0.006158	550	567	NM_005094.3	SLC27A4	mRNA	chr9:128340560-128361470	+	hsa:10999	solute carrier family 27 (fatty acid transporter), member 4
hsa-miR-6763-5p	URM1	Miranda_RNAhybrid	-31.77	157	2489	2507	-34.9	0.059109	2488	2508	NR_049743.1	URM1	mRNA	chr9:128371319-128392016	+	hsa:81605	ubiquitin related modifier 1
hsa-miR-6763-5p	TBC1D13	Miranda_RNAhybrid	-23.24	156	167	186	-32.3	0.093984	741	765	NM_018201.4	TBC1D13	mRNA	chr9:128787237-128810432	+	hsa:54662	TBC1 domain family, member 13
hsa-miR-6763-5p	C9orf114	Miranda_RNAhybrid	-23.1	150	702	719	-32	0.132162	2267	2285	NM_016390.3	C9orf114	mRNA	chr9:128819651-128830016	-	hsa:51490	chromosome 9 open reading frame 114
hsa-miR-6763-5p	FAM73B	Miranda_RNAhybrid	-25.16	150	431	449	-30.8	0.100402	431	449	NM_032809.2	FAM73B	mRNA	chr9:129036974-129072072	+	hsa:84895	family with sequence similarity 73, member B
hsa-miR-6763-5p	PPP2R4	Miranda_RNAhybrid	-20.91	154	60	78	-33.9	0.022605	49	78	NM_178003.2	PPP2R4	mRNA	chr9:129110949-129148946	+	hsa:5524	protein phosphatase 2A activator, regulatory subunit 4
hsa-miR-6763-5p	NTMT1	Miranda_RNAhybrid	-23.42	157	261	279	-31.4	0.021413	271	319	NR_104596.1	NTMT1	mRNA	chr9:129626155-129635599	+	hsa:28989	N-terminal Xaa-Pro-Lys N-methyltransferase 1
hsa-miR-6763-5p	FNBP1	Miranda_RNAhybrid	-23.22	151	786	803	-33.5	0.080784	2549	2569	NM_015033.2	FNBP1	mRNA	chr9:129895261-130043167	-	hsa:23048	formin binding protein 1
hsa-miR-6763-5p	NCS1	Miranda_RNAhybrid	-29.81	162	4254	4270	-34.6	0.070912	4255	4270	NM_014286.3	NCS1	mRNA	chr9:130172578-130237304	+	hsa:23413	neuronal calcium sensor 1
hsa-miR-6763-5p	AIF1L	Miranda_RNAhybrid	-33.84	156	2	22	-35.1	0.033559	14	31	NR_033701.1	AIF1L	mRNA	chr9:131096476-131123152	+	hsa:83543	allograft inflammatory factor 1-like
hsa-miR-6763-5p	RAPGEF1	Miranda_RNAhybrid	-23.18	156	931	950	-32.6	0.090137	2176	2196	NM_198679.1	RAPGEF1	mRNA	chr9:131576770-131676653	-	hsa:2889	Rap guanine nucleotide exchange factor (GEF) 1
hsa-miR-6763-5p	BARHL1	Miranda_RNAhybrid	-30.19	169	266	284	-35.1	0.004079	102	121	NM_020064.3	BARHL1	mRNA	chr9:132582606-132590253	+	hsa:56751	BarH-like homeobox 1
hsa-miR-6763-5p	OBP2B	Miranda_RNAhybrid	-26.88	159	62	81	-36.1	0.00076	58	81	NR_110242.1	OBP2B	mRNA	chr9:133205279-133209250	-	hsa:29989	odorant binding protein 2B
hsa-miR-6763-5p	ABO	Miranda_RNAhybrid	-20.57	156	143	161	-30.1	0.024227	429	445	NM_020469.2	ABO	mRNA	chr9:133255176-133275214	-	hsa:28	ABO blood group (transferase A, alpha 1-3-N-acetylgalactosaminyltransferase; transferase B, alpha 1-3-galactosyltransferase)
hsa-miR-6763-5p	CACFD1	Miranda_RNAhybrid	-26.9	164	855	874	-32.2	0.075589	1433	1457	NM_017586.3	CACFD1	mRNA	chr9:133459965-133470787	+	hsa:11094	calcium channel flower domain containing 1
hsa-miR-6763-5p	TMEM8C	Miranda_RNAhybrid	-35.72	163	23	40	-36.7	2e-06	24	41	NM_001080483.2	TMEM8C	mRNA	chr9:133514586-133524946	-	hsa:389827	transmembrane protein 8C
hsa-miR-6763-5p	ADAMTSL2	Miranda_RNAhybrid	-28.16	155	267	285	-32.8	0.01034	257	286	NM_014694.3	ADAMTSL2	mRNA	chr9:133534843-133575519	+	hsa:9719	ADAMTS-like 2
hsa-miR-6763-5p	FAM163B	Miranda_RNAhybrid	-24.7	154	915	931	-32.9	0.051536	908	931	NM_001080515.2	FAM163B	mRNA	chr9:133577076-133609350	-	hsa:642968	family with sequence similarity 163, member B
hsa-miR-6763-5p	LOC101928038	Miranda_RNAhybrid	-24.28	154	772	793	-29.8	0.07967	785	802	XP_005276418.1	LOC101928038	mRNA	chr9:133892217-133895078	-	hsa:101928038	CDK5 and ABL1 enzyme substrate 2-like
hsa-miR-6763-5p	RXRA	Miranda_RNAhybrid	-39.12	173	791	809	-40	0.007049	792	810	NM_002957.5	RXRA	mRNA	chr9:134379295-134436781	+	hsa:6256	retinoid X receptor, alpha
hsa-miR-6763-5p	LHX3	Miranda_RNAhybrid	-33.02	161	524	542	-33.2	0.019115	525	543	NM_178138.4	LHX3	mRNA	chr9:136196250-136203158	-	hsa:8022	LIM homeobox 3
hsa-miR-6763-5p	GPSM1	Miranda_RNAhybrid	-27.91	157	350	366	-35.2	0.011346	491	515	NM_015597.5	GPSM1	mRNA	chr9:136327476-136341836	+	hsa:26086	G-protein signaling modulator 1
hsa-miR-6763-5p	TMEM141	Miranda_RNAhybrid	-30.98	155	69	91	-33.9	0.003486	70	91	NM_032928.3	TMEM141	mRNA	chr9:136791325-136793317	+	hsa:85014	transmembrane protein 141
hsa-miR-6763-5p	LCNL1	Miranda_RNAhybrid	-26.67	153	1	18	-30.3	0.042739	4	18	NM_207510.3	LCNL1	mRNA	chr9:136982993-136985758	+	hsa:401562	lipocalin-like 1
hsa-miR-6763-5p	SAPCD2	Miranda_RNAhybrid	-23.2	153	1616	1634	-40.3	0.003113	851	868	NM_178448.3	SAPCD2	mRNA	chr9:137062124-137070532	-	hsa:89958	suppressor APC domain containing 2
hsa-miR-6763-5p	UAP1L1	Miranda_RNAhybrid	-27.16	156	688	707	-33.5	0.035955	4	21	NM_207309.2	UAP1L1	mRNA	chr9:137077492-137082630	+	hsa:91373	UDP-N-acetylglucosamine pyrophosphorylase 1 like 1
hsa-miR-6763-5p	TOR4A	Miranda_RNAhybrid	-28.32	162	850	866	-33.3	0.066156	2053	2071	NM_017723.2	TOR4A	mRNA	chr9:137277828-137282641	+	hsa:54863	torsin family 4, member A
hsa-miR-6763-5p	NRARP	Miranda_RNAhybrid	-25.42	152	767	786	-33.7	0.036673	764	786	NM_001004354.2	NRARP	mRNA	chr9:137299631-137302251	-	hsa:441478	NOTCH-regulated ankyrin repeat protein
hsa-miR-6763-5p	PLEKHG4B	Miranda_RNAhybrid	-34.28	163	4727	4744	-36.2	0.07469	4728	4745	NM_052909.3	PLEKHG4B	mRNA	chr5:92190-189972	+	hsa:153478	pleckstrin homology domain containing, family G (with RhoGef domain) member 4B
hsa-miR-6763-5p	TERT	Miranda_RNAhybrid	-30.26	159	288	309	-33.2	0.006476	290	309	NM_198255.2	TERT	miscRNA	chr5:1253728-1294989	-	hsa:7015	telomerase reverse transcriptase
hsa-miR-6763-5p	ADAMTS16	Miranda_RNAhybrid	-29.47	153	522	540	-32	0.037248	520	541	NM_139056.2	ADAMTS16	mRNA	chr5:5140330-5320299	+	hsa:170690	ADAM metallopeptidase with thrombospondin type 1 motif, 16
hsa-miR-6763-5p	ADCY2	Miranda_RNAhybrid	-31.05	153	2412	2430	-32.7	0.105342	2414	2431	NM_020546.2	ADCY2	mRNA	chr5:7396230-7830081	+	hsa:108	adenylate cyclase 2 (brain)
hsa-miR-6763-5p	SEMA5A	Miranda_RNAhybrid	-26.72	159	3214	3231	-31.2	0.430304	4194	4213	NM_003966.2	SEMA5A	mRNA	chr5:9035033-9546121	-	hsa:9037	sema domain, seven thrombospondin repeats (type 1 and type 1-like), transmembrane domain (TM) and short cytoplasmic domain, (semaphorin) 5A
hsa-miR-6763-5p	FAM105A	Miranda_RNAhybrid	-21.86	150	821	837	-33.4	0.158008	3425	3445	NM_019018.2	FAM105A	mRNA	chr5:14581782-14616180	+	hsa:54491	family with sequence similarity 105, member A
hsa-miR-6763-5p	GDNF	Miranda_RNAhybrid	-25.98	169	2643	2661	-30.6	0.218405	2644	2661	NM_199234.1	GDNF	mRNA	chr5:37812677-37835827	-	hsa:2668	glial cell derived neurotrophic factor
hsa-miR-6763-5p	OSMR	Miranda_RNAhybrid	-20.28	150	162	180	-30.4	0.169586	1308	1323	NM_003999.2	OSMR	mRNA	chr5:38845858-38886657	+	hsa:9180	oncostatin M receptor
hsa-miR-6763-5p	EMB	Miranda_RNAhybrid	-21.96	153	2435	2453	-29	0.396183	2436	2453	NM_198449.2	EMB	mRNA	chr5:50396197-50441400	-	hsa:133418	embigin
hsa-miR-6763-5p	ISL1	Miranda_RNAhybrid	-20.85	153	590	608	-25.2	0.574366	591	608	NM_002202.2	ISL1	mRNA	chr5:51383124-51394730	+	hsa:3670	ISL LIM homeobox 1
hsa-miR-6763-5p	GPX8	Miranda_RNAhybrid	-22.52	154	1979	1997	-26.5	0.76671	1971	1997	NR_131336.1	GPX8	mRNA	chr5:55160157-55167297	+	hsa:493869	glutathione peroxidase 8 (putative)
hsa-miR-6763-5p	GPBP1	Miranda_RNAhybrid	-29.58	156	1319	1339	-31.2	0.104708	1320	1340	NM_022913.3	GPBP1	mRNA	chr5:57173993-57263585	+	hsa:65056	GC-rich promoter binding protein 1
hsa-miR-6763-5p	HTR1A	Miranda_RNAhybrid	-23.93	155	134	153	-30.1	0.017406	141	160	NM_000524.3	HTR1A	mRNA	chr5:63960048-63962292	-	hsa:3350	5-hydroxytryptamine (serotonin) receptor 1A, G protein-coupled
hsa-miR-6763-5p	ELL2	Miranda_RNAhybrid	-26.52	151	178	195	-30	0.340794	177	195	NM_012081.5	ELL2	mRNA	chr5:95885098-95962071	-	hsa:22936	elongation factor, RNA polymerase II, 2
hsa-miR-6763-5p	EPB41L4A	Miranda_RNAhybrid	-22.89	152	1677	1695	-31.5	0.120928	907	944	NM_022140.3	EPB41L4A	mRNA	chr5:112142442-112209982	-	hsa:64097	erythrocyte membrane protein band 4.1 like 4A
hsa-miR-6763-5p	MCC	Miranda_RNAhybrid	-22.79	153	2461	2479	-30.8	0.347755	2716	2734	NM_002387.2	MCC	mRNA	chr5:113022106-113488312	-	hsa:4163	mutated in colorectal cancers
hsa-miR-6763-5p	TSSK1B	Miranda_RNAhybrid	-22.65	152	908	926	-30.5	0.07413	888	927	NM_032028.3	TSSK1B	mRNA	chr5:113432554-113435031	-	hsa:83942	testis-specific serine kinase 1B
hsa-miR-6763-5p	PRDM6	Miranda_RNAhybrid	-27.33	159	4572	4589	-31.4	0.372364	4573	4589	NM_001136239.1	PRDM6	mRNA	chr5:123089159-123194266	+	hsa:93166	PR domain containing 6
hsa-miR-6763-5p	ALDH7A1	Miranda_RNAhybrid	-26.1	150	2394	2410	-30	0.285715	2391	2411	NM_001202404.1	ALDH7A1	mRNA	chr5:126541841-126595390	-	hsa:501	aldehyde dehydrogenase 7 family, member A1
hsa-miR-6763-5p	TCF7	Miranda_RNAhybrid	-31.91	153	91	106	-35.5	0.017419	91	107	NR_033449.1	TCF7	mRNA	chr5:134115607-134148229	+	hsa:6932	transcription factor 7 (T-cell specific, HMG-box)
hsa-miR-6763-5p	KLHL3	Miranda_RNAhybrid	-20.83	150	3791	3807	-29.9	0.416657	791	821	NM_017415.2	KLHL3	mRNA	chr5:137617500-137736090	-	hsa:26249	kelch-like family member 3
hsa-miR-6763-5p	FAM53C	Miranda_RNAhybrid	-28.83	169	707	725	-39.9	0.004206	2490	2523	NM_016605.2	FAM53C	mRNA	chr5:138338015-138349729	+	hsa:51307	family with sequence similarity 53, member C
hsa-miR-6763-5p	DNAJC18	Miranda_RNAhybrid	-24.7	155	1258	1275	-29.5	0.416329	840	870	NM_152686.3	DNAJC18	mRNA	chr5:139410203-139444482	-	hsa:202052	DnaJ (Hsp40) homolog, subfamily C, member 18
hsa-miR-6763-5p	TMEM173	Miranda_RNAhybrid	-29.44	164	330	350	-32.3	0.015907	331	350	NM_198282.3	TMEM173	mRNA	chr5:139475528-139482758	-	hsa:340061	transmembrane protein 173
hsa-miR-6763-5p	SLC35A4	Miranda_RNAhybrid	-25.48	156	582	602	-35	0.006791	579	602	NM_080670	SLC35A4	mRNA	chr5:140564835-140569098	+	hsa:113829	solute carrier family 35, member A4
hsa-miR-6763-5p	PCDHB4	Miranda_RNAhybrid	-25.76	161	935	953	-32.3	0.035646	934	953	NM_018938.3	PCDHB4	mRNA	chr5:141121750-141125623	+	hsa:56131	protocadherin beta 4
hsa-miR-6763-5p	PCDHGA8	Miranda_RNAhybrid	-24.61	158	24	42	-32.1	0.066078	1319	1367	NM_032088.1	PCDHGA8	mRNA	chr5:141391916-141512979	+	hsa:9708	protocadherin gamma subfamily A, 8
hsa-miR-6763-5p	PCDHGA7	Miranda_RNAhybrid	-24.61	158	24	42	-32.1	0.066078	1319	1367	NM_032087.2	PCDHGA7	mRNA	chr5:141382739-141512979	+	hsa:56108	protocadherin gamma subfamily A, 7
hsa-miR-6763-5p	PCDHGA6	Miranda_RNAhybrid	-24.61	158	24	42	-32.1	0.066078	1319	1367	NM_032086.1	PCDHGA6	mRNA	chr5:141374084-141512979	+	hsa:56109	protocadherin gamma subfamily A, 6
hsa-miR-6763-5p	PCDHGA5	Miranda_RNAhybrid	-24.61	158	24	42	-32.1	0.066078	1319	1367	NM_032054.1	PCDHGA5	mRNA	chr5:141364331-141366772	+	hsa:56110	protocadherin gamma subfamily A, 5
hsa-miR-6763-5p	PCDHGA4	Miranda_RNAhybrid	-24.61	158	24	42	-32.1	0.066078	1319	1367	NM_032053.2	PCDHGA4	mRNA	chr5:141355025-141357730	+	hsa:56111	protocadherin gamma subfamily A, 4
hsa-miR-6763-5p	PCDHGA3	Miranda_RNAhybrid	-24.61	158	24	42	-32.1	0.066078	1319	1367	NM_032011.1	PCDHGA3	mRNA	chr5:141344034-141512979	+	hsa:56112	protocadherin gamma subfamily A, 3
hsa-miR-6763-5p	PCDHGA2	Miranda_RNAhybrid	-24.61	158	24	42	-32.1	0.066078	1319	1367	NM_032009.2	PCDHGA2	mRNA	chr5:141338760-141512979	+	hsa:56113	protocadherin gamma subfamily A, 2
hsa-miR-6763-5p	PCDHGA1	Miranda_RNAhybrid	-24.61	158	24	42	-32.1	0.066078	1319	1367	NM_031993.1	PCDHGA1	mRNA	chr5:141330685-141333156	+	hsa:56114	protocadherin gamma subfamily A, 1
hsa-miR-6763-5p	PCDHGB1	Miranda_RNAhybrid	-24.61	158	24	42	-32.1	0.066078	1319	1367	NM_032095.1	PCDHGB1	mRNA	chr5:141350261-141512979	+	hsa:56104	protocadherin gamma subfamily B, 1
hsa-miR-6763-5p	PCDHGA9	Miranda_RNAhybrid	-24.61	158	24	42	-32.1	0.066078	1319	1367	NM_032089.1	PCDHGA9	mRNA	chr5:141402953-141512979	+	hsa:56107	protocadherin gamma subfamily A, 9
hsa-miR-6763-5p	PCDHGB7	Miranda_RNAhybrid	-24.61	158	24	42	-32.1	0.066175	1319	1367	NM_032101.2	PCDHGB7	mRNA	chr5:141417647-141420429	+	hsa:56099	protocadherin gamma subfamily B, 7
hsa-miR-6763-5p	PCDHGB6	Miranda_RNAhybrid	-24.61	158	24	42	-32.1	0.066078	1319	1367	NM_032100.1	PCDHGB6	mRNA	chr5:141408203-141410665	+	hsa:56100	protocadherin gamma subfamily B, 6
hsa-miR-6763-5p	PCDHGB5	Miranda_RNAhybrid	-24.61	158	24	42	-32.1	0.066078	1319	1367	NM_032099.1	PCDHGB5	mRNA	chr5:141398128-141512979	+	hsa:56101	protocadherin gamma subfamily B, 5
hsa-miR-6763-5p	PCDHGB4	Miranda_RNAhybrid	-24.61	158	24	42	-32.1	0.066078	1319	1367	NM_032098.1	PCDHGB4	mRNA	chr5:141387885-141512979	+	hsa:8641	protocadherin gamma subfamily B, 4
hsa-miR-6763-5p	PCDHGB3	Miranda_RNAhybrid	-24.61	158	24	42	-32.1	0.066078	1319	1367	NM_032097	PCDHGB3	mRNA	chr5:141370395-141372839	+	hsa:56102	protocadherin gamma subfamily B, 3
hsa-miR-6763-5p	PCDHGB2	Miranda_RNAhybrid	-24.61	158	24	42	-32.1	0.066078	1319	1367	NM_032096.1	PCDHGB2	mRNA	chr5:141360136-141512979	+	hsa:56103	protocadherin gamma subfamily B, 2
hsa-miR-6763-5p	PCDHGA10	Miranda_RNAhybrid	-24.61	158	24	42	-32.1	0.066078	1319	1367	NM_032090.1	PCDHGA10	mRNA	chr5:141413176-141512979	+	hsa:56106	protocadherin gamma subfamily A, 10
hsa-miR-6763-5p	PCDHGA11	Miranda_RNAhybrid	-24.61	158	24	42	-32.1	0.066078	1319	1367	NM_032092.1	PCDHGA11	mRNA	chr5:141420970-141512979	+	hsa:56105	protocadherin gamma subfamily A, 11
hsa-miR-6763-5p	PCDHGA12	Miranda_RNAhybrid	-24.61	158	24	42	-32.1	0.066078	1319	1367	NM_032094.1	PCDHGA12	mRNA	chr5:141430591-141512979	+	hsa:26025	protocadherin gamma subfamily A, 12
hsa-miR-6763-5p	PCDHGC5	Miranda_RNAhybrid	-24.61	158	24	42	-32.1	0.066078	1319	1367	NM_032407.1	PCDHGC5	mRNA	chr5:141489241-141491877	+	hsa:56097	protocadherin gamma subfamily C, 5
hsa-miR-6763-5p	PCDHGC4	Miranda_RNAhybrid	-24.61	158	24	42	-32.1	0.066078	1319	1367	NM_032406.1	PCDHGC4	mRNA	chr5:141485174-141512979	+	hsa:56098	protocadherin gamma subfamily C, 4
hsa-miR-6763-5p	PCDHGC3	Miranda_RNAhybrid	-24.61	158	24	42	-32.1	0.065982	1319	1367	NM_032403.2	PCDHGC3	mRNA	chr5:141476002-141512977	+	hsa:5098	protocadherin gamma subfamily C, 3
hsa-miR-6763-5p	KIAA0141	Miranda_RNAhybrid	-27.52	155	2349	2367	-37.1	0.017882	2342	2368	NM_014773.4	KIAA0141	miscRNA	chr5:141923785-141942045	+	hsa:9812	KIAA0141
hsa-miR-6763-5p	ARHGAP26	Miranda_RNAhybrid	-25.24	150	3326	3344	-33.1	0.197439	3336	3353	NM_015071.4	ARHGAP26	mRNA	chr5:142771018-143229007	+	hsa:23092	Rho GTPase activating protein 26
hsa-miR-6763-5p	SH3RF2	Miranda_RNAhybrid	-34.22	172	543	563	-38.7	0.009409	544	563	NM_152550.3	SH3RF2	mRNA	chr5:145936570-146081773	+	hsa:153769	SH3 domain containing ring finger 2
hsa-miR-6763-5p	PLAC8L1	Miranda_RNAhybrid	-27.38	153	14	32	-31.4	0.000682	11	32	NM_001029869.1	PLAC8L1	mRNA	chr5:146084313-146104182	-	hsa:153770	PLAC8-like 1
hsa-miR-6763-5p	DPYSL3	Miranda_RNAhybrid	-24.36	153	1274	1292	-32.3	0.124189	2892	2916	NM_001387.2	DPYSL3	mRNA	chr5:147390808-147453697	-	hsa:1809	dihydropyrimidinase-like 3
hsa-miR-6763-5p	SH3TC2	Miranda_RNAhybrid	-29.94	165	22441	22459	-36.4	0.209378	14957	14976	NM_024577.3	SH3TC2	mRNA	chr5:148982150-149063174	-	hsa:79628	SH3 domain and tetratricopeptide repeats 2
hsa-miR-6763-5p	ABLIM3	Miranda_RNAhybrid	-24.95	152	426	445	-33.4	0.044162	1093	1111	NM_014945.3	ABLIM3	mRNA	chr5:149141502-149260439	+	hsa:22885	actin binding LIM protein family, member 3
hsa-miR-6763-5p	PPARGC1B	Miranda_RNAhybrid	-22.2	152	6437	6456	-30.4	0.517795	4948	4971	NM_133263.3	PPARGC1B	mRNA	chr5:149730252-149855022	+	hsa:133522	peroxisome proliferator-activated receptor gamma, coactivator 1 beta
hsa-miR-6763-5p	SLC26A2	Miranda_RNAhybrid	-36.71	160	505	526	-40.6	0.009015	505	527	NM_000112.3	SLC26A2	mRNA	chr5:149960737-149987400	+	hsa:1836	solute carrier family 26 (anion exchanger), member 2
hsa-miR-6763-5p	CAMK2A	Miranda_RNAhybrid	-23.42	151	1809	1826	-34.6	0.048945	2099	2119	NM_171825.2	CAMK2A	mRNA	chr5:150219491-150289840	-	hsa:815	calcium/calmodulin-dependent protein kinase II alpha
hsa-miR-6763-5p	CD74	Miranda_RNAhybrid	-35.34	172	458	478	-39.8	0.000279	458	478	NM_004355.3	CD74	mRNA	chr5:150401637-150412936	-	hsa:972	CD74 molecule, major histocompatibility complex, class II invariant chain
hsa-miR-6763-5p	NDST1	Miranda_RNAhybrid	-25.83	155	3200	3218	-32	0.217187	245	269	NM_001543.4	NDST1	mRNA	chr5:150485937-150539772	+	hsa:3340	N-deacetylase/N-sulfotransferase (heparan glucosaminyl) 1
hsa-miR-6763-5p	SYNPO	Miranda_RNAhybrid	-22.2	153	2011	2029	-32.1	0.081315	1302	1320	NM_007286.5	SYNPO	mRNA	chr5:150601080-150652341	+	hsa:11346	synaptopodin
hsa-miR-6763-5p	GPX3	Miranda_RNAhybrid	-22.49	155	499	518	-33	0.014833	545	566	NM_002084.3	GPX3	mRNA	chr5:151020438-151028993	+	hsa:2878	glutathione peroxidase 3 (plasma)
hsa-miR-6763-5p	CCDC69	Miranda_RNAhybrid	-27.51	154	624	644	-31.7	0.110563	636	663	NM_015621.2	CCDC69	mRNA	chr5:151181052-151224093	-	hsa:26112	coiled-coil domain containing 69
hsa-miR-6763-5p	SLC36A1	Miranda_RNAhybrid	-25.62	151	2650	2667	-39.1	0.010778	2659	2679	NM_078483	SLC36A1	mRNA	chr5:151447602-151492379	+	hsa:206358	solute carrier family 36 (proton/amino acid symporter), member 1
hsa-miR-6763-5p	LARP1	Miranda_RNAhybrid	-27.72	165	626	644	-36.6	0.024088	643	675	NM_033551.2	LARP1	mRNA	chr5:154757161-154817042	+	hsa:23367	La ribonucleoprotein domain family, member 1
hsa-miR-6763-5p	FAXDC2	Miranda_RNAhybrid	-28.37	155	2220	2237	-29.4	0.3676	2551	2576	NM_032385.3	FAXDC2	mRNA	chr5:154817034-154838226	-	hsa:10826	fatty acid hydroxylase domain containing 2
hsa-miR-6763-5p	MRPL22	Miranda_RNAhybrid	-29.17	151	2451	2468	-31.5	0.127657	2451	2469	NM_014180.3	MRPL22	mRNA	chr5:154941073-154969411	+	hsa:29093	mitochondrial ribosomal protein L22
hsa-miR-6763-5p	ADAM19	Miranda_RNAhybrid	-27.34	159	582	599	-33.9	0.075977	3110	3138	NM_033274.4	ADAM19	mRNA	chr5:157477304-157575823	-	hsa:8728	ADAM metallopeptidase domain 19
hsa-miR-6763-5p	WWC1	Miranda_RNAhybrid	-31.54	153	2125	2143	-35.6	0.033302	2135	2155	NM_015238.2	WWC1	mRNA	chr5:168292246-168469759	+	hsa:23286	WW and C2 domain containing 1
hsa-miR-6763-5p	SLIT3	Miranda_RNAhybrid	-25.99	163	3215	3233	-33.1	0.139921	3212	3233	NM_003062.3	SLIT3	mRNA	chr5:168661733-169301129	-	hsa:6586	slit homolog 3 (Drosophila)
hsa-miR-6763-5p	DOCK2	Miranda_RNAhybrid	-26.47	152	257	278	-30.5	0.02216	257	278	NM_004946.2	DOCK2	mRNA	chr5:169637247-169841535	+	hsa:1794	dedicator of cytokinesis 2
hsa-miR-6763-5p	KCNMB1	Miranda_RNAhybrid	-29.37	164	51	71	-35.4	0.002027	52	71	NM_004137.3	KCNMB1	mRNA	chr5:170378161-170389677	-	hsa:3779	potassium large conductance calcium-activated channel, subfamily M, beta member 1
hsa-miR-6763-5p	SH3PXD2B	Miranda_RNAhybrid	-30.02	164	1657	1675	-33.2	0.139406	1659	1675	NM_001308175.1	SH3PXD2B	mRNA	chr5:172333499-172454523	-	hsa:285590	SH3 and PX domains 2B
hsa-miR-6763-5p	CPLX2	Miranda_RNAhybrid	-35.32	163	2270	2287	-35.8	0.039387	2271	2288	NM_006650.3	CPLX2	mRNA	chr5:175871498-175884020	+	hsa:10814	complexin 2
hsa-miR-6763-5p	NSD1	Miranda_RNAhybrid	-28.64	156	2856	2875	-33.6	0.116627	2855	2876	NM_172349.2	NSD1	mRNA	chr5:177247941-177300213	+	hsa:64324	nuclear receptor binding SET domain protein 1
hsa-miR-6763-5p	RGS14	Miranda_RNAhybrid	-27.23	152	297	313	-31.5	0.0134	348	364	NM_006480.4	RGS14	mRNA	chr5:177357843-177372598	+	hsa:10636	regulator of G-protein signaling 14
hsa-miR-6763-5p	N4BP3	Miranda_RNAhybrid	-27.42	165	2545	2563	-35.1	0.054084	2543	2563	NM_015111.1	N4BP3	mRNA	chr5:178113555-178126106	+	hsa:23138	NEDD4 binding protein 3
hsa-miR-6763-5p	ADAMTS2	Miranda_RNAhybrid	-30.01	155	1040	1057	-37.5	0.013212	1025	1058	NM_021599.2	ADAMTS2	mRNA	chr5:179110851-179345430	-	hsa:9509	ADAM metallopeptidase with thrombospondin type 1 motif, 2
hsa-miR-6763-5p	TBC1D9B	Miranda_RNAhybrid	-29.09	161	756	774	-31.9	0.049694	470	488	NM_198868.2	TBC1D9B	mRNA	chr5:179862071-179907856	-	hsa:23061	TBC1 domain family, member 9B (with GRAM domain)
hsa-miR-6763-5p	FLT4	Miranda_RNAhybrid	-22.33	155	449	469	-32.6	0.048302	1333	1359	NM_182925.4	FLT4	mRNA	chr5:180601506-180649624	-	hsa:2324	fms-related tyrosine kinase 4
hsa-miR-6763-5p	C1orf159	Miranda_RNAhybrid	-22.55	152	172	191	-33.8	0.014472	163	191	NM_017891.4	C1orf159	mRNA	chr1:1081818-1116094	-	hsa:54991	chromosome 1 open reading frame 159
hsa-miR-6763-5p	TNFRSF18	Miranda_RNAhybrid	-32.6	167	29	47	-40.8	4.4e-05	39	59	NM_148902.1	TNFRSF18	mRNA	chr1:1203508-1206709	-	hsa:8784	tumor necrosis factor receptor superfamily, member 18
hsa-miR-6763-5p	FAM132A	Miranda_RNAhybrid	-24.71	153	84	100	-28.7	0.002428	85	100	NM_001014980.2	FAM132A	mRNA	chr1:1242446-1246722	-	hsa:388581	family with sequence similarity 132, member A
hsa-miR-6763-5p	VWA1	Miranda_RNAhybrid	-20.79	152	2101	2121	-35.8	0.028277	2909	2935	NM_199121.2	VWA1	mRNA	chr1:1435523-1442882	+	hsa:64856	von Willebrand factor A domain containing 1
hsa-miR-6763-5p	SLC35E2B	Miranda_RNAhybrid	-21.72	151	521	541	-31.8	0.205597	2713	2734	NM_001290264.1	SLC35E2B	mRNA	chr1:1661478-1678574	-	hsa:728661	solute carrier family 35, member E2B
hsa-miR-6763-5p	SLC35E2	Miranda_RNAhybrid	-23.94	156	3141	3160	-32.4	0.1955	1388	1408	NM_182838.2	SLC35E2	mRNA	chr1:1727385-1745999	-	hsa:9906	solute carrier family 35, member E2
hsa-miR-6763-5p	KIAA1751	Miranda_RNAhybrid	-31.68	154	36	55	-35.3	0.000777	36	56	NM_001304360.1	CFAP74	mRNA	chr1:1921957-1989347	-	hsa:85452	cilia and flagella associated protein 74
hsa-miR-6763-5p	PRKCZ	Miranda_RNAhybrid	-32.64	165	91	109	-36.2	0.006972	88	110	NM_002744.4	PRKCZ	mRNA	chr1:2133638-2185395	+	hsa:5590	protein kinase C, zeta
hsa-miR-6763-5p	SKI	Miranda_RNAhybrid	-28.76	157	420	436	-31.6	0.175343	421	436	NM_003036.3	SKI	mRNA	chr1:2228695-2310213	+	hsa:6497	SKI proto-oncogene
hsa-miR-6763-5p	MORN1	Miranda_RNAhybrid	-22.53	151	162	180	-32.6	0.026229	151	180	NR_125361.1	MORN1	mRNA	chr1:2355175-2391751	-	hsa:79906	MORN repeat containing 1
hsa-miR-6763-5p	PRDM16	Miranda_RNAhybrid	-30.96	160	101	120	-37.8	0.022526	1890	1910	NM_199454.2	PRDM16	mRNA	chr1:3068497-3433774	+	hsa:63976	PR domain containing 16
hsa-miR-6763-5p	MEGF6	Miranda_RNAhybrid	-22.6	155	2097	2114	-33.3	0.063208	494	514	NM_001409.3	MEGF6	miscRNA	chr1:3492741-3531363	-	hsa:1953	multiple EGF-like-domains 6
hsa-miR-6763-5p	TPRG1L	Miranda_RNAhybrid	-32.42	157	35	53	-32.5	0.044044	20	54	NM_182752.3	TPRG1L	mRNA	chr1:3624992-3630131	+	hsa:127262	tumor protein p63 regulated 1-like
hsa-miR-6763-5p	ICMT	Miranda_RNAhybrid	-22.37	154	1347	1364	-30.9	0.256757	1342	1364	NM_170705.1	ICMT	mRNA	chr1:6221193-6235978	-	hsa:23463	isoprenylcysteine carboxyl methyltransferase
hsa-miR-6763-5p	GPR153	Miranda_RNAhybrid	-35.51	172	989	1009	-40.8	0.001684	989	1009	NM_207370.2	GPR153	mRNA	chr1:6247346-6260975	-	hsa:387509	G protein-coupled receptor 153
hsa-miR-6763-5p	PLEKHG5	Miranda_RNAhybrid	-29.32	157	635	653	-34.7	0.015609	617	654	NM_198681.3	PLEKHG5	mRNA	chr1:6466092-6497424	-	hsa:57449	pleckstrin homology domain containing, family G (with RhoGef domain) member 5
hsa-miR-6763-5p	KLHL21	Miranda_RNAhybrid	-33.02	161	2236	2254	-32.7	0.083174	2237	2255	NM_014851	KLHL21	mRNA	chr1:6593666-6602898	-	hsa:9903	kelch-like family member 21
hsa-miR-6763-5p	SLC2A5	Miranda_RNAhybrid	-27.54	158	124	140	-33.5	0.007046	124	140	NR_024180.1	SLC2A5	mRNA	chr1:9041368-9069828	-	hsa:6518	solute carrier family 2 (facilitated glucose/fructose transporter), member 5
hsa-miR-6763-5p	DFFA	Miranda_RNAhybrid	-25.89	160	1240	1259	-29.2	0.306489	1241	1259	NM_213566.1	DFFA	mRNA	chr1:10460531-10472556	-	hsa:1676	DNA fragmentation factor, 45kDa, alpha polypeptide
hsa-miR-6763-5p	PEX14	Miranda_RNAhybrid	-32.78	169	280	298	-34.2	0.006922	281	299	NM_004565.2	PEX14	mRNA	chr1:10495271-10630758	+	hsa:5195	peroxisomal biogenesis factor 14
hsa-miR-6763-5p	UBIAD1	Miranda_RNAhybrid	-32.67	164	1154	1172	-38.3	0.006352	1928	1947	NM_013319.2	UBIAD1	mRNA	chr1:11273164-11296314	+	hsa:29914	UbiA prenyltransferase domain containing 1
hsa-miR-6763-5p	MTHFR	Miranda_RNAhybrid	-28.13	155	886	906	-33.9	0.108842	885	906	NM_005957.4	MTHFR	mRNA	chr1:11786603-11805907	-	hsa:4524	methylenetetrahydrofolate reductase (NAD(P)H)
hsa-miR-6763-5p	TNFRSF1B	Miranda_RNAhybrid	-28.91	157	1304	1322	-33.1	0.055715	1302	1322	NM_001066.2	TNFRSF1B	mRNA	chr1:12167003-12209220	+	hsa:7133	tumor necrosis factor receptor superfamily, member 1B
hsa-miR-6763-5p	PRDM2	Miranda_RNAhybrid	-23.85	150	469	485	-32.2	0.070626	1615	1648	NM_015866.4	PRDM2	mRNA	chr1:13749381-13788079	+	hsa:7799	PR domain containing 2, with ZNF domain
hsa-miR-6763-5p	KAZN	Miranda_RNAhybrid	-23.52	151	2340	2359	-29.6	0.355635	2339	2359	NM_201628.2	KAZN	mRNA	chr1:13893162-15065658	+	hsa:23254	kazrin, periplakin interacting protein
hsa-miR-6763-5p	PADI2	Miranda_RNAhybrid	-27.72	162	1409	1426	-35.3	0.022896	816	834	NM_007365.2	PADI2	mRNA	chr1:17066761-17119453	-	hsa:11240	peptidyl arginine deiminase, type II
hsa-miR-6763-5p	PADI3	Miranda_RNAhybrid	-21.46	153	646	664	-33.1	0.02232	639	664	NM_016233.2	PADI3	mRNA	chr1:17259366-17284233	+	hsa:51702	peptidyl arginine deiminase, type III
hsa-miR-6763-5p	RCC2	Miranda_RNAhybrid	-25.53	152	320	339	-35.6	0.020784	1464	1481	NM_018715.3	RCC2	mRNA	chr1:17406755-17438563	-	hsa:55920	regulator of chromosome condensation 2
hsa-miR-6763-5p	PAX7	Miranda_RNAhybrid	-28.96	152	606	625	-35.4	0.045738	2294	2312	NM_013945.2	PAX7	mRNA	chr1:18631006-18736138	+	hsa:5081	paired box 7
hsa-miR-6763-5p	MINOS1	Miranda_RNAhybrid	-26.09	158	1517	1533	-34	0.068831	1515	1533	NR_033757.2	MINOS1	miscRNA	chr1:19596977-19629821	+	hsa:440574	mitochondrial inner membrane organizing system 1
hsa-miR-6763-5p	OTUD3	Miranda_RNAhybrid	-27.56	151	4645	4662	-30.1	0.432419	4647	4663	NM_015207.1	OTUD3	mRNA	chr1:19881863-19906923	+	hsa:23252	OTU deubiquitinase 3
hsa-miR-6763-5p	RAP1GAP	Miranda_RNAhybrid	-31.41	157	134	150	-35.2	0.00758	133	150	NM_002885.2	RAP1GAP	mRNA	chr1:21596215-21669363	-	hsa:5909	RAP1 GTPase activating protein
hsa-miR-6763-5p	LDLRAD2	Miranda_RNAhybrid	-24.29	150	2439	2455	-34.4	0.048644	1539	1558	NM_001013693.2	LDLRAD2	miscRNA	chr1:21812369-21824114	+	hsa:401944	low density lipoprotein receptor class A domain containing 2
hsa-miR-6763-5p	WNT4	Miranda_RNAhybrid	-29.58	164	692	710	-35.5	0.027211	1467	1493	NM_030761.4	WNT4	mRNA	chr1:22117305-22140278	-	hsa:54361	wingless-type MMTV integration site family, member 4
hsa-miR-6763-5p	C1QC	Miranda_RNAhybrid	-21.03	157	150	168	-29.8	0.014072	86	107	NM_172369.3	C1QC	mRNA	chr1:22643625-22648110	+	hsa:714	complement component 1, q subcomponent, C chain
hsa-miR-6763-5p	LUZP1	Miranda_RNAhybrid	-20.55	151	668	685	-31.7	0.241276	3513	3532	NM_033631.3	LUZP1	mRNA	chr1:23084023-23168858	-	hsa:7798	leucine zipper protein 1
hsa-miR-6763-5p	TCEB3	Miranda_RNAhybrid	-28.62	165	594	612	-33.3	0.060079	590	612	NM_003198.2	TCEB3	mRNA	chr1:23743366-23762059	+	hsa:6924	transcription elongation factor B (SIII), polypeptide 3 (110kDa, elongin A)
hsa-miR-6763-5p	TMEM50A	Miranda_RNAhybrid	-26.76	158	915	931	-32.3	0.053722	916	931	NM_014313.3	TMEM50A	mRNA	chr1:25338334-25362361	+	hsa:23585	transmembrane protein 50A
hsa-miR-6763-5p	SEPN1	Miranda_RNAhybrid	-29.45	164	1326	1345	-38.5	0.006631	1318	1345	NM_206926.1	SEPN1	mRNA	chr1:25800176-25818222	+	hsa:57190	selenoprotein N, 1
hsa-miR-6763-5p	ZDHHC18	Miranda_RNAhybrid	-22.57	151	161	179	-30.1	0.159623	152	179	NM_032283.2	ZDHHC18	mRNA	chr1:26826710-26855720	+	hsa:84243	zinc finger, DHHC-type containing 18
hsa-miR-6763-5p	NUDC	Miranda_RNAhybrid	-27.17	150	160	177	-28.8	0.077331	162	178	NM_006600.3	NUDC	mRNA	chr1:26921722-26946871	+	hsa:10726	nudC nuclear distribution protein
hsa-miR-6763-5p	SLC9A1	Miranda_RNAhybrid	-22.94	152	189	208	-34.1	0.021001	183	208	NR_046474.1	SLC9A1	miscRNA	chr1:27098809-27155130	-	hsa:6548	solute carrier family 9, subfamily A (NHE1, cation proton antiporter 1), member 1
hsa-miR-6763-5p	WDTC1	Miranda_RNAhybrid	-31.1	150	995	1011	-33.7	0.044494	3	23	NM_015023.4	WDTC1	mRNA	chr1:27234516-27308633	+	hsa:23038	WD and tetratricopeptide repeats 1
hsa-miR-6763-5p	GPR3	Miranda_RNAhybrid	-30.87	152	642	661	-35.8	0.005246	653	677	NM_005281.3	GPR3	mRNA	chr1:27392644-27395814	+	hsa:2827	G protein-coupled receptor 3
hsa-miR-6763-5p	SESN2	Miranda_RNAhybrid	-26.25	154	17	37	-31.4	0.081391	19	37	NM_031459.4	SESN2	mRNA	chr1:28259452-28282491	+	hsa:83667	sestrin 2
hsa-miR-6763-5p	PTPRU	Miranda_RNAhybrid	-21.8	151	602	619	-33.1	0.022159	539	573	NM_133178.3	PTPRU	mRNA	chr1:29236541-29326804	+	hsa:10076	protein tyrosine phosphatase, receptor type, U
hsa-miR-6763-5p	MATN1	Miranda_RNAhybrid	-30.44	153	1769	1787	-31.3	0.124904	1769	1787	NM_002379.3	MATN1	mRNA	chr1:30711277-30723585	-	hsa:4146	matrilin 1, cartilage matrix protein
hsa-miR-6763-5p	SERINC2	Miranda_RNAhybrid	-22.2	156	65	83	-31.4	0.012194	392	420	NM_178865.4	SERINC2	mRNA	chr1:31413116-31434680	+	hsa:347735	serine incorporator 2
hsa-miR-6763-5p	KPNA6	Miranda_RNAhybrid	-28.27	155	1853	1874	-31.2	0.329368	1854	1874	NM_012316.4	KPNA6	mRNA	chr1:32108043-32176568	+	hsa:23633	karyopherin alpha 6 (importin alpha 7)
hsa-miR-6763-5p	TMEM234	Miranda_RNAhybrid	-29.14	157	2083	2101	-30.6	0.172071	2062	2102	NM_019118.3	TMEM234	mRNA	chr1:32214439-32222353	-	hsa:56063	transmembrane protein 234
hsa-miR-6763-5p	MARCKSL1	Miranda_RNAhybrid	-21.12	151	342	360	-30.6	0.038467	256	287	NR_052852.1	MARCKSL1	mRNA	chr1:32333829-32336239	-	hsa:65108	MARCKS-like 1
hsa-miR-6763-5p	YARS	Miranda_RNAhybrid	-22.04	158	403	421	-28.4	0.103101	687	705	NM_003680.3	YARS	mRNA	chr1:32775239-32818032	-	hsa:8565	tyrosyl-tRNA synthetase
hsa-miR-6763-5p	GJB4	Miranda_RNAhybrid	-27.32	160	1535	1555	-33.3	0.035044	1534	1555	NM_153212.2	GJB4	mRNA	chr1:34759741-34763724	+	hsa:127534	gap junction protein, beta 4, 30.3kDa
hsa-miR-6763-5p	GJB3	Miranda_RNAhybrid	-25.76	152	653	672	-29.4	0.07071	629	672	NM_024009.2	GJB3	mRNA	chr1:34781189-34786364	+	hsa:2707	gap junction protein, beta 3, 31kDa
hsa-miR-6763-5p	SMIM12	Miranda_RNAhybrid	-32.03	160	4091	4110	-33.5	0.137639	4092	4111	NM_138428.5	SMIM12	mRNA	chr1:34850362-34859045	-	hsa:113444	small integral membrane protein 12
hsa-miR-6763-5p	DLGAP3	Miranda_RNAhybrid	-28.77	165	262	280	-33	0.009179	262	280	NM_001080418.2	DLGAP3	mRNA	chr1:34865436-34905383	-	hsa:58512	discs, large (Drosophila) homolog-associated protein 3
hsa-miR-6763-5p	KIAA0319L	Miranda_RNAhybrid	-27.76	156	298	316	-31.4	0.063407	284	317	NM_182686.1	KIAA0319L	mRNA	chr1:35433490-35557400	-	hsa:79932	KIAA0319-like
hsa-miR-6763-5p	NCDN	Miranda_RNAhybrid	-31.08	156	90	110	-35.9	0.005798	89	110	NM_014284.2	NCDN	mRNA	chr1:35557792-35566779	+	hsa:23154	neurochondrin
hsa-miR-6763-5p	PSMB2	Miranda_RNAhybrid	-24.05	152	3660	3680	-29.8	0.36017	3658	3680	NM_002794.4	PSMB2	mRNA	chr1:35599541-35641844	-	hsa:5690	proteasome (prosome, macropain) subunit, beta type, 2
hsa-miR-6763-5p	AGO1	Miranda_RNAhybrid	-23.54	156	5607	5625	-29.4	0.759036	2540	2565	NM_012199.2	AGO1	mRNA	chr1:35883209-35924298	+	hsa:26523	argonaute RISC catalytic component 1
hsa-miR-6763-5p	STK40	Miranda_RNAhybrid	-32.66	155	1318	1338	-36.2	0.01409	1317	1339	NM_032017.2	STK40	mRNA	chr1:36339619-36385927	-	hsa:83931	serine/threonine kinase 40
hsa-miR-6763-5p	GRIK3	Miranda_RNAhybrid	-31.01	163	4990	5008	-34.6	0.109872	5000	5020	NM_000831.3	GRIK3	mRNA	chr1:36795527-37034243	-	hsa:2899	glutamate receptor, ionotropic, kainate 3
hsa-miR-6763-5p	MTF1	Miranda_RNAhybrid	-22.57	152	4227	4246	-30.3	0.429836	1912	1937	NM_005955.2	MTF1	mRNA	chr1:37809567-37859620	-	hsa:4520	metal-regulatory transcription factor 1
hsa-miR-6763-5p	INPP5B	Miranda_RNAhybrid	-26.09	154	508	524	-30.9	0.095386	509	524	NM_005540.2	INPP5B	mRNA	chr1:37862010-37891420	-	hsa:3633	inositol polyphosphate-5-phosphatase, 75kDa
hsa-miR-6763-5p	FHL3	Miranda_RNAhybrid	-20.75	151	204	223	-32	0.014523	128	150	NM_004468.4	FHL3	mRNA	chr1:37996767-38005527	-	hsa:2275	four and a half LIM domains 3
hsa-miR-6763-5p	POU3F1	Miranda_RNAhybrid	-26.03	151	327	348	-32	0.055335	327	348	NM_002699.3	POU3F1	mRNA	chr1:38043851-38046778	-	hsa:5453	POU class 3 homeobox 1
hsa-miR-6763-5p	PPIE	Miranda_RNAhybrid	-21.95	152	2920	2940	-31.9	0.154663	2932	2953	NR_036543.1	PPIE	mRNA	chr1:39738872-39753706	+	hsa:10450	peptidylprolyl isomerase E (cyclophilin E)
hsa-miR-6763-5p	SMAP2	Miranda_RNAhybrid	-27.37	165	827	845	-39.7	0.001174	142	161	NM_022733.2	SMAP2	mRNA	chr1:40373706-40423326	+	hsa:64744	small ArfGAP2
hsa-miR-6763-5p	NFYC	Miranda_RNAhybrid	-28.03	151	63	83	-33.6	0.009505	51	84	NM_014223.4	NFYC	mRNA	chr1:40730555-40771603	+	hsa:4802	nuclear transcription factor Y, gamma
hsa-miR-6763-5p	EDN2	Miranda_RNAhybrid	-35.16	156	433	454	-38.4	0.000618	432	455	NR_126098.1	EDN2	mRNA	chr1:41478775-41484673	-	hsa:1907	endothelin 2
hsa-miR-6763-5p	SLC2A1	Miranda_RNAhybrid	-26.03	152	1318	1338	-29.1	0.208216	463	486	NM_006516.2	SLC2A1	mRNA	chr1:42925375-42959176	-	hsa:6513	solute carrier family 2 (facilitated glucose transporter), member 1
hsa-miR-6763-5p	C1orf210	Miranda_RNAhybrid	-24.87	157	7	25	-33.2	0.014489	341	363	NM_182517.2	C1orf210	mRNA	chr1:43281883-43285579	-	hsa:149466	chromosome 1 open reading frame 210
hsa-miR-6763-5p	ELOVL1	Miranda_RNAhybrid	-24.46	151	125	143	-27.2	0.110084	128	143	NR_046117.1	ELOVL1	mRNA	chr1:43363397-43368074	-	hsa:64834	ELOVL fatty acid elongase 1
hsa-miR-6763-5p	SZT2	Miranda_RNAhybrid	-31.31	156	1917	1936	-33	0.112811	1735	1764	NM_182518.2	SZT2	mRNA	chr1:43389937-43451157	+	hsa:23334	seizure threshold 2 homolog (mouse)
hsa-miR-6763-5p	KIF2C	Miranda_RNAhybrid	-37.47	163	42	59	-39.8	0.000264	42	60	NM_006845.3	KIF2C	mRNA	chr1:44746390-44767767	+	hsa:11004	kinesin family member 2C
hsa-miR-6763-5p	KNCN	Miranda_RNAhybrid	-32.19	156	1977	1999	-35.3	0.020117	1978	2000	NM_182516.1	KNCN	mRNA	chr1:46545644-46551215	-	hsa:148930	kinocilin
hsa-miR-6763-5p	TRABD2B	Miranda_RNAhybrid	-23.64	153	4380	4396	-32	0.242277	3041	3077	NM_001194986.1	TRABD2B	mRNA	chr1:47760528-47997337	-	hsa:388630	TraB domain containing 2B
hsa-miR-6763-5p	SPATA6	Miranda_RNAhybrid	-21.87	153	3123	3141	-30.2	0.284034	3119	3141	NM_019073.3	SPATA6	mRNA	chr1:48260553-48472202	-	hsa:54558	spermatogenesis associated 6
hsa-miR-6763-5p	RAB3B	Miranda_RNAhybrid	-29.18	159	4999	5020	-34.2	0.240646	4999	5020	NM_002867.3	RAB3B	mRNA	chr1:51907956-51990764	-	hsa:5865	RAB3B, member RAS oncogene family
hsa-miR-6763-5p	BTF3L4	Miranda_RNAhybrid	-30.35	151	357	374	-31.8	0.188446	357	375	NM_152265.4	BTF3L4	mRNA	chr1:52056185-52090716	+	hsa:91408	basic transcription factor 3-like 4
hsa-miR-6763-5p	SLC1A7	Miranda_RNAhybrid	-21.47	150	465	482	-34.1	0.008195	458	482	NR_109858.1	SLC1A7	mRNA	chr1:53107928-53142632	-	hsa:6512	solute carrier family 1 (glutamate transporter), member 7
hsa-miR-6763-5p	LDLRAD1	Miranda_RNAhybrid	-33.04	171	886	903	-36.7	0.007861	887	903	NM_001276395.1	LDLRAD1	mRNA	chr1:54007298-54018186	-	hsa:388633	low density lipoprotein receptor class A domain containing 1
hsa-miR-6763-5p	CDCP2	Miranda_RNAhybrid	-26.76	159	9	26	-31.3	0.014907	9	26	NM_201546.3	CDCP2	mRNA	chr1:54138995-54153006	-	hsa:200008	CUB domain containing protein 2
hsa-miR-6763-5p	DHCR24	Miranda_RNAhybrid	-29.29	163	1059	1076	-31.8	0.11804	1059	1076	NM_014762.3	DHCR24	mRNA	chr1:54849627-54887248	-	hsa:1718	24-dehydrocholesterol reductase
hsa-miR-6763-5p	NFIA	Miranda_RNAhybrid	-31.14	158	4194	4213	-33.4	0.201992	4197	4214	NM_005595.4	NFIA	mRNA	chr1:61077274-61462788	+	hsa:4774	nuclear factor I/A
hsa-miR-6763-5p	FOXD3	Miranda_RNAhybrid	-25.01	160	112	130	-30.6	0.028499	99	130	NM_012183.2	FOXD3	mRNA	chr1:63323059-63325126	+	hsa:27022	forkhead box D3
hsa-miR-6763-5p	AK4	Miranda_RNAhybrid	-24.17	151	348	365	-32.2	0.246542	3609	3628	NM_203464.2	AK4	mRNA	chr1:65148167-65232145	+	hsa:205	adenylate kinase 4
hsa-miR-6763-5p	FAM73A	Miranda_RNAhybrid	-22.65	152	867	883	-28.5	0.604742	864	883	NM_198549.3	FAM73A	mRNA	chr1:77779793-77875737	+	hsa:374986	family with sequence similarity 73, member A
hsa-miR-6763-5p	GBP2	Miranda_RNAhybrid	-27.08	151	23	44	-32	0.080567	22	44	NM_004120.4	GBP2	mRNA	chr1:89106132-89126159	-	hsa:2634	guanylate binding protein 2, interferon-inducible
hsa-miR-6763-5p	FNBP1L	Miranda_RNAhybrid	-22.18	156	395	414	-28.6	0.506884	379	414	NM_017737.4	FNBP1L	mRNA	chr1:93448091-93554661	+	hsa:54874	formin binding protein 1-like
hsa-miR-6763-5p	ARHGAP29	Miranda_RNAhybrid	-28.13	152	4534	4553	-30.1	0.416684	4534	4554	NM_004815.3	ARHGAP29	mRNA	chr1:94168907-94237751	-	hsa:9411	Rho GTPase activating protein 29
hsa-miR-6763-5p	LPPR5	Miranda_RNAhybrid	-23.63	154	1759	1776	-27	0.658977	1759	1776	NM_001037317.1	LPPR5	mRNA	chr1:98890245-99004893	-	hsa:163404	lipid phosphate phosphatase-related protein type 5
hsa-miR-6763-5p	FAM102B	Miranda_RNAhybrid	-25.35	158	3733	3751	-29.5	0.436019	3732	3751	NM_001010883.2	FAM102B	mRNA	chr1:108560349-108639327	+	hsa:284611	family with sequence similarity 102, member B
hsa-miR-6763-5p	KIAA1324	Miranda_RNAhybrid	-28.6	154	3114	3130	-30.6	0.277069	3115	3131	NM_020775.4	KIAA1324	mRNA	chr1:109113963-109206781	+	hsa:57535	KIAA1324
hsa-miR-6763-5p	CELSR2	Miranda_RNAhybrid	-30.26	155	1267	1290	-38.4	0.003765	387	407	NM_001408.2	CELSR2	mRNA	chr1:109250019-109275756	+	hsa:1952	cadherin, EGF LAG seven-pass G-type receptor 2
hsa-miR-6763-5p	GSTM3	Miranda_RNAhybrid	-24.03	151	194	212	-29.2	0.377646	2200	2235	NR_024537.1	GSTM3	mRNA	chr1:109733932-109741038	-	hsa:2947	glutathione S-transferase mu 3 (brain)
hsa-miR-6763-5p	CSF1	Miranda_RNAhybrid	-40.29	173	878	896	-41.4	0.001482	877	897	NM_172212.2	CSF1	mRNA	chr1:109910611-109926743	+	hsa:1435	colony stimulating factor 1 (macrophage)
hsa-miR-6763-5p	UBL4B	Miranda_RNAhybrid	-33.51	168	295	313	-37.3	0.002012	297	314	NM_203412.1	UBL4B	mRNA	chr1:110112440-110113947	+	hsa:164153	ubiquitin-like 4B
hsa-miR-6763-5p	SLC6A17	Miranda_RNAhybrid	-36.08	164	804	824	-38.4	0.012591	804	825	NM_001010898.2	SLC6A17	mRNA	chr1:110150510-110202202	+	hsa:388662	solute carrier family 6 (neutral amino acid transporter), member 17
hsa-miR-6763-5p	PROK1	Miranda_RNAhybrid	-33.5	161	291	309	-35.5	0.00584	291	310	NM_032414.2	PROK1	mRNA	chr1:110451166-110457354	+	hsa:84432	prokineticin 1
hsa-miR-6763-5p	CD53	Miranda_RNAhybrid	-28.87	159	368	387	-33.1	0.011006	368	387	NM_001040033.1	CD53	mRNA	chr1:110871199-110899936	+	hsa:963	CD53 molecule
hsa-miR-6763-5p	ADORA3	Miranda_RNAhybrid	-25.7	159	124	141	-32.9	0.006591	124	141	NM_020683.6	ADORA3	mRNA	chr1:111483348-111563977	-	hsa:140	adenosine A3 receptor
hsa-miR-6763-5p	FAM212B	Miranda_RNAhybrid	-25.6	152	1378	1397	-33.9	0.107697	655	672	NM_198926.2	FAM212B	mRNA	chr1:111722064-111739424	-	hsa:55924	family with sequence similarity 212, member B
hsa-miR-6763-5p	VANGL1	Miranda_RNAhybrid	-27.35	151	887	907	-32.2	0.280167	886	907	NM_138959.2	VANGL1	mRNA	chr1:115642629-115698224	+	hsa:81839	VANGL planar cell polarity protein 1
hsa-miR-6763-5p	GDAP2	Miranda_RNAhybrid	-29.84	164	1373	1392	-35	0.107284	1372	1392	NM_017686.3	GDAP2	mRNA	chr1:117876712-117929679	-	hsa:54834	ganglioside induced differentiation associated protein 2
hsa-miR-6763-5p	LOC100996318	Miranda_RNAhybrid	-23.06	153	230	248	-28.3	0.021615	231	248	XP_003960174.1	LOC100996318	mRNA	chr1:121096903-121098265	-	hsa:100996318	uncharacterized LOC100996318
hsa-miR-6763-5p	ITGA10	Miranda_RNAhybrid	-22.28	153	1201	1219	-29.8	0.14839	862	881	NM_003637	ITGA10	mRNA	chr1:145891208-145910090	-	hsa:8515	integrin, alpha 10
hsa-miR-6763-5p	LIX1L	Miranda_RNAhybrid	-27.87	151	5	24	-30.5	0.219719	1823	1847	NM_153713.2	LIX1L	mRNA	chr1:145933424-145958019	-	hsa:128077	Lix1 homolog (chicken) like
hsa-miR-6763-5p	GJA5	Miranda_RNAhybrid	-22.15	152	200	219	-36.2	0.01242	855	874	NM_181703.3	GJA5	mRNA	chr1:147756199-147760606	-	hsa:2702	gap junction protein, alpha 5, 40kDa
hsa-miR-6763-5p	SV2A	Miranda_RNAhybrid	-25.54	154	1524	1540	-32.7	0.046616	84	106	NM_014849.4	SV2A	mRNA	chr1:149903318-149917882	-	hsa:9900	synaptic vesicle glycoprotein 2A
hsa-miR-6763-5p	APH1A	Miranda_RNAhybrid	-24.49	152	864	882	-31.3	0.048812	726	746	NR_045033.1	APH1A	miscRNA	chr1:150265399-150269209	-	hsa:51107	APH1A gamma secretase subunit
hsa-miR-6763-5p	RPRD2	Miranda_RNAhybrid	-22.88	151	1779	1796	-29.6	0.339028	1778	1796	NM_015203.4	RPRD2	mRNA	chr1:150364514-150476566	+	hsa:23248	regulation of nuclear pre-mRNA domain containing 2
hsa-miR-6763-5p	LYSMD1	Miranda_RNAhybrid	-36.36	168	107	127	-37.7	0.002582	108	128	NM_212551.4	LYSMD1	mRNA	chr1:151159748-151165948	-	hsa:388695	LysM, putative peptidoglycan-binding, domain containing 1
hsa-miR-6763-5p	TDRKH	Miranda_RNAhybrid	-26.03	156	398	417	-29.8	0.078889	385	417	NM_006862.3	TDRKH	mRNA	chr1:151770265-151790534	-	hsa:11022	tudor and KH domain containing
hsa-miR-6763-5p	FLG	Miranda_RNAhybrid	-23.33	161	301	319	-27.5	0.096964	302	319	NM_002016.1	FLG	mRNA	chr1:152302175-152325203	-	hsa:2312	filaggrin
hsa-miR-6763-5p	LCE3E	Miranda_RNAhybrid	-26.91	151	141	158	-30.1	0.006208	142	159	NM_178435.3	LCE3E	mRNA	chr1:152565699-152566753	-	hsa:353145	late cornified envelope 3E
hsa-miR-6763-5p	LCE3D	Miranda_RNAhybrid	-26.9	151	140	157	-32.1	0.00293	149	171	NM_032563.1	LCE3D	mRNA	chr1:152579384-152580504	-	hsa:84648	late cornified envelope 3D
hsa-miR-6763-5p	LCE1E	Miranda_RNAhybrid	-24.21	152	186	204	-29.8	0.05662	174	205	NM_178353.1	LCE1E	mRNA	chr1:152786277-152788426	+	hsa:353135	late cornified envelope 1E
hsa-miR-6763-5p	SPRR2G	Miranda_RNAhybrid	-21.03	153	261	279	-27.5	0.042334	261	279	NM_001014291.3	SPRR2G	mRNA	chr1:153149582-153150951	-	hsa:6706	small proline-rich protein 2G
hsa-miR-6763-5p	S100A16	Miranda_RNAhybrid	-30.7	156	43	62	-34.8	0.003801	54	76	NM_080388.1	S100A16	mRNA	chr1:153606886-153609350	-	hsa:140576	S100 calcium binding protein A16
hsa-miR-6763-5p	NPR1	Miranda_RNAhybrid	-28.82	157	297	315	-32	0.012392	298	315	NM_000906.3	NPR1	mRNA	chr1:153678617-153693992	+	hsa:4881	natriuretic peptide receptor 1
hsa-miR-6763-5p	ATP8B2	Miranda_RNAhybrid	-26.29	151	354	372	-30.5	0.16204	1316	1334	NM_020452.3	ATP8B2	mRNA	chr1:154325605-154351304	+	hsa:57198	ATPase, aminophospholipid transporter, class I, type 8B, member 2
hsa-miR-6763-5p	CHRNB2	Miranda_RNAhybrid	-23.72	157	3553	3571	-31.2	0.234061	3827	3854	NM_000748.2	CHRNB2	mRNA	chr1:154568045-154580026	+	hsa:1141	cholinergic receptor, nicotinic, beta 2 (neuronal)
hsa-miR-6763-5p	PMVK	Miranda_RNAhybrid	-31.18	154	342	359	-33.1	0.003589	344	360	NM_006556.3	PMVK	mRNA	chr1:154924732-154937008	-	hsa:10654	phosphomevalonate kinase
hsa-miR-6763-5p	SHC1	Miranda_RNAhybrid	-25.53	160	181	199	-30.6	0.09887	250	280	NM_183001.4	SHC1	mRNA	chr1:154962298-154970747	-	hsa:6464	SHC (Src homology 2 domain containing) transforming protein 1
hsa-miR-6763-5p	ZBTB7B	Miranda_RNAhybrid	-32.76	156	716	737	-37.7	0.005793	715	737	NR_045515.1	ZBTB7B	mRNA	chr1:155013846-155018523	+	hsa:51043	zinc finger and BTB domain containing 7B
hsa-miR-6763-5p	DCST2	Miranda_RNAhybrid	-33.73	159	190	207	-33.1	0.020685	191	208	NM_144622.2	DCST2	mRNA	chr1:155018527-155033781	-	hsa:127579	DC-STAMP domain containing 2
hsa-miR-6763-5p	EFNA4	Miranda_RNAhybrid	-29.46	154	419	436	-32.8	0.00798	407	437	NM_182690.2	EFNA4	mRNA	chr1:155063737-155069553	+	hsa:1945	ephrin-A4
hsa-miR-6763-5p	EFNA1	Miranda_RNAhybrid	-27.01	156	556	573	-34.2	0.007248	546	574	NM_182685.1	EFNA1	mRNA	chr1:155130521-155134859	+	hsa:1942	ephrin-A1
hsa-miR-6763-5p	ASH1L	Miranda_RNAhybrid	-29.52	156	600	620	-34.2	0.039229	599	620	NM_018489.2	ASH1L	mRNA	chr1:155335261-155562532	-	hsa:55870	ash1 (absent, small, or homeotic)-like (Drosophila)
hsa-miR-6763-5p	SYT11	Miranda_RNAhybrid	-26.13	157	754	772	-30.7	0.262065	744	772	NM_152280.4	SYT11	mRNA	chr1:155859469-155885199	+	hsa:23208	synaptotagmin XI
hsa-miR-6763-5p	LMNA	Miranda_RNAhybrid	-21.8	150	906	922	-30.4	0.06089	571	590	NM_170708.3	LMNA	mRNA	chr1:156126117-156137866	+	hsa:4000	lamin A/C
hsa-miR-6763-5p	SLC25A44	Miranda_RNAhybrid	-27.46	151	1302	1324	-32.9	0.066595	1301	1324	NR_104408.1	SLC25A44	mRNA	chr1:156193932-156212796	+	hsa:9673	solute carrier family 25, member 44
hsa-miR-6763-5p	MEF2D	Miranda_RNAhybrid	-26.41	157	3493	3511	-36.9	0.024751	1593	1612	NM_005920.3	MEF2D	mRNA	chr1:156463727-156499492	-	hsa:4209	myocyte enhancer factor 2D
hsa-miR-6763-5p	IQGAP3	Miranda_RNAhybrid	-25.07	152	401	421	-34.2	0.012126	391	421	NM_178229.4	IQGAP3	mRNA	chr1:156525405-156572604	-	hsa:128239	IQ motif containing GTPase activating protein 3
hsa-miR-6763-5p	CRABP2	Miranda_RNAhybrid	-29.41	150	236	252	-32.7	0.004913	236	252	NM_001878.3	CRABP2	mRNA	chr1:156699606-156713174	-	hsa:1382	cellular retinoic acid binding protein 2
hsa-miR-6763-5p	MRPL24	Miranda_RNAhybrid	-22.06	158	9	27	-27.9	0.003453	1	27	NM_145729.2	MRPL24	mRNA	chr1:156737302-156741131	-	hsa:79590	mitochondrial ribosomal protein L24
hsa-miR-6763-5p	KIRREL	Miranda_RNAhybrid	-27.71	165	3960	3978	-34.4	0.093842	838	864	NM_018240.6	KIRREL	mRNA	chr1:157993583-158096051	+	hsa:55243	kin of IRRE like (Drosophila)
hsa-miR-6763-5p	CD1E	Miranda_RNAhybrid	-23.86	151	253	270	-28.4	0.087048	252	270	NM_030893.3	CD1E	mRNA	chr1:158353696-158357553	+	hsa:913	CD1e molecule
hsa-miR-6763-5p	CADM3	Miranda_RNAhybrid	-28.28	157	97	115	-33.9	0.040123	1750	1771	NM_021189.3	CADM3	mRNA	chr1:159171624-159203142	+	hsa:57863	cell adhesion molecule 3
hsa-miR-6763-5p	SLAMF8	Miranda_RNAhybrid	-22.48	158	1786	1803	-30.3	0.179599	1391	1410	NM_020125.2	SLAMF8	mRNA	chr1:159826726-159837492	+	hsa:56833	SLAM family member 8
hsa-miR-6763-5p	KCNJ9	Miranda_RNAhybrid	-27.43	156	504	524	-35.5	0.026883	492	524	NM_004983.2	KCNJ9	mRNA	chr1:160081570-160089422	+	hsa:3765	potassium inwardly-rectifying channel, subfamily J, member 9
hsa-miR-6763-5p	IGSF8	Miranda_RNAhybrid	-27.07	150	1	15	-31.3	0.005419	7	39	NM_052868.4	IGSF8	mRNA	chr1:160091339-160098828	-	hsa:93185	immunoglobulin superfamily, member 8
hsa-miR-6763-5p	PEA15	Miranda_RNAhybrid	-28.48	156	1066	1088	-33.4	0.039794	1067	1088	NR_123724.1	PEA15	mRNA	chr1:160207130-160215372	+	hsa:8682	phosphoprotein enriched in astrocytes 15
hsa-miR-6763-5p	ARHGAP30	Miranda_RNAhybrid	-27.34	153	547	565	-31.1	0.030776	546	565	NM_181720.2	ARHGAP30	mRNA	chr1:161046942-161069970	-	hsa:257106	Rho GTPase activating protein 30
hsa-miR-6763-5p	C1orf226	Miranda_RNAhybrid	-29.23	161	2800	2818	-32.8	0.098413	2799	2818	NM_001135240.1	C1orf226	mRNA	chr1:162378906-162383711	+	hsa:400793	chromosome 1 open reading frame 226
hsa-miR-6763-5p	UHMK1	Miranda_RNAhybrid	-28.64	154	2456	2472	-31.6	0.350449	2451	2473	NM_175866.4	UHMK1	mRNA	chr1:162497174-162529629	+	hsa:127933	U2AF homology motif (UHM) kinase 1
hsa-miR-6763-5p	RXRG	Miranda_RNAhybrid	-29.28	156	3	25	-34.1	0.001571	3	25	NR_033824.1	RXRG	mRNA	chr1:165400922-165424984	-	hsa:6258	retinoid X receptor, gamma
hsa-miR-6763-5p	LRRC52	Miranda_RNAhybrid	-27.21	155	48	65	-32.6	0.000368	47	65	NM_001005214.3	LRRC52	mRNA	chr1:165544241-165563948	+	hsa:440699	leucine rich repeat containing 52
hsa-miR-6763-5p	POGK	Miranda_RNAhybrid	-31.45	172	174	192	-35.7	0.01475	176	192	NM_017542	POGK	mRNA	chr1:166839719-166854471	+	hsa:57645	pogo transposable element with KRAB domain
hsa-miR-6763-5p	POU2F1	Miranda_RNAhybrid	-27.41	161	851	869	-32.9	0.351136	3223	3245	NR_037163.1	POU2F1	miscRNA	chr1:167220886-167427345	+	hsa:5451	POU class 2 homeobox 1
hsa-miR-6763-5p	MPZL1	Miranda_RNAhybrid	-22.94	154	1249	1266	-33.3	0.10748	2359	2380	NM_024569.4	MPZL1	mRNA	chr1:167721950-167791919	+	hsa:9019	myelin protein zero-like 1
hsa-miR-6763-5p	SELL	Miranda_RNAhybrid	-23.93	154	595	611	-28.5	0.167604	596	611	NR_029467.1	SELL	mRNA	chr1:169690665-169711702	-	hsa:6402	selectin L
hsa-miR-6763-5p	RC3H1	Miranda_RNAhybrid	-27.43	155	3936	3953	-32.4	0.288825	3923	3953	NM_172071.3	RC3H1	mRNA	chr1:173937299-173993072	-	hsa:149041	ring finger and CCCH-type domains 1
hsa-miR-6763-5p	ASTN1	Miranda_RNAhybrid	-23.95	151	318	338	-31.4	0.175682	2886	2910	NM_207108.2	ASTN1	mRNA	chr1:176868818-177164904	-	hsa:460	astrotactin 1
hsa-miR-6763-5p	ABL2	Miranda_RNAhybrid	-26.16	154	1559	1575	-29.7	0.658555	1558	1575	NM_007314.3	ABL2	mRNA	chr1:179099327-179229684	-	hsa:27	ABL proto-oncogene 2, non-receptor tyrosine kinase
hsa-miR-6763-5p	FAM163A	Miranda_RNAhybrid	-28.18	154	1323	1342	-35.6	0.016675	1317	1343	NM_173509.2	FAM163A	mRNA	chr1:179727763-179816198	+	hsa:148753	family with sequence similarity 163, member A
hsa-miR-6763-5p	IER5	Miranda_RNAhybrid	-21.76	157	530	548	-31.8	0.03052	41	72	NM_016545.4	IER5	mRNA	chr1:181088502-181090843	+	hsa:51278	immediate early response 5
hsa-miR-6763-5p	CACNA1E	Miranda_RNAhybrid	-27.99	155	1487	1504	-32.6	0.281017	295	314	NM_001205294.1	CACNA1E	mRNA	chr1:181483550-181806784	+	hsa:777	calcium channel, voltage-dependent, R type, alpha 1E subunit
hsa-miR-6763-5p	FAM129A	Miranda_RNAhybrid	-27.7	164	1688	1706	-32.7	0.133826	1690	1706	NM_052966.3	FAM129A	mRNA	chr1:184791025-184974586	-	hsa:116496	family with sequence similarity 129, member A
hsa-miR-6763-5p	KIF21B	Miranda_RNAhybrid	-34.37	169	1730	1748	-36.3	0.040022	1731	1749	NM_017596.3	KIF21B	mRNA	chr1:200969386-201023700	-	hsa:23046	kinesin family member 21B
hsa-miR-6763-5p	TMEM9	Miranda_RNAhybrid	-28.89	152	669	687	-31.4	0.033238	671	688	NR_109920.1	TMEM9	mRNA	chr1:201134771-201154555	-	hsa:252839	transmembrane protein 9
hsa-miR-6763-5p	PKP1	Miranda_RNAhybrid	-22.56	152	601	617	-34	0.056052	609	637	NM_001005337.2	PKP1	mRNA	chr1:201283452-201332993	+	hsa:5317	plakophilin 1
hsa-miR-6763-5p	TNNI1	Miranda_RNAhybrid	-32.6	167	1721	1739	-37.1	0.035367	1722	1740	NM_003281.3	TNNI1	mRNA	chr1:201403767-201421746	-	hsa:7135	troponin I type 1 (skeletal, slow)
hsa-miR-6763-5p	LMOD1	Miranda_RNAhybrid	-36.64	171	1225	1242	-40.8	0.001576	1225	1242	NM_012134.2	LMOD1	mRNA	chr1:201896456-201946588	-	hsa:25802	leiomodin 1 (smooth muscle)
hsa-miR-6763-5p	ARL8A	Miranda_RNAhybrid	-33.17	165	777	795	-34.7	0.009351	771	796	NM_138795.3	ARL8A	mRNA	chr1:202133404-202144743	-	hsa:127829	ADP-ribosylation factor-like 8A
hsa-miR-6763-5p	SYT2	Miranda_RNAhybrid	-26.68	157	5236	5254	-34.3	0.119418	787	813	NM_177402.4	SYT2	mRNA	chr1:202590596-202643453	-	hsa:127833	synaptotagmin II
hsa-miR-6763-5p	BTG2	Miranda_RNAhybrid	-27.27	156	1589	1610	-32	0.086656	429	456	NM_006763.2	BTG2	mRNA	chr1:203305536-203309602	+	hsa:7832	BTG family, member 2
hsa-miR-6763-5p	PRELP	Miranda_RNAhybrid	-27.27	150	3330	3346	-32.2	0.18468	3325	3347	NM_201348.1	PRELP	mRNA	chr1:203475755-203491352	+	hsa:5549	proline/arginine-rich end leucine-rich repeat protein
hsa-miR-6763-5p	GOLT1A	Miranda_RNAhybrid	-22.25	150	102	119	-33.4	0.001718	75	100	NM_198447.1	GOLT1A	mRNA	chr1:204198160-204214092	-	hsa:127845	golgi transport 1A
hsa-miR-6763-5p	PIK3C2B	Miranda_RNAhybrid	-30.78	160	1057	1078	-34.2	0.035381	1057	1078	NM_002646.3	PIK3C2B	miscRNA	chr1:204430017-204494815	-	hsa:5287	phosphatidylinositol-4-phosphate 3-kinase, catalytic subunit type 2 beta
hsa-miR-6763-5p	LRRN2	Miranda_RNAhybrid	-21.73	150	259	275	-30.5	0.033487	2	19	NM_201630.1	LRRN2	mRNA	chr1:204617173-204685353	-	hsa:10446	leucine rich repeat neuronal 2
hsa-miR-6763-5p	NFASC	Miranda_RNAhybrid	-30.53	156	5705	5725	-35.2	0.087	5704	5726	NM_015090.3	NFASC	mRNA	chr1:204870716-205022822	+	hsa:23114	neurofascin
hsa-miR-6763-5p	KLHDC8A	Miranda_RNAhybrid	-22.38	159	712	730	-35.3	0.010219	660	687	NM_018203.2	KLHDC8A	mRNA	chr1:205336065-205357090	-	hsa:55220	kelch domain containing 8A
hsa-miR-6763-5p	C1orf186	Miranda_RNAhybrid	-23.8	153	337	355	-27.9	0.077476	319	356	NM_001007544.3	C1orf186	mRNA	chr1:206053134-206102449	+	hsa:440712	chromosome 1 open reading frame 186
hsa-miR-6763-5p	SRGAP2	Miranda_RNAhybrid	-28.88	165	2699	2717	-33.6	0.067881	2700	2717	NM_015326.4	SRGAP2	mRNA	chr1:206203464-206456161	+	hsa:23380	SLIT-ROBO Rho GTPase activating protein 2
hsa-miR-6763-5p	IL20	Miranda_RNAhybrid	-36.79	164	559	578	-39.2	0.000451	559	579	NM_018724.3	IL20	mRNA	chr1:206865853-206869002	+	hsa:50604	interleukin 20
hsa-miR-6763-5p	CAMK1G	Miranda_RNAhybrid	-20.96	153	522	541	-29.9	0.071544	826	867	NM_020439.2	CAMK1G	mRNA	chr1:209583700-209613939	+	hsa:57172	calcium/calmodulin-dependent protein kinase IG
hsa-miR-6763-5p	RD3	Miranda_RNAhybrid	-25.12	153	72	90	-34.9	0.031074	2343	2363	NM_183059.2	RD3	mRNA	chr1:211476522-211492917	-	hsa:343035	retinal degeneration 3
hsa-miR-6763-5p	NSL1	Miranda_RNAhybrid	-22.83	150	9804	9820	-32.5	0.421084	10626	10646	NM_015471.3	NSL1	mRNA	chr1:212726153-212791797	-	hsa:25936	NSL1, MIS12 kinetochore complex component
hsa-miR-6763-5p	WDR26	Miranda_RNAhybrid	-27.37	159	3295	3312	-31.4	0.258453	3295	3312	NM_025160.6	WDR26	mRNA	chr1:224385146-224434173	-	hsa:80232	WD repeat domain 26
hsa-miR-6763-5p	EPHX1	Miranda_RNAhybrid	-30.01	164	139	158	-34.6	0.000442	136	158	NM_001291163.1	EPHX1	mRNA	chr1:225825301-225845563	+	hsa:2052	epoxide hydrolase 1, microsomal (xenobiotic)
hsa-miR-6763-5p	TMEM63A	Miranda_RNAhybrid	-30.31	163	411	429	-35.1	0.012113	399	430	NM_014698.2	TMEM63A	mRNA	chr1:225845532-225882720	-	hsa:9725	transmembrane protein 63A
hsa-miR-6763-5p	SDE2	Miranda_RNAhybrid	-31.33	158	586	602	-34	0.047521	580	603	NM_152608.3	SDE2	mRNA	chr1:225982704-225999398	-	hsa:163859	SDE2 telomere maintenance homolog (S. pombe)
hsa-miR-6763-5p	MIXL1	Miranda_RNAhybrid	-21.19	151	1088	1105	-27.2	0.318623	537	559	NM_031944.2	MIXL1	mRNA	chr1:226223618-226227055	+	hsa:83881	Mix paired-like homeobox
hsa-miR-6763-5p	CDC42BPA	Miranda_RNAhybrid	-29.47	157	2295	2311	-33.9	0.095148	2295	2311	NM_014826.4	CDC42BPA	mRNA	chr1:226989865-227318492	-	hsa:8476	CDC42 binding protein kinase alpha (DMPK-like)
hsa-miR-6763-5p	WNT3A	Miranda_RNAhybrid	-24.92	151	1226	1243	-34.4	0.024189	766	788	NM_033131.3	WNT3A	mRNA	chr1:228007022-228061271	+	hsa:89780	wingless-type MMTV integration site family, member 3A
hsa-miR-6763-5p	TRIM67	Miranda_RNAhybrid	-30.76	165	4146	4164	-35.5	0.075402	4146	4164	NM_001300889.1	TRIM67	mRNA	chr1:231162934-231221558	+	hsa:440730	tripartite motif containing 67
hsa-miR-6763-5p	PCNXL2	Miranda_RNAhybrid	-24.07	151	57	74	-30.5	0.00256	56	74	NM_024938.2	PCNXL2	miscRNA	chr1:233095406-233295707	-	hsa:80003	pecanex-like 2 (Drosophila)
hsa-miR-6763-5p	ZNF496	Miranda_RNAhybrid	-25.98	152	282	303	-32.5	0.109645	283	303	NM_032752.1	ZNF496	mRNA	chr1:247300320-247331743	-	hsa:84838	zinc finger protein 496
hsa-miR-6763-5p	AKR1E2	Miranda_RNAhybrid	-33.03	171	304	321	-37	0.001726	299	321	NR_073125.1	AKR1E2	mRNA	chr10:4826210-4854130	+	hsa:83592	aldo-keto reductase family 1, member E2
hsa-miR-6763-5p	ITIH5	Miranda_RNAhybrid	-29.32	161	219	237	-32.9	0.118944	852	880	NM_032817.5	ITIH5	mRNA	chr10:7559270-7619673	-	hsa:80760	inter-alpha-trypsin inhibitor heavy chain family, member 5
hsa-miR-6763-5p	PROSER2	Miranda_RNAhybrid	-25.62	156	20	38	-29.9	0.172414	12	38	NM_153256.3	PROSER2	mRNA	chr10:11850207-11872277	+	hsa:254427	proline and serine rich 2
hsa-miR-6763-5p	SEC61A2	Miranda_RNAhybrid	-23.85	155	468	486	-29.6	0.083586	627	649	NR_024576	SEC61A2	miscRNA	chr10:12129641-12169958	+	hsa:55176	Sec61 alpha 2 subunit (S. cerevisiae)
hsa-miR-6763-5p	CCNY	Miranda_RNAhybrid	-28.68	156	183	204	-33.3	0.09193	184	204	NM_181698.3	CCNY	mRNA	chr10:35336874-35572670	+	hsa:219771	cyclin Y
hsa-miR-6763-5p	SYT15	Miranda_RNAhybrid	-26.86	159	854	872	-30.7	0.289172	843	873	NM_181519.2	SYT15	miscRNA	chr10:46578627-46593308	+	hsa:83849	synaptotagmin XV
hsa-miR-6763-5p	LOC102724488	Miranda_RNAhybrid	-26.86	159	854	872	-30.7	0.058129	843	873	XR_428745.1	LOC102724488	miscRNA	chr10:47748513-47763592	-	hsa:102724488	synaptotagmin-15-like
hsa-miR-6763-5p	TMEM26	Miranda_RNAhybrid	-23.8	157	2547	2565	-37.3	0.019161	2533	2565	NM_178505.6	TMEM26	miscRNA	chr10:61412893-61453238	-	hsa:219623	transmembrane protein 26
hsa-miR-6763-5p	RTKN2	Miranda_RNAhybrid	-25.13	161	2081	2099	-28.7	0.602797	2081	2099	NM_145307.3	RTKN2	mRNA	chr10:62193086-62268863	-	hsa:219790	rhotekin 2
hsa-miR-6763-5p	TSPAN15	Miranda_RNAhybrid	-26.99	150	150	166	-37.1	0.001379	143	167	NM_012339.3	TSPAN15	mRNA	chr10:69451464-69507667	+	hsa:23555	tetraspanin 15
hsa-miR-6763-5p	PALD1	Miranda_RNAhybrid	-23.25	153	406	424	-33.6	0.031832	401	424	NM_014431.2	PALD1	mRNA	chr10:70523191-70568450	+	hsa:27143	phosphatase domain containing, paladin 1
hsa-miR-6763-5p	C10orf105	Miranda_RNAhybrid	-30.67	163	1199	1217	-36.9	0.027849	1209	1243	NM_001168390.1	C10orf105	mRNA	chr10:71711701-71737824	-	hsa:414152	chromosome 10 open reading frame 105
hsa-miR-6763-5p	C10orf54	Miranda_RNAhybrid	-29.62	163	800	817	-34.2	0.068548	801	817	NM_022153.1	C10orf54	mRNA	chr10:71747556-71773580	-	hsa:64115	chromosome 10 open reading frame 54
hsa-miR-6763-5p	CHST3	Miranda_RNAhybrid	-30.98	162	2299	2315	-36.4	0.042463	2299	2315	NM_004273.4	CHST3	mRNA	chr10:71965170-72013558	+	hsa:9469	carbohydrate (chondroitin 6) sulfotransferase 3
hsa-miR-6763-5p	SEC24C	Miranda_RNAhybrid	-21.82	152	951	969	-27	0.297232	948	969	NM_198597.2	SEC24C	mRNA	chr10:73744373-73772175	+	hsa:9632	SEC24 family member C
hsa-miR-6763-5p	ZNF503	Miranda_RNAhybrid	-29.21	151	190	211	-32	0.025642	189	211	NR_120651.1	ZNF503	mRNA	chr10:75397844-75401755	-	hsa:84858	zinc finger protein 503
hsa-miR-6763-5p	KCNMA1	Miranda_RNAhybrid	-28.19	158	1044	1060	-33.3	0.23057	2764	2783	NM_002247.3	KCNMA1	mRNA	chr10:76869601-77637819	-	hsa:3778	potassium large conductance calcium-activated channel, subfamily M, alpha member 1
hsa-miR-6763-5p	POLR3A	Miranda_RNAhybrid	-22	156	339	357	-30.2	0.195779	33	53	NM_007055.3	POLR3A	mRNA	chr10:77975149-78028825	-	hsa:11128	polymerase (RNA) III (DNA directed) polypeptide A, 155kDa
hsa-miR-6763-5p	ZCCHC24	Miranda_RNAhybrid	-28.41	151	377	394	-31.4	0.221831	1826	1850	NM_153367.3	ZCCHC24	mRNA	chr10:79382325-79445627	-	hsa:219654	zinc finger, CCHC domain containing 24
hsa-miR-6763-5p	EIF5AL1	Miranda_RNAhybrid	-22.17	153	456	474	-36.4	0.024305	1424	1443	NM_001099692.1	EIF5AL1	mRNA	chr10:79512601-79516440	+	hsa:143244	eukaryotic translation initiation factor 5A-like 1
hsa-miR-6763-5p	MAT1A	Miranda_RNAhybrid	-27.87	157	1492	1510	-30.6	0.135417	23	66	NM_000429.2	MAT1A	mRNA	chr10:80271820-80289955	-	hsa:4143	methionine adenosyltransferase I, alpha
hsa-miR-6763-5p	TSPAN14	Miranda_RNAhybrid	-35.37	160	988	1006	-35	0.066183	990	1007	NM_030927.2	TSPAN14	mRNA	chr10:80485613-80522638	+	hsa:81619	tetraspanin 14
hsa-miR-6763-5p	MMRN2	Miranda_RNAhybrid	-29.17	151	842	859	-33.8	0.017253	32	52	NM_024756.2	MMRN2	mRNA	chr10:86935540-86970240	-	hsa:79812	multimerin 2
hsa-miR-6763-5p	PI4K2A	Miranda_RNAhybrid	-24.16	152	1243	1263	-35.2	0.030003	1240	1263	NM_018425	PI4K2A	mRNA	chr10:97640686-97676430	+	hsa:55361	phosphatidylinositol 4-kinase type 2 alpha
hsa-miR-6763-5p	ZFYVE27	Miranda_RNAhybrid	-24.71	154	52	68	-31.1	0.086303	745	761	NM_144588.6	ZFYVE27	mRNA	chr10:97737121-97760907	+	hsa:118813	zinc finger, FYVE domain containing 27
hsa-miR-6763-5p	GOLGA7B	Miranda_RNAhybrid	-26.33	156	1382	1401	-33.8	0.136654	4003	4020	NM_001010917.2	GOLGA7B	mRNA	chr10:97850238-97871578	+	hsa:401647	golgin A7 family, member B
hsa-miR-6763-5p	CRTAC1	Miranda_RNAhybrid	-21.88	155	96	114	-26.5	0.164423	99	114	NM_018058.6	CRTAC1	mRNA	chr10:97865000-98030828	-	hsa:55118	cartilage acidic protein 1
hsa-miR-6763-5p	HPSE2	Miranda_RNAhybrid	-26.48	160	517	536	-30.6	0.197	517	536	NM_021828.4	HPSE2	mRNA	chr10:98457417-99234143	-	hsa:60495	heparanase 2 (inactive)
hsa-miR-6763-5p	CNNM1	Miranda_RNAhybrid	-28.31	156	1704	1723	-31.7	0.134399	1704	1723	NM_020348.2	CNNM1	mRNA	chr10:99329099-99394330	+	hsa:26507	cyclin and CBS domain divalent metal cation transport mediator 1
hsa-miR-6763-5p	PDZD7	Miranda_RNAhybrid	-21.84	154	223	240	-30.9	0.034588	31	55	NM_024895.4	PDZD7	mRNA	chr10:101007683-101031157	-	hsa:79955	PDZ domain containing 7
hsa-miR-6763-5p	TLX1	Miranda_RNAhybrid	-24.62	155	299	319	-27.9	0.215192	301	319	NM_005521.3	TLX1	mRNA	chr10:101131304-101137789	+	hsa:3195	T-cell leukemia homeobox 1
hsa-miR-6763-5p	BTRC	Miranda_RNAhybrid	-32.39	159	1706	1726	-35.7	0.04398	1708	1727	NM_033637.3	BTRC	mRNA	chr10:101521780-101557321	+	hsa:8945	beta-transducin repeat containing E3 ubiquitin protein ligase
hsa-miR-6763-5p	FGF8	Miranda_RNAhybrid	-29.54	158	4	21	-33.8	0.000573	3	21	NM_033165.3	FGF8	mRNA	chr10:101770130-101776002	-	hsa:2253	fibroblast growth factor 8 (androgen-induced)
hsa-miR-6763-5p	KCNIP2	Miranda_RNAhybrid	-24.92	158	928	945	-30.9	0.077443	1054	1074	NM_173342.2	KCNIP2	mRNA	chr10:101825974-101843920	-	hsa:30819	Kv channel interacting protein 2
hsa-miR-6763-5p	LDB1	Miranda_RNAhybrid	-20.85	152	1358	1377	-32.7	0.040578	1206	1228	NM_003893.4	LDB1	mRNA	chr10:102107560-102114966	-	hsa:8861	LIM domain binding 1
hsa-miR-6763-5p	SUFU	Miranda_RNAhybrid	-36.12	172	31	49	-39.2	0.007483	33	50	NM_016169.3	SUFU	mRNA	chr10:102503962-102633457	+	hsa:51684	suppressor of fused homolog (Drosophila)
hsa-miR-6763-5p	SH3PXD2A	Miranda_RNAhybrid	-26.17	160	1731	1750	-33.7	0.189595	7605	7629	NM_014631.2	SH3PXD2A	mRNA	chr10:103594027-103855436	-	hsa:9644	SH3 and PX domains 2A
hsa-miR-6763-5p	OBFC1	Miranda_RNAhybrid	-22.83	155	4207	4225	-36.2	0.046327	2912	2930	NM_024928.4	OBFC1	mRNA	chr10:103870302-103918287	-	hsa:79991	oligonucleotide/oligosaccharide-binding fold containing 1
hsa-miR-6763-5p	GSTO2	Miranda_RNAhybrid	-22.94	153	1220	1238	-29.7	0.493403	13	40	NM_183239.1	GSTO2	mRNA	chr10:104269184-104299300	+	hsa:119391	glutathione S-transferase omega 2
hsa-miR-6763-5p	ITPRIP	Miranda_RNAhybrid	-35.77	164	4570	4589	-38	0.020254	4569	4590	NM_033397.3	ITPRIP	mRNA	chr10:104309696-104338493	-	hsa:85450	inositol 1,4,5-trisphosphate receptor interacting protein
hsa-miR-6763-5p	ADRA2A	Miranda_RNAhybrid	-26.2	153	449	466	-30.7	0.095359	447	466	NM_000681.3	ADRA2A	mRNA	chr10:111077032-111080907	+	hsa:150	adrenoceptor alpha 2A
hsa-miR-6763-5p	VTI1A	Miranda_RNAhybrid	-28.97	154	706	722	-34.4	0.056131	699	723	NM_145206.2	VTI1A	mRNA	chr10:112447034-112855364	+	hsa:143187	vesicle transport through interaction with t-SNAREs 1A
hsa-miR-6763-5p	PRLHR	Miranda_RNAhybrid	-28.65	151	648	665	-31.7	0.02101	647	665	NM_004248.2	PRLHR	mRNA	chr10:118593404-118595648	-	hsa:2834	prolactin releasing hormone receptor
hsa-miR-6763-5p	FAM53B	Miranda_RNAhybrid	-26.87	164	2290	2309	-32.7	0.133674	2227	2247	NM_014661.3	FAM53B	mRNA	chr10:124619294-124744361	-	hsa:9679	family with sequence similarity 53, member B
hsa-miR-6763-5p	DOCK1	Miranda_RNAhybrid	-20.23	154	24	42	-28.5	0.161451	10	42	NM_001380.4	DOCK1	mRNA	chr10:126905414-127452516	+	hsa:1793	dedicator of cytokinesis 1
hsa-miR-6763-5p	FOXI2	Miranda_RNAhybrid	-25.26	153	716	734	-32.9	0.061393	707	735	NM_207426.2	FOXI2	mRNA	chr10:127737274-127741186	+	hsa:399823	forkhead box I2
hsa-miR-6763-5p	DPYSL4	Miranda_RNAhybrid	-22.01	152	122	140	-42.6	0.000145	442	463	NM_006426.2	DPYSL4	mRNA	chr10:132192348-132205776	+	hsa:10570	dihydropyrimidinase-like 4
hsa-miR-6763-5p	LRRC27	Miranda_RNAhybrid	-21.67	151	633	650	-31.1	0.368891	3551	3577	NR_026559.1	LRRC27	mRNA	chr10:132332647-132375457	+	hsa:80313	leucine rich repeat containing 27
hsa-miR-6763-5p	ZNF511	Miranda_RNAhybrid	-26.78	160	99	119	-32.1	0.003423	100	119	NR_130127.1	ZNF511	mRNA	chr10:133308919-133313162	+	hsa:118472	zinc finger protein 511
hsa-miR-6763-5p	SOX11	Miranda_RNAhybrid	-28.59	156	2945	2963	-34.8	0.120026	2796	2817	NM_003108.3	SOX11	mRNA	chr2:5692667-5701385	+	hsa:6664	SRY (sex determining region Y)-box 11
hsa-miR-6763-5p	RNF144A	Miranda_RNAhybrid	-28.19	163	49	66	-32.3	0.175799	47	66	NM_014746.4	RNF144A	mRNA	chr2:6987356-7044179	+	hsa:9781	ring finger protein 144A
hsa-miR-6763-5p	CYS1	Miranda_RNAhybrid	-25.43	152	1552	1570	-35.7	0.016529	1399	1420	NM_001037160.2	CYS1	mRNA	chr2:10056799-10080411	-	hsa:192668	cystin 1
hsa-miR-378a-5p	AK3	Miranda_RNAhybrid	-25.26	156	2510	2532	-29.2	0.515118	2617	2649	NM_016282.3	AK3	mRNA	chr9:4709556-4741309	-	hsa:50808	adenylate kinase 3
hsa-miR-378a-5p	BNC2	Miranda_RNAhybrid	-22.89	158	4868	4889	-29.8	0.787736	4822	4841	NM_017637.5	BNC2	mRNA	chr9:16409503-16870800	-	hsa:54796	basonuclin 2
hsa-miR-378a-5p	PTPLAD2	Miranda_RNAhybrid	-23.83	152	2786	2807	-28.3	0.642271	611	645	NM_001010915.3	HACD4	mRNA	chr9:21003621-21031459	-	hsa:401494	protein tyrosine phosphatase-like A domain containing 2
hsa-miR-378a-5p	LOC100506422	Miranda_RNAhybrid	-20.89	158	188	208	-27	0.543978	174	208	NM_001004352.2	LOC100506422	mRNA	chr9:26066675-26118408	+	hsa:100506422	putative deoxyuridine 5'-triphosphate nucleotidohydrolase-like protein FLJ16323
hsa-miR-378a-5p	SMU1	Miranda_RNAhybrid	-24.02	156	4213	4235	-28.6	0.764	4193	4236	NM_018225.2	SMU1	mRNA	chr9:33041852-33076696	-	hsa:55234	smu-1 suppressor of mec-8 and unc-52 homolog (C. elegans)
hsa-miR-378a-5p	NOL6	Miranda_RNAhybrid	-28.79	162	1106	1129	-30.7	0.116386	609	645	NM_139235.3	NOL6	mRNA	chr9:33461353-33473943	-	hsa:65083	nucleolar protein 6 (RNA-associated)
hsa-miR-378a-5p	PIGO	Miranda_RNAhybrid	-27.26	163	1652	1673	-33.9	0.054995	1647	1674	NM_152850.3	PIGO	mRNA	chr9:35088688-35096549	-	hsa:84720	phosphatidylinositol glycan anchor biosynthesis, class O
hsa-miR-378a-5p	LOC102724286	Miranda_RNAhybrid	-23.99	154	150	173	-28.4	0.34877	129	174	XP_006726534.1	LOC102724286	mRNA	chr9:35182892-35185911	+	hsa:102724286	collagen alpha-1(I) chain-like
hsa-miR-378a-5p	GNE	Miranda_RNAhybrid	-29.66	163	786	807	-32	0.176464	785	808	NM_005476.5	GNE	mRNA	chr9:36214441-36277056	-	hsa:10020	glucosamine (UDP-N-acetyl)-2-epimerase/N-acetylmannosamine kinase
hsa-miR-378a-5p	DCAF10	Miranda_RNAhybrid	-24.57	159	2847	2868	-31.7	0.39267	2836	2869	NM_024345.4	DCAF10	mRNA	chr9:37800507-37862011	+	hsa:79269	DDB1 and CUL4 associated factor 10
hsa-miR-378a-5p	SHB	Miranda_RNAhybrid	-25.55	154	935	954	-31.8	0.255706	934	955	NM_003028.2	SHB	mRNA	chr9:37915898-38069213	-	hsa:6461	Src homology 2 domain containing adaptor protein B
hsa-miR-378a-5p	LOC101927903	Miranda_RNAhybrid	-28.1	167	309	332	-32.8	0.073981	309	332	XP_005272581.1	LOC101927903	mRNA	chr9:41357152-41359992	-	hsa:101927903	protein FAM27D1-like
hsa-miR-378a-5p	TMEM252	Miranda_RNAhybrid	-21.3	155	355	377	-27.4	0.207325	345	377	NM_153237.1	TMEM252	mRNA	chr9:68536580-68540867	-	hsa:169693	transmembrane protein 252
hsa-miR-378a-5p	FXN	Miranda_RNAhybrid	-27.19	170	5422	5446	-34.4	0.167376	2508	2541	NM_181425.2	FXN	mRNA	chr9:69035563-69079077	+	hsa:2395	frataxin
hsa-miR-378a-5p	C9orf85	Miranda_RNAhybrid	-27.26	163	75	96	-31.4	0.029617	73	97	NM_198394.1	C9orf85	mRNA	chr9:71911507-71973457	+	hsa:138241	chromosome 9 open reading frame 85
hsa-miR-378a-5p	PCSK5	Miranda_RNAhybrid	-30.11	168	2196	2217	-34.6	0.078139	2191	2218	NR_120409.1	PCSK5	mRNA	chr9:75890670-76360670	+	hsa:5125	proprotein convertase subtilisin/kexin type 5
hsa-miR-378a-5p	C9orf64	Miranda_RNAhybrid	-25.56	159	195	216	-31.8	0.065098	184	217	NM_032307.3	C9orf64	mRNA	chr9:83938311-83956748	-	hsa:84267	chromosome 9 open reading frame 64
hsa-miR-378a-5p	S1PR3	Miranda_RNAhybrid	-27.26	163	1835	1856	-34.4	0.066842	1824	1857	NM_005226.3	S1PR3	mRNA	chr9:88991409-89005155	+	hsa:1903	sphingosine-1-phosphate receptor 3
hsa-miR-378a-5p	CENPP	Miranda_RNAhybrid	-23.9	159	1837	1860	-29.2	0.33211	1834	1860	NM_001286971.1	CENPP	mRNA	chr9:92325468-92615164	+	hsa:401541	centromere protein P
hsa-miR-378a-5p	IPPK	Miranda_RNAhybrid	-20.51	150	621	641	-33.1	0.103183	603	641	NM_022755.5	IPPK	mRNA	chr9:92635158-92670259	-	hsa:64768	inositol 1,3,4,5,6-pentakisphosphate 2-kinase
hsa-miR-378a-5p	BICD2	Miranda_RNAhybrid	-25.42	159	996	1017	-35.1	0.072905	989	1017	NM_015250.3	BICD2	mRNA	chr9:92711363-92764801	-	hsa:23299	bicaudal D homolog 2 (Drosophila)
hsa-miR-378a-5p	PTCH1	Miranda_RNAhybrid	-23.52	155	716	738	-27.4	0.775852	715	738	NM_001083607.1	PTCH1	mRNA	chr9:95442982-95508040	-	hsa:5727	patched 1
hsa-miR-378a-5p	ERCC6L2	Miranda_RNAhybrid	-22.24	168	282	303	-26	0.80881	283	303	NM_020207.4	ERCC6L2	mRNA	chr9:95875618-95968840	+	hsa:375748	excision repair cross-complementation group 6-like 2
hsa-miR-378a-5p	CORO2A	Miranda_RNAhybrid	-26.6	154	875	896	-31.3	0.29396	414	447	NM_052820.3	CORO2A	mRNA	chr9:98120975-98172892	-	hsa:7464	coronin, actin binding protein, 2A
hsa-miR-378a-5p	GABBR2	Miranda_RNAhybrid	-20.76	166	1667	1690	-29.7	0.342408	692	725	NM_005458.7	GABBR2	mRNA	chr9:98290262-98538653	-	hsa:9568	gamma-aminobutyric acid (GABA) B receptor, 2
hsa-miR-378a-5p	TGFBR1	Miranda_RNAhybrid	-20.05	162	1719	1739	-25.7	0.984603	4517	4565	NM_004612	TGFBR1	mRNA	chr9:99105130-99154192	+	hsa:7046	transforming growth factor, beta receptor 1
hsa-miR-378a-5p	RNF20	Miranda_RNAhybrid	-27.72	171	16	39	-32.4	0.034468	17	39	NM_019592.6	RNF20	mRNA	chr9:101533849-101563344	+	hsa:56254	ring finger protein 20, E3 ubiquitin protein ligase
hsa-miR-378a-5p	GRIN3A	Miranda_RNAhybrid	-22.37	156	210	230	-27.6	0.791463	1321	1358	NM_133445.2	GRIN3A	mRNA	chr9:101569352-101738580	-	hsa:116443	glutamate receptor, ionotropic, N-methyl-D-aspartate 3A
hsa-miR-378a-5p	LPAR1	Miranda_RNAhybrid	-29.7	155	1837	1860	-33.3	0.074585	1838	1861	NM_057159.2	LPAR1	mRNA	chr9:110873262-111039243	-	hsa:1902	lysophosphatidic acid receptor 1
hsa-miR-378a-5p	KIAA1958	Miranda_RNAhybrid	-27.37	160	2499	2520	-30	0.558243	2498	2521	NM_133465.3	KIAA1958	mRNA	chr9:112486968-112665311	+	hsa:158405	KIAA1958
hsa-miR-378a-5p	SNX30	Miranda_RNAhybrid	-23.34	163	3750	3773	-30.9	0.491533	3751	3773	NM_001012994.1	SNX30	mRNA	chr9:112750854-112874987	+	hsa:401548	sorting nexin family member 30
hsa-miR-378a-5p	SLC31A1	Miranda_RNAhybrid	-30.31	164	3614	3635	-33.3	0.153632	3605	3636	NM_001859.3	SLC31A1	mRNA	chr9:113221528-113264492	+	hsa:1317	solute carrier family 31 (copper transporter), member 1
hsa-miR-378a-5p	PRPF4	Miranda_RNAhybrid	-20.65	155	983	1005	-25.1	0.910247	303	348	NM_004697.4	PRPF4	mRNA	chr9:113275634-113292905	+	hsa:9128	pre-mRNA processing factor 4
hsa-miR-378a-5p	WDR31	Miranda_RNAhybrid	-29.7	163	1889	1910	-34.8	0.070579	1884	1911	NM_145241.3	WDR31	mRNA	chr9:113315650-113340340	-	hsa:114987	WD repeat domain 31
hsa-miR-378a-5p	ZNF618	Miranda_RNAhybrid	-21	151	349	373	-28.8	0.794404	4630	4651	NM_133374.2	ZNF618	mRNA	chr9:113876285-114053979	+	hsa:114991	zinc finger protein 618
hsa-miR-378a-5p	TRAF1	Miranda_RNAhybrid	-20.02	150	1383	1408	-31.7	0.175831	630	658	NM_005658.4	TRAF1	mRNA	chr9:120902393-120914572	-	hsa:7185	TNF receptor-associated factor 1
hsa-miR-378a-5p	DAB2IP	Miranda_RNAhybrid	-24.55	153	93	113	-29.1	0.484916	81	114	NM_138709.2	DAB2IP	mRNA	chr9:121701682-121785530	+	hsa:153090	DAB2 interacting protein
hsa-miR-378a-5p	TTLL11	Miranda_RNAhybrid	-23.31	166	2161	2182	-34.6	0.175027	2300	2323	NM_194252.2	TTLL11	mRNA	chr9:121821925-122093606	-	hsa:158135	tubulin tyrosine ligase-like family, member 11
hsa-miR-378a-5p	SCAI	Miranda_RNAhybrid	-25.5	158	7086	7106	-31.1	0.640923	7087	7106	NM_173690.4	SCAI	mRNA	chr9:124942608-125143559	-	hsa:286205	suppressor of cancer cell invasion
hsa-miR-378a-5p	MVB12B	Miranda_RNAhybrid	-24.88	153	3238	3257	-31.1	0.312527	603	627	NM_033446.2	MVB12B	mRNA	chr9:126326844-126507041	+	hsa:89853	multivesicular body subunit 12B
hsa-miR-378a-5p	ZBTB43	Miranda_RNAhybrid	-27.26	163	2964	2985	-31.4	0.318093	2962	2986	NM_014007.3	ZBTB43	mRNA	chr9:126805006-126838210	+	hsa:23099	zinc finger and BTB domain containing 43
hsa-miR-378a-5p	SLC25A25	Miranda_RNAhybrid	-24.64	155	709	734	-31.9	0.105165	707	734	NR_049766.2	SLC25A25	mRNA	chr9:128098741-128109245	+	hsa:114789	solute carrier family 25 (mitochondrial carrier; phosphate carrier), member 25
hsa-miR-378a-5p	SLC27A4	Miranda_RNAhybrid	-20.29	151	526	545	-27.5	0.300189	683	705	NM_005094.3	SLC27A4	mRNA	chr9:128340560-128361470	+	hsa:10999	solute carrier family 27 (fatty acid transporter), member 4
hsa-miR-378a-5p	PPP2R4	Miranda_RNAhybrid	-30.45	162	1306	1326	-32.2	0.072619	1307	1327	NM_178003.2	PPP2R4	mRNA	chr9:129110949-129148946	+	hsa:5524	protein phosphatase 2A activator, regulatory subunit 4
hsa-miR-378a-5p	C9orf78	Miranda_RNAhybrid	-22.72	154	596	616	-31.3	0.052466	123	146	NM_016520.2	C9orf78	mRNA	chr9:129827285-129835293	-	hsa:51759	chromosome 9 open reading frame 78
hsa-miR-378a-5p	NCS1	Miranda_RNAhybrid	-27.05	150	1102	1123	-30.5	0.424052	1095	1124	NM_014286.3	NCS1	mRNA	chr9:130172578-130237304	+	hsa:23413	neuronal calcium sensor 1
hsa-miR-378a-5p	FIBCD1	Miranda_RNAhybrid	-29.83	175	574	595	-36.3	0.014349	1100	1124	NM_032843.4	FIBCD1	mRNA	chr9:130902438-130939068	-	hsa:84929	fibrinogen C domain containing 1
hsa-miR-378a-5p	PRRC2B	Miranda_RNAhybrid	-21.64	155	1251	1273	-27.8	0.798671	1249	1273	NM_032640.2	PRRC2B	mRNA	chr9:131430090-131500191	+	hsa:84726	proline-rich coiled-coil 2B
hsa-miR-378a-5p	SETX	Miranda_RNAhybrid	-22.42	158	1916	1938	-29.6	0.390617	1911	1938	NM_015046.5	SETX	mRNA	chr9:132261440-132354856	-	hsa:23064	senataxin
hsa-miR-378a-5p	WDR5	Miranda_RNAhybrid	-24.1	162	85	107	-29.3	0.311425	72	107	NM_052821.3	WDR5	mRNA	chr9:134135679-134159968	+	hsa:11091	WD repeat domain 5
hsa-miR-378a-5p	FCN2	Miranda_RNAhybrid	-21.25	156	4	25	-28.8	0.031648	2	25	NM_015839.1	FCN2	mRNA	chr9:134880812-134887520	+	hsa:2220	ficolin (collagen/fibrinogen domain containing lectin) 2
hsa-miR-378a-5p	C9orf139	Miranda_RNAhybrid	-27.26	163	1507	1528	-33.9	0.04352	1502	1529	NM_207511.2	C9orf139	mRNA	chr9:137027464-137036782	+	hsa:401563	chromosome 9 open reading frame 139
hsa-miR-378a-5p	FUT7	Miranda_RNAhybrid	-20.37	155	101	123	-29.8	0.0508	95	123	NM_004479.3	FUT7	mRNA	chr9:137030174-137032840	-	hsa:2529	fucosyltransferase 7 (alpha (1,3) fucosyltransferase)
hsa-miR-378a-5p	EHMT1	Miranda_RNAhybrid	-27.6	157	507	530	-31.7	0.065992	495	531	NM_024757.4	EHMT1	mRNA	chr9:137646350-137836127	+	hsa:79813	euchromatic histone-lysine N-methyltransferase 1
hsa-miR-378a-5p	PLEKHG4B	Miranda_RNAhybrid	-25.26	156	1187	1209	-31.6	0.475183	4908	4938	NM_052909.3	PLEKHG4B	mRNA	chr5:92190-189972	+	hsa:153478	pleckstrin homology domain containing, family G (with RhoGef domain) member 4B
hsa-miR-378a-5p	C5orf55	Miranda_RNAhybrid	-24.25	156	702	723	-31.3	0.061178	788	832	NR_126522.1	EXOC3-AS1	mRNA	chr5:441498-443143	-	hsa:116349	chromosome 5 open reading frame 55
hsa-miR-378a-5p	CMBL	Miranda_RNAhybrid	-27.26	163	270	291	-32.3	0.153823	1810	1845	NM_138809.3	CMBL	mRNA	chr5:10277595-10308056	-	hsa:134147	carboxymethylenebutenolidase homolog (Pseudomonas)
hsa-miR-378a-5p	ROPN1L	Miranda_RNAhybrid	-23.64	159	1	18	-25.6	0.170992	3	19	NM_031916.4	ROPN1L	mRNA	chr5:10441858-10482319	+	hsa:83853	rhophilin associated tail protein 1-like
hsa-miR-378a-5p	ANKRD33B	Miranda_RNAhybrid	-21.13	153	940	961	-34	0.230885	3625	3650	NM_001164440.1	ANKRD33B	mRNA	chr5:10564777-10650150	+	hsa:651746	ankyrin repeat domain 33B
hsa-miR-378a-5p	FAM105A	Miranda_RNAhybrid	-31.51	160	3167	3186	-34	0.177221	3166	3187	NM_019018.2	FAM105A	mRNA	chr5:14581782-14616180	+	hsa:54491	family with sequence similarity 105, member A
hsa-miR-378a-5p	ANKH	Miranda_RNAhybrid	-21.97	159	21	43	-31.5	0.424904	5234	5269	NM_054027.4	ANKH	mRNA	chr5:14704800-14871778	-	hsa:56172	ANKH inorganic pyrophosphate transport regulator
hsa-miR-378a-5p	C1QTNF3	Miranda_RNAhybrid	-32.5	169	646	667	-36.4	0.028248	632	668	NM_181435.5	C1QTNF3	mRNA	chr5:34017858-34043266	-	hsa:114899	C1q and tumor necrosis factor related protein 3
hsa-miR-378a-5p	RAD1	Miranda_RNAhybrid	-29.66	163	346	367	-32	0.213266	345	368	NR_026591.1	RAD1	miscRNA	chr5:34905260-34915626	-	hsa:5810	RAD1 checkpoint DNA exonuclease
hsa-miR-378a-5p	DNAJC21	Miranda_RNAhybrid	-25.26	156	1110	1132	-29.1	0.605972	1090	1133	NM_194283.3	DNAJC21	mRNA	chr5:34929599-34952185	+	hsa:134218	DnaJ (Hsp40) homolog, subfamily C, member 21
hsa-miR-378a-5p	EGFLAM	Miranda_RNAhybrid	-21.53	162	1138	1159	-28.1	0.366723	1130	1159	NM_182801.2	EGFLAM	mRNA	chr5:38258409-38465480	+	hsa:133584	EGF-like, fibronectin type III and laminin G domains
hsa-miR-378a-5p	TTC33	Miranda_RNAhybrid	-21.2	153	3721	3742	-25.7	0.97922	3722	3743	NM_012382.2	TTC33	mRNA	chr5:40714475-40755959	-	hsa:23548	tetratricopeptide repeat domain 33
hsa-miR-378a-5p	C5orf28	Miranda_RNAhybrid	-31.03	167	1701	1724	-33.5	0.061156	1702	1725	NM_022483.4	C5orf28	mRNA	chr5:43444670-43476169	-	hsa:64417	chromosome 5 open reading frame 28
hsa-miR-378a-5p	FST	Miranda_RNAhybrid	-24.86	159	1097	1119	-30.2	0.16079	1085	1120	NM_013409.2	FST	mRNA	chr5:53480355-53485943	+	hsa:10468	follistatin
hsa-miR-378a-5p	GPX8	Miranda_RNAhybrid	-21.48	151	2584	2605	-28.4	0.592953	2561	2606	NR_131336.1	GPX8	mRNA	chr5:55160157-55167297	+	hsa:493869	glutathione peroxidase 8 (putative)
hsa-miR-378a-5p	SREK1IP1	Miranda_RNAhybrid	-29.66	163	3632	3653	-34.4	0.163927	3621	3654	NM_173829.3	SREK1IP1	mRNA	chr5:64718148-64768669	-	hsa:285672	SREK1-interacting protein 1
hsa-miR-378a-5p	SGTB	Miranda_RNAhybrid	-28.72	163	2050	2071	-34.7	0.098841	2044	2072	NM_019072.2	SGTB	mRNA	chr5:65665928-65722114	-	hsa:54557	small glutamine-rich tetratricopeptide repeat (TPR)-containing, beta
hsa-miR-378a-5p	POLK	Miranda_RNAhybrid	-27.37	160	996	1017	-30	0.378022	995	1018	NM_016218.2	POLK	mRNA	chr5:75511832-75601144	+	hsa:51426	polymerase (DNA directed) kappa
hsa-miR-378a-5p	F2R	Miranda_RNAhybrid	-24.29	156	1741	1763	-30.5	0.234816	1837	1869	NM_001992	F2R	mRNA	chr5:76716043-76735770	+	hsa:2149	coagulation factor II (thrombin) receptor
hsa-miR-378a-5p	F2RL1	Miranda_RNAhybrid	-25.14	159	615	636	-32.3	0.071595	611	637	NM_005242.4	F2RL1	mRNA	chr5:76819008-76835315	+	hsa:2150	coagulation factor II (thrombin) receptor-like 1
hsa-miR-378a-5p	TBCA	Miranda_RNAhybrid	-27.37	165	590	611	-32.4	0.091676	591	612	NM_004607.2	TBCA	mRNA	chr5:77691170-77776361	-	hsa:6902	tubulin folding cofactor A
hsa-miR-378a-5p	SCAMP1	Miranda_RNAhybrid	-25.26	156	4145	4167	-29	0.689035	4125	4168	NR_110885.1	SCAMP1	mRNA	chr5:78360515-78480739	+	hsa:9522	secretory carrier membrane protein 1
hsa-miR-378a-5p	SERINC5	Miranda_RNAhybrid	-26.72	159	1185	1206	-31.9	0.305995	1180	1207	NR_126060.1	SERINC5	mRNA	chr5:80111227-80256079	-	hsa:256987	serine incorporator 5
hsa-miR-378a-5p	MSH3	Miranda_RNAhybrid	-30.31	164	514	535	-32.7	0.031623	513	536	NM_002439.4	MSH3	mRNA	chr5:80654648-80876815	+	hsa:4437	mutS homolog 3
hsa-miR-378a-5p	ACOT12	Miranda_RNAhybrid	-25.65	154	437	460	-28.8	0.068006	438	461	NM_130767.2	ACOT12	mRNA	chr5:81330128-81394169	-	hsa:134526	acyl-CoA thioesterase 12
hsa-miR-378a-5p	ERAP2	Miranda_RNAhybrid	-25.45	156	72	94	-28.1	0.490034	74	95	NM_022350.3	ERAP2	miscRNA	chr5:96876467-96919703	+	hsa:64167	endoplasmic reticulum aminopeptidase 2
hsa-miR-378a-5p	SLCO4C1	Miranda_RNAhybrid	-28.6	171	1807	1829	-33	0.118394	1808	1829	NM_180991.4	SLCO4C1	mRNA	chr5:102233986-102296549	-	hsa:353189	solute carrier organic anion transporter family, member 4C1
hsa-miR-378a-5p	DCP2	Miranda_RNAhybrid	-24.02	156	7666	7688	-29.8	0.760471	1222	1263	NR_038352.1	DCP2	miscRNA	chr5:112976710-113022195	+	hsa:167227	decapping mRNA 2
hsa-miR-378a-5p	SNX2	Miranda_RNAhybrid	-27.26	163	1134	1155	-34.4	0.126916	1123	1156	NM_003100.3	SNX2	mRNA	chr5:122774996-122834539	+	hsa:6643	sorting nexin 2
hsa-miR-378a-5p	PHAX	Miranda_RNAhybrid	-23.13	156	1523	1544	-29.2	0.390131	1518	1545	NM_032177.3	PHAX	mRNA	chr5:126600915-126627252	+	hsa:51808	phosphorylated adaptor for RNA export
hsa-miR-378a-5p	LYRM7	Miranda_RNAhybrid	-30.31	164	1889	1910	-34.6	0.14231	1884	1911	NR_121658.1	LYRM7	mRNA	chr5:131170948-131205426	+	hsa:90624	LYR motif containing 7
hsa-miR-378a-5p	ACSL6	Miranda_RNAhybrid	-23.77	156	2401	2422	-29.2	0.596746	2497	2529	NM_015256.3	ACSL6	mRNA	chr5:131949973-131999633	-	hsa:23305	acyl-CoA synthetase long-chain family member 6
hsa-miR-378a-5p	IRF1	Miranda_RNAhybrid	-30.31	164	1353	1374	-32.7	0.104808	1352	1375	NM_002198.2	IRF1	miscRNA	chr5:132483003-132490773	-	hsa:3659	interferon regulatory factor 1
hsa-miR-378a-5p	KIF3A	Miranda_RNAhybrid	-23.26	155	1218	1239	-30.8	0.36246	1213	1240	NM_007054.6	KIF3A	mRNA	chr5:132689653-132737517	-	hsa:11127	kinesin family member 3A
hsa-miR-378a-5p	ZCCHC10	Miranda_RNAhybrid	-21.85	159	605	626	-26.8	0.641656	607	626	NR_125337	ZCCHC10	mRNA	chr5:132996985-133026549	-	hsa:54819	zinc finger, CCHC domain containing 10
hsa-miR-378a-5p	DDX46	Miranda_RNAhybrid	-27.37	160	1026	1047	-30	0.299004	1025	1048	NR_125341.1	DDX46	mRNA	chr5:134758771-134831121	+	hsa:9879	DEAD (Asp-Glu-Ala-Asp) box polypeptide 46
hsa-miR-378a-5p	SMAD5	Miranda_RNAhybrid	-24.88	156	1346	1367	-26.7	0.94831	1343	1368	NM_005903.6	SMAD5	mRNA	chr5:136132847-136182734	+	hsa:4090	SMAD family member 5
hsa-miR-378a-5p	FAM53C	Miranda_RNAhybrid	-24.19	153	1636	1658	-29.2	0.438657	1628	1659	NM_016605.2	FAM53C	mRNA	chr5:138338015-138349729	+	hsa:51307	family with sequence similarity 53, member C
hsa-miR-378a-5p	DNAJC18	Miranda_RNAhybrid	-27.26	163	1643	1664	-34.6	0.092538	1638	1665	NM_152686.3	DNAJC18	mRNA	chr5:139410203-139444482	-	hsa:202052	DnaJ (Hsp40) homolog, subfamily C, member 18
hsa-miR-378a-5p	HBEGF	Miranda_RNAhybrid	-23.38	154	835	860	-29.8	0.189827	836	860	NM_001945.2	HBEGF	mRNA	chr5:140332843-140346603	-	hsa:1839	heparin-binding EGF-like growth factor
hsa-miR-378a-5p	KIAA0141	Miranda_RNAhybrid	-29.96	163	2833	2857	-35.4	0.054493	2834	2857	NM_014773.4	KIAA0141	miscRNA	chr5:141923785-141942045	+	hsa:9812	KIAA0141
hsa-miR-378a-5p	RNF14	Miranda_RNAhybrid	-25.26	156	1674	1696	-30.6	0.250309	1769	1801	NM_183401.2	RNF14	mRNA	chr5:141968886-141990291	+	hsa:9604	ring finger protein 14
hsa-miR-378a-5p	ARHGAP26	Miranda_RNAhybrid	-25.26	156	3806	3828	-31.5	0.436841	834	857	NM_015071.4	ARHGAP26	mRNA	chr5:142771018-143229007	+	hsa:23092	Rho GTPase activating protein 26
hsa-miR-378a-5p	LARS	Miranda_RNAhybrid	-30.96	167	796	818	-32.7	0.037938	797	819	NM_020117.9	LARS	mRNA	chr5:146113026-146182731	-	hsa:51520	leucyl-tRNA synthetase
hsa-miR-378a-5p	PDE6A	Miranda_RNAhybrid	-27.26	163	1826	1847	-31.4	0.221059	1824	1848	NM_000440.2	PDE6A	miscRNA	chr5:149857956-149944793	-	hsa:5145	phosphodiesterase 6A, cGMP-specific, rod, alpha
hsa-miR-378a-5p	SLC26A2	Miranda_RNAhybrid	-27.06	167	2620	2641	-33.9	0.1747	2615	2642	NM_000112.3	SLC26A2	mRNA	chr5:149960737-149987400	+	hsa:1836	solute carrier family 26 (anion exchanger), member 2
hsa-miR-378a-5p	HMGXB3	Miranda_RNAhybrid	-26.88	158	178	199	-32.2	0.04016	159	200	NM_014983.2	HMGXB3	mRNA	chr5:150000606-150053143	+	hsa:22993	HMG box domain containing 3
hsa-miR-378a-5p	MYOZ3	Miranda_RNAhybrid	-29.7	163	330	351	-34.8	0.048731	325	352	NM_133371.4	MYOZ3	mRNA	chr5:150660841-150679368	+	hsa:91977	myozenin 3
hsa-miR-378a-5p	C1QTNF2	Miranda_RNAhybrid	-25.71	155	1167	1188	-29.6	0.195587	1142	1189	NM_031908.4	C1QTNF2	mRNA	chr5:160348992-160355285	-	hsa:114898	C1q and tumor necrosis factor related protein 2
hsa-miR-378a-5p	UBTD2	Miranda_RNAhybrid	-33.01	162	910	930	-35.8	0.027066	909	931	NM_152277.2	UBTD2	mRNA	chr5:172209646-172283791	-	hsa:92181	ubiquitin domain containing 2
hsa-miR-378a-5p	ERGIC1	Miranda_RNAhybrid	-24.02	156	1670	1692	-30.3	0.355752	1773	1805	NM_020462.1	ERGIC1	mRNA	chr5:172834220-172952685	+	hsa:57222	endoplasmic reticulum-golgi intermediate compartment (ERGIC) 1
hsa-miR-378a-5p	DRD1	Miranda_RNAhybrid	-24.92	150	85	109	-30.7	0.091661	83	110	NM_000794.3	DRD1	mRNA	chr5:175440672-175444160	-	hsa:1812	dopamine receptor D1
hsa-miR-378a-5p	SFXN1	Miranda_RNAhybrid	-27.26	163	2376	2397	-33.9	0.088129	2371	2398	NM_022754.5	SFXN1	mRNA	chr5:175478511-175528618	+	hsa:94081	sideroflexin 1
hsa-miR-378a-5p	KIAA1191	Miranda_RNAhybrid	-27.65	163	154	175	-31.7	0.093922	153	176	NR_109796.1	KIAA1191	miscRNA	chr5:176346061-176361807	-	hsa:57179	KIAA1191
hsa-miR-378a-5p	TSPAN17	Miranda_RNAhybrid	-25.6	158	351	371	-33	0.04603	783	804	NM_130465.4	TSPAN17	mRNA	chr5:176647387-176659058	+	hsa:26262	tetraspanin 17
hsa-miR-378a-5p	N4BP3	Miranda_RNAhybrid	-35.23	176	3001	3022	-40.1	0.011272	2996	3023	NM_015111.1	N4BP3	mRNA	chr5:178113555-178126106	+	hsa:23138	NEDD4 binding protein 3
hsa-miR-378a-5p	TRIM7	Miranda_RNAhybrid	-24.82	153	252	274	-29.6	0.171223	240	275	NM_203297.1	TRIM7	mRNA	chr5:181193924-181204340	-	hsa:81786	tripartite motif containing 7
hsa-miR-378a-5p	RER1	Miranda_RNAhybrid	-21.65	155	1924	1944	-32.2	0.128192	1909	1944	NM_007033.4	RER1	mRNA	chr1:2391775-2405444	+	hsa:11079	retention in endoplasmic reticulum sorting receptor 1
hsa-miR-378a-5p	PRDM16	Miranda_RNAhybrid	-26.46	171	826	848	-29.5	0.597599	827	848	NM_199454.2	PRDM16	mRNA	chr1:3068497-3433774	+	hsa:63976	PR domain containing 16
hsa-miR-378a-5p	CEP104	Miranda_RNAhybrid	-29.66	163	1913	1934	-33.9	0.099039	1908	1935	NM_014704.3	CEP104	mRNA	chr1:3814783-3855975	-	hsa:9731	centrosomal protein 104kDa
hsa-miR-378a-5p	KCNAB2	Miranda_RNAhybrid	-22.35	163	2093	2114	-29.8	0.345197	2083	2114	NM_172130.2	KCNAB2	mRNA	chr1:6034288-6101193	+	hsa:8514	potassium voltage-gated channel, shaker-related subfamily, beta member 2
hsa-miR-378a-5p	CHD5	Miranda_RNAhybrid	-27.86	163	1560	1579	-32.3	0.201711	1560	1579	NM_015557.2	CHD5	mRNA	chr1:6101787-6180134	-	hsa:26038	chromodomain helicase DNA binding protein 5
hsa-miR-378a-5p	HES2	Miranda_RNAhybrid	-27.26	163	1045	1066	-35.9	0.050838	2331	2358	NM_019089.4	HES2	mRNA	chr1:6415232-6419919	-	hsa:54626	hes family bHLH transcription factor 2
hsa-miR-378a-5p	TNFRSF9	Miranda_RNAhybrid	-27.26	163	3660	3681	-33.1	0.205246	3653	3682	NM_001561.5	TNFRSF9	mRNA	chr1:7921800-7940962	-	hsa:3604	tumor necrosis factor receptor superfamily, member 9
hsa-miR-378a-5p	DFFA	Miranda_RNAhybrid	-28.34	164	1877	1899	-34.6	0.05312	653	680	NM_213566.1	DFFA	mRNA	chr1:10460531-10472556	-	hsa:1676	DNA fragmentation factor, 45kDa, alpha polypeptide
hsa-miR-378a-5p	UBIAD1	Miranda_RNAhybrid	-25.26	156	1569	1591	-29.1	0.387647	1549	1592	NM_013319.2	UBIAD1	mRNA	chr1:11273164-11296314	+	hsa:29914	UbiA prenyltransferase domain containing 1
hsa-miR-378a-5p	FBXO6	Miranda_RNAhybrid	-24.02	156	224	246	-29.7	0.047936	204	247	NM_018438.5	FBXO6	mRNA	chr1:11664673-11674145	+	hsa:26270	F-box protein 6
hsa-miR-378a-5p	AGMAT	Miranda_RNAhybrid	-29.7	163	1346	1367	-34.1	0.047135	1341	1368	NM_024758.4	AGMAT	mRNA	chr1:15571699-15585110	-	hsa:79814	agmatine ureohydrolase (agmatinase)
hsa-miR-378a-5p	FBLIM1	Miranda_RNAhybrid	-27.26	163	446	467	-31.9	0.114569	742	769	NM_017556.2	FBLIM1	mRNA	chr1:15758792-15775221	+	hsa:54751	filamin binding LIM protein 1
hsa-miR-378a-5p	NBPF1	Miranda_RNAhybrid	-27.97	167	647	669	-29.4	0.231748	649	670	NM_017940.4	NBPF1	mRNA	chr1:16562427-16613605	-	hsa:55672	neuroblastoma breakpoint family, member 1
hsa-miR-378a-5p	EMC1	Miranda_RNAhybrid	-25.36	156	3370	3391	-29.5	0.495705	3365	3392	NM_015047.2	EMC1	mRNA	chr1:19215664-19251559	-	hsa:23065	ER membrane protein complex subunit 1
hsa-miR-378a-5p	OTUD3	Miranda_RNAhybrid	-23.94	168	561	582	-28.8	0.725785	553	582	NM_015207.1	OTUD3	mRNA	chr1:19881863-19906923	+	hsa:23252	OTU deubiquitinase 3
hsa-miR-378a-5p	PINK1	Miranda_RNAhybrid	-30.17	160	70	90	-31.8	0.038045	73	91	NM_032409.2	PINK1	mRNA	chr1:20633455-20651511	+	hsa:65018	PTEN induced putative kinase 1
hsa-miR-378a-5p	ECE1	Miranda_RNAhybrid	-29.66	163	1120	1141	-34.5	0.061115	2597	2619	NM_001397.2	ECE1	mRNA	chr1:21217247-21279690	-	hsa:1889	endothelin converting enzyme 1
hsa-miR-378a-5p	HSPG2	Miranda_RNAhybrid	-37.7	187	234	255	-41.2	0.000823	234	255	NM_005529.6	HSPG2	mRNA	chr1:21822246-21937224	-	hsa:3339	heparan sulfate proteoglycan 2
hsa-miR-378a-5p	CNR2	Miranda_RNAhybrid	-27.26	163	1055	1076	-34.6	0.094573	1050	1077	NM_001841.2	CNR2	mRNA	chr1:23873970-23913327	-	hsa:1269	cannabinoid receptor 2 (macrophage)
hsa-miR-378a-5p	SRSF10	Miranda_RNAhybrid	-25.26	156	536	558	-28.6	0.410074	516	559	NR_034035.2	SRSF10	mRNA	chr1:23966445-23980463	-	hsa:10772	serine/arginine-rich splicing factor 10
hsa-miR-378a-5p	MYOM3	Miranda_RNAhybrid	-30.31	164	751	772	-33.9	0.029988	746	773	NM_152372.3	MYOM3	mRNA	chr1:24056041-24112175	-	hsa:127294	myomesin 3
hsa-miR-378a-5p	IFNLR1	Miranda_RNAhybrid	-30.33	158	1856	1880	-32.8	0.132964	1856	1881	NM_173065.2	IFNLR1	mRNA	chr1:24154157-24187275	-	hsa:163702	interferon, lambda receptor 1
hsa-miR-378a-5p	NIPAL3	Miranda_RNAhybrid	-27.27	157	3074	3099	-29.2	0.553997	3071	3099	NM_020448.4	NIPAL3	mRNA	chr1:24415755-24472983	+	hsa:57185	NIPA-like domain containing 3
hsa-miR-378a-5p	NCMAP	Miranda_RNAhybrid	-30.38	163	1889	1912	-32.8	0.163139	1890	1913	NM_001010980.4	NCMAP	mRNA	chr1:24556076-24609328	+	hsa:400746	noncompact myelin associated protein
hsa-miR-378a-5p	LIN28A	Miranda_RNAhybrid	-27.5	164	2815	2836	-38.5	0.015484	2800	2837	NM_024674	LIN28A	mRNA	chr1:26410778-26429728	+	hsa:79727	lin-28 homolog A (C. elegans)
hsa-miR-378a-5p	NUDC	Miranda_RNAhybrid	-29	160	444	465	-37.2	0.002328	120	145	NM_006600.3	NUDC	mRNA	chr1:26921722-26946871	+	hsa:10726	nudC nuclear distribution protein
hsa-miR-378a-5p	PHACTR4	Miranda_RNAhybrid	-27.26	163	777	798	-31.4	0.285705	775	799	NM_023923.3	PHACTR4	mRNA	chr1:28438147-28498666	+	hsa:65979	phosphatase and actin regulator 4
hsa-miR-378a-5p	GMEB1	Miranda_RNAhybrid	-24.29	156	596	618	-28.6	0.157487	576	619	NM_024482.2	GMEB1	mRNA	chr1:28668728-28715603	+	hsa:10691	glucocorticoid modulatory element binding protein 1
hsa-miR-378a-5p	KPNA6	Miranda_RNAhybrid	-24.29	156	4661	4683	-29.6	0.643751	1399	1433	NM_012316.4	KPNA6	mRNA	chr1:32108043-32176568	+	hsa:23633	karyopherin alpha 6 (importin alpha 7)
hsa-miR-378a-5p	EIF3I	Miranda_RNAhybrid	-29.66	163	68	89	-34.6	0.003092	63	90	NM_003757.2	EIF3I	mRNA	chr1:32222370-32231604	+	hsa:8668	eukaryotic translation initiation factor 3, subunit I
hsa-miR-378a-5p	ZBTB8B	Miranda_RNAhybrid	-24.32	159	2197	2218	-29.2	0.394745	2192	2219	NM_001145720.1	ZBTB8B	mRNA	chr1:32465057-32487859	+	hsa:728116	zinc finger and BTB domain containing 8B
hsa-miR-378a-5p	RBBP4	Miranda_RNAhybrid	-29.04	150	2837	2860	-33.6	0.224254	2830	2861	NM_005610.2	RBBP4	mRNA	chr1:32651148-32686211	+	hsa:5928	retinoblastoma binding protein 4
hsa-miR-378a-5p	KIAA0319L	Miranda_RNAhybrid	-28.34	160	560	582	-30.7	0.126625	558	583	NM_182686.1	KIAA0319L	mRNA	chr1:35433490-35557400	-	hsa:79932	KIAA0319-like
hsa-miR-378a-5p	PSMB2	Miranda_RNAhybrid	-29.66	163	1952	1973	-33.9	0.113033	1947	1974	NM_002794.4	PSMB2	mRNA	chr1:35599541-35641844	-	hsa:5690	proteasome (prosome, macropain) subunit, beta type, 2
hsa-miR-378a-5p	CLSPN	Miranda_RNAhybrid	-22.61	155	3284	3305	-33.3	0.168441	3273	3306	NM_022111.3	CLSPN	mRNA	chr1:35732112-35769950	-	hsa:63967	claspin
hsa-miR-378a-5p	AGO1	Miranda_RNAhybrid	-22.64	161	9554	9575	-29	0.887442	9549	9576	NM_012199.2	AGO1	mRNA	chr1:35883209-35924298	+	hsa:26523	argonaute RISC catalytic component 1
hsa-miR-378a-5p	SNIP1	Miranda_RNAhybrid	-27.96	160	1692	1713	-31.8	0.2154	1681	1714	NM_024700.3	SNIP1	mRNA	chr1:37534449-37554344	-	hsa:79753	Smad nuclear interacting protein 1
hsa-miR-378a-5p	EPHA10	Miranda_RNAhybrid	-26.88	155	925	946	-35	0.042698	920	947	NM_173641.2	EPHA10	mRNA	chr1:37715900-37752969	-	hsa:284656	EPH receptor A10
hsa-miR-378a-5p	MANEAL	Miranda_RNAhybrid	-25.26	156	1116	1138	-29.1	0.239082	1096	1139	NM_152496.2	MANEAL	mRNA	chr1:37794102-37801606	+	hsa:149175	mannosidase, endo-alpha-like
hsa-miR-378a-5p	AKIRIN1	Miranda_RNAhybrid	-26.72	159	1024	1045	-30.1	0.240149	1019	1046	NM_024595.2	AKIRIN1	mRNA	chr1:38991244-39006065	+	hsa:79647	akirin 1
hsa-miR-378a-5p	BMP8A	Miranda_RNAhybrid	-27.44	168	1975	1996	-32	0.24738	1976	1996	NM_181809.3	BMP8A	mRNA	chr1:39491646-39529869	+	hsa:353500	bone morphogenetic protein 8a
hsa-miR-378a-5p	HEYL	Miranda_RNAhybrid	-24.69	151	391	410	-29.4	0.444997	371	411	NM_014571.3	HEYL	mRNA	chr1:39624129-39633096	-	hsa:26508	hes-related family bHLH transcription factor with YRPW motif-like
hsa-miR-378a-5p	HPCAL4	Miranda_RNAhybrid	-22.42	151	2245	2267	-34.4	0.098184	296	323	NM_016257.3	HPCAL4	mRNA	chr1:39678648-39691485	-	hsa:51440	hippocalcin like 4
hsa-miR-378a-5p	BMP8B	Miranda_RNAhybrid	-30.11	168	1948	1969	-34.6	0.044585	1943	1970	NM_001720.3	BMP8B	mRNA	chr1:39758231-39788861	-	hsa:656	bone morphogenetic protein 8b
hsa-miR-378a-5p	RIMKLA	Miranda_RNAhybrid	-27.37	160	2754	2776	-30.9	0.634751	2755	2777	NM_173642.3	RIMKLA	mRNA	chr1:42380817-42415056	+	hsa:284716	ribosomal modification protein rimK-like family member A
hsa-miR-378a-5p	CCDC30	Miranda_RNAhybrid	-24.02	156	431	453	-29.8	0.065307	423	454	NM_001080850.2	CCDC30	mRNA	chr1:42534889-42654664	+	hsa:728621	coiled-coil domain containing 30
hsa-miR-378a-5p	CLDN19	Miranda_RNAhybrid	-28.04	167	2549	2570	-30.7	0.271621	2527	2571	NM_148960.2	CLDN19	mRNA	chr1:42733093-42740254	-	hsa:149461	claudin 19
hsa-miR-378a-5p	ZNF691	Miranda_RNAhybrid	-23.75	168	126	147	-26.3	0.315866	126	147	NM_015911.3	ZNF691	mRNA	chr1:42846573-42852477	+	hsa:51058	zinc finger protein 691
hsa-miR-378a-5p	DMBX1	Miranda_RNAhybrid	-28.08	163	1501	1522	-35	0.027413	1497	1523	NM_172225.1	DMBX1	mRNA	chr1:46489870-46514226	+	hsa:127343	diencephalon/mesencephalon homeobox 1
hsa-miR-378a-5p	TAL1	Miranda_RNAhybrid	-26.41	163	602	624	-33	0.14456	603	624	NM_003189.5	TAL1	mRNA	chr1:47216290-47231309	-	hsa:6886	T-cell acute lymphocytic leukemia 1
hsa-miR-378a-5p	TRABD2B	Miranda_RNAhybrid	-24.37	151	1805	1829	-29.2	0.681225	1795	1830	NM_001194986.1	TRABD2B	mRNA	chr1:47760528-47997337	-	hsa:388630	TraB domain containing 2B
hsa-miR-378a-5p	FAF1	Miranda_RNAhybrid	-26.1	156	37	58	-29	0.011673	37	59	NM_131917.1	FAF1	mRNA	chr1:50441263-50960264	-	hsa:11124	Fas (TNFRSF6) associated factor 1
hsa-miR-378a-5p	RAB3B	Miranda_RNAhybrid	-30.31	164	3991	4012	-34.8	0.265572	2442	2465	NM_002867.3	RAB3B	mRNA	chr1:51907956-51990764	-	hsa:5865	RAB3B, member RAS oncogene family
hsa-miR-378a-5p	CC2D1B	Miranda_RNAhybrid	-22.67	163	2528	2549	-32.8	0.130592	2523	2549	NM_032449.2	CC2D1B	mRNA	chr1:52353573-52366200	-	hsa:200014	coiled-coil and C2 domain containing 1B
hsa-miR-378a-5p	CPT2	Miranda_RNAhybrid	-24.57	159	107	128	-31.7	0.024865	96	129	NM_000098.2	CPT2	mRNA	chr1:53196761-53214197	+	hsa:1376	carnitine palmitoyltransferase 2
hsa-miR-378a-5p	LRP8	Miranda_RNAhybrid	-21.34	153	828	850	-27.3	0.877154	827	850	NM_033300.3	LRP8	mRNA	chr1:53242364-53328059	-	hsa:7804	low density lipoprotein receptor-related protein 8, apolipoprotein e receptor
hsa-miR-378a-5p	TCEANC2	Miranda_RNAhybrid	-30.31	164	3044	3065	-34.6	0.074114	3039	3066	NR_130900.1	TCEANC2	mRNA	chr1:54053601-54099743	+	hsa:127428	transcription elongation factor A (SII) N-terminal and central domain containing 2
hsa-miR-378a-5p	CYB5RL	Miranda_RNAhybrid	-28.06	166	755	775	-32.7	0.101252	231	266	NM_001031672.2	CYB5RL	mRNA	chr1:54172336-54200073	-	hsa:606495	cytochrome b5 reductase-like
hsa-miR-378a-5p	ACOT11	Miranda_RNAhybrid	-23.68	163	718	740	-29.8	0.154544	719	740	NM_147161.3	ACOT11	mRNA	chr1:54548134-54634744	+	hsa:26027	acyl-CoA thioesterase 11
hsa-miR-378a-5p	DHCR24	Miranda_RNAhybrid	-26.77	159	1310	1332	-31.5	0.185772	1295	1333	NM_014762.3	DHCR24	mRNA	chr1:54849627-54887248	-	hsa:1718	24-dehydrocholesterol reductase
hsa-miR-378a-5p	INADL	Miranda_RNAhybrid	-27.52	154	1781	1806	-30.8	0.277	1776	1807	NM_176878.1	INADL	mRNA	chr1:61742479-62163913	+	hsa:10207	InaD-like (Drosophila)
hsa-miR-378a-5p	L1TD1	Miranda_RNAhybrid	-24.29	156	364	386	-29.1	0.151808	344	387	NM_019079.4	L1TD1	mRNA	chr1:62194802-62212328	+	hsa:54596	LINE-1 type transposase domain containing 1
hsa-miR-378a-5p	IL23R	Miranda_RNAhybrid	-27.26	163	609	630	-34.4	0.012268	598	631	NM_144701.2	IL23R	mRNA	chr1:67169380-67259138	+	hsa:149233	interleukin 23 receptor
hsa-miR-378a-5p	CTH	Miranda_RNAhybrid	-25.26	156	588	610	-29.6	0.085036	568	611	NM_153742.4	CTH	mRNA	chr1:70411218-70439851	+	hsa:1491	cystathionine gamma-lyase
hsa-miR-378a-5p	FAM73A	Miranda_RNAhybrid	-30.4	164	3103	3124	-32.7	0.212922	3102	3125	NM_198549.3	FAM73A	mRNA	chr1:77779793-77875737	+	hsa:374986	family with sequence similarity 73, member A
hsa-miR-378a-5p	SH3GLB1	Miranda_RNAhybrid	-25.56	159	3406	3427	-31.8	0.316502	3395	3428	NM_016009.4	SH3GLB1	mRNA	chr1:86704600-86748179	+	hsa:51100	SH3-domain GRB2-like endophilin B1
hsa-miR-378a-5p	GBP4	Miranda_RNAhybrid	-24.29	156	2527	2549	-29.1	0.597546	2507	2550	NM_052941.4	GBP4	mRNA	chr1:89181148-89198950	-	hsa:115361	guanylate binding protein 4
hsa-miR-378a-5p	LRRC8B	Miranda_RNAhybrid	-25.96	155	105	126	-29.6	0.58431	104	127	NM_015350.2	LRRC8B	mRNA	chr1:89524839-89597861	+	hsa:23507	leucine rich repeat containing 8 family, member B
hsa-miR-378a-5p	GCLM	Miranda_RNAhybrid	-26.58	163	1751	1772	-31.3	0.147413	1747	1773	NM_002061	GCLM	mRNA	chr1:93887034-93909456	-	hsa:2730	glutamate-cysteine ligase, modifier subunit
hsa-miR-378a-5p	TMEM56	Miranda_RNAhybrid	-23.33	153	201	222	-28.4	0.809856	179	223	NM_152487.2	TMEM56	mRNA	chr1:95121537-95197607	+	hsa:148534	transmembrane protein 56
hsa-miR-378a-5p	DBT	Miranda_RNAhybrid	-29.33	164	1665	1686	-31.5	0.556201	1663	1687	NM_001918.3	DBT	mRNA	chr1:100196066-100235512	-	hsa:1629	dihydrolipoamide branched chain transacylase E2
hsa-miR-378a-5p	FAM102B	Miranda_RNAhybrid	-30.47	154	2633	2650	-34	0.123726	2632	2651	NM_001010883.2	FAM102B	mRNA	chr1:108560349-108639327	+	hsa:284611	family with sequence similarity 102, member B
hsa-miR-378a-5p	SYPL2	Miranda_RNAhybrid	-29.2	169	1583	1605	-38.3	0.012254	1581	1605	NM_001040709.1	SYPL2	mRNA	chr1:109466478-109479426	+	hsa:284612	synaptophysin-like 2
hsa-miR-378a-5p	CYB561D1	Miranda_RNAhybrid	-21.51	150	4095	4115	-29.3	0.615754	4091	4115	NM_182580.2	CYB561D1	mRNA	chr1:109494085-109500441	+	hsa:284613	cytochrome b561 family, member D1
hsa-miR-378a-5p	GPR61	Miranda_RNAhybrid	-24.02	156	127	147	-30.7	0.058696	112	147	NM_031936.4	GPR61	mRNA	chr1:109539872-109545865	+	hsa:83873	G protein-coupled receptor 61
hsa-miR-378a-5p	ATP5F1	Miranda_RNAhybrid	-26.72	159	679	700	-31.6	0.049493	674	701	NM_001688.4	ATP5F1	mRNA	chr1:111448845-111461411	+	hsa:515	ATP synthase, H+ transporting, mitochondrial Fo complex, subunit B1
hsa-miR-378a-5p	FAM212B	Miranda_RNAhybrid	-35.43	171	987	1008	-40.5	0.012385	982	1009	NM_198926.2	FAM212B	mRNA	chr1:111722064-111739424	-	hsa:55924	family with sequence similarity 212, member B
hsa-miR-378a-5p	ZNF697	Miranda_RNAhybrid	-20.99	150	2078	2099	-25.5	0.955859	111	137	NM_001080470.1	ZNF697	mRNA	chr1:119619377-119647767	-	hsa:90874	zinc finger protein 697
hsa-miR-378a-5p	NBPF8	Miranda_RNAhybrid	-27.97	167	647	669	-29.4	0.249169	649	670	NR_102404.1	NBPF8	miscRNA	chr1:120436351-120467844	+	hsa:728841	neuroblastoma breakpoint family, member 8
hsa-miR-378a-5p	NBPF26	Miranda_RNAhybrid	-27.97	167	647	669	-29.4	0.231912	649	670	XP_011547605.1	NBPF26	mRNA	chr1:120804878-120842110	+	hsa:101060684	neuroblastoma breakpoint family, member 26
hsa-miR-378a-5p	NBPF15	Miranda_RNAhybrid	-27.97	167	647	669	-29.4	0.249813	649	670	NM_173638.4	NBPF15	mRNA	chr1:144421495-144461667	-	hsa:284565	neuroblastoma breakpoint family, member 15
hsa-miR-378a-5p	NBPF20	Miranda_RNAhybrid	-27.97	167	647	669	-29.4	0.23257	649	670	NM_001278267.1	NBPF20	mRNA	chr1:145290005-145420596	-	hsa:100288142	neuroblastoma breakpoint family, member 20
hsa-miR-378a-5p	NBPF12	Miranda_RNAhybrid	-27.97	167	647	669	-29.4	0.232076	649	670	NM_001278141.1	NBPF12	mRNA	chr1:146938545-146996093	+	hsa:149013	neuroblastoma breakpoint family, member 12
hsa-miR-378a-5p	NBPF14	Miranda_RNAhybrid	-30.66	167	647	669	-32.4	0.068705	649	670	NM_015383.2	NBPF14	mRNA	chr1:148531490-148595737	-	hsa:25832	neuroblastoma breakpoint family, member 14
hsa-miR-378a-5p	NBPF9	Miranda_RNAhybrid	-27.97	167	647	669	-29.4	0.232076	649	670	NM_001277444.1	NBPF9	mRNA	chr1:149054033-149082311	-	hsa:400818	neuroblastoma breakpoint family, member 9
hsa-miR-378a-5p	NBPF19	Miranda_RNAhybrid	-27.97	167	647	669	-29.4	0.232076	649	670	XP_011508576.1	NBPF19	mRNA	chr1:149475655-149556256	+	hsa:101060226	neuroblastoma breakpoint family, member 19
hsa-miR-378a-5p	TARS2	Miranda_RNAhybrid	-29.14	161	277	298	-30.7	0.034181	274	299	NR_073513.1	TARS2	miscRNA	chr1:150487364-150507609	+	hsa:80222	threonyl-tRNA synthetase 2, mitochondrial (putative)
hsa-miR-378a-5p	CDC42SE1	Miranda_RNAhybrid	-22.79	158	1825	1845	-31.6	0.162696	1804	1845	NM_020239.3	CDC42SE1	mRNA	chr1:151050971-151059649	-	hsa:56882	CDC42 small effector 1
hsa-miR-378a-5p	FLG2	Miranda_RNAhybrid	-23.82	156	1218	1240	-28.6	0.380607	1219	1241	NM_001014342.2	FLG2	mRNA	chr1:152348737-152360006	-	hsa:388698	filaggrin family member 2
hsa-miR-378a-5p	LCE1E	Miranda_RNAhybrid	-20.37	160	86	107	-34.5	0.009957	354	382	NM_178353.1	LCE1E	mRNA	chr1:152786277-152788426	+	hsa:353135	late cornified envelope 1E
hsa-miR-378a-5p	TPM3	Miranda_RNAhybrid	-25.26	156	4057	4079	-29.1	0.73596	4037	4080	NR_103460.1	TPM3	mRNA	chr1:154167741-154192101	-	hsa:7170	tropomyosin 3
hsa-miR-378a-5p	SHE	Miranda_RNAhybrid	-25.14	156	1891	1912	-30.2	0.489246	1886	1913	NM_001010846.2	SHE	mRNA	chr1:154469637-154502043	-	hsa:126669	Src homology 2 domain containing E
hsa-miR-378a-5p	KCNN3	Miranda_RNAhybrid	-29.7	163	2957	2978	-32.3	0.49218	2952	2979	NM_170782.2	KCNN3	mRNA	chr1:154697462-154870278	-	hsa:3782	potassium intermediate/small conductance calcium-activated channel, subfamily N, member 3
hsa-miR-378a-5p	SLC50A1	Miranda_RNAhybrid	-28.87	159	317	338	-32.3	0.017325	316	339	NM_018845.3	SLC50A1	mRNA	chr1:155135812-155138858	+	hsa:55974	solute carrier family 50 (sugar efflux transporter), member 1
hsa-miR-378a-5p	SYT11	Miranda_RNAhybrid	-21.27	155	3120	3143	-27.8	0.747374	3352	3378	NM_152280.4	SYT11	mRNA	chr1:155859469-155885199	+	hsa:23208	synaptotagmin XI
hsa-miR-378a-5p	ISG20L2	Miranda_RNAhybrid	-23.97	153	837	858	-29.9	0.182773	493	520	NM_030980.1	ISG20L2	mRNA	chr1:156722621-156727913	-	hsa:81875	interferon stimulated exonuclease gene 20kDa-like 2
hsa-miR-378a-5p	KIRREL	Miranda_RNAhybrid	-26.72	156	2697	2718	-31.7	0.338117	2696	2719	NM_018240.6	KIRREL	mRNA	chr1:157993583-158096051	+	hsa:55243	kin of IRRE like (Drosophila)
hsa-miR-378a-5p	PIGM	Miranda_RNAhybrid	-23.97	153	827	848	-28.3	0.570511	486	519	NM_145167.2	PIGM	mRNA	chr1:160027672-160031993	-	hsa:93183	phosphatidylinositol glycan anchor biosynthesis, class M
hsa-miR-378a-5p	KCNJ9	Miranda_RNAhybrid	-24.82	156	2589	2610	-32.5	0.136323	1618	1647	NM_004983.2	KCNJ9	mRNA	chr1:160081570-160089422	+	hsa:3765	potassium inwardly-rectifying channel, subfamily J, member 9
hsa-miR-378a-5p	ATP1A2	Miranda_RNAhybrid	-27.1	160	1254	1276	-30.9	0.202677	1252	1277	NM_000702.3	ATP1A2	mRNA	chr1:160115730-160143591	+	hsa:477	ATPase, Na+/K+ transporting, alpha 2 polypeptide
hsa-miR-378a-5p	SLAMF6	Miranda_RNAhybrid	-23.72	160	1410	1431	-28.3	0.377094	1393	1432	NM_052931.4	SLAMF6	mRNA	chr1:160485030-160523262	-	hsa:114836	SLAM family member 6
hsa-miR-378a-5p	CD84	Miranda_RNAhybrid	-29.66	163	2024	2045	-34.6	0.175809	2019	2046	NM_003874.3	CD84	miscRNA	chr1:160549931-160579516	-	hsa:8832	CD84 molecule
hsa-miR-378a-5p	SLAMF7	Miranda_RNAhybrid	-32.7	178	374	396	-36.4	0.013972	376	396	NM_021181.4	SLAMF7	mRNA	chr1:160739057-160754821	+	hsa:57823	SLAM family member 7
hsa-miR-378a-5p	F11R	Miranda_RNAhybrid	-29.66	163	745	766	-34.6	0.08478	740	767	NM_144504.1	F11R	mRNA	chr1:160995211-161021343	-	hsa:50848	F11 receptor
hsa-miR-378a-5p	ATF6	Miranda_RNAhybrid	-24.29	156	787	809	-29.1	0.693862	767	810	NM_007348.3	ATF6	mRNA	chr1:161766320-161964070	+	hsa:22926	activating transcription factor 6
hsa-miR-378a-5p	DDR2	Miranda_RNAhybrid	-27.17	163	610	631	-30.8	0.51763	608	631	NM_006182.2	DDR2	mRNA	chr1:162711280-162786619	+	hsa:4921	discoidin domain receptor tyrosine kinase 2
hsa-miR-378a-5p	UCK2	Miranda_RNAhybrid	-31.77	158	36	56	-34.5	0.091906	37	57	NM_012474.4	UCK2	mRNA	chr1:165827495-165911618	+	hsa:7371	uridine-cytidine kinase 2
hsa-miR-378a-5p	ILDR2	Miranda_RNAhybrid	-20.17	152	3213	3232	-30.2	0.587795	2594	2627	NM_199351.2	ILDR2	mRNA	chr1:166918206-166975339	-	hsa:387597	immunoglobulin-like domain containing receptor 2
hsa-miR-378a-5p	ADCY10	Miranda_RNAhybrid	-31.16	157	146	170	-33.5	0.009306	147	171	NM_018417.5	ADCY10	mRNA	chr1:167824770-167914369	-	hsa:55811	adenylate cyclase 10 (soluble)
hsa-miR-378a-5p	GPR161	Miranda_RNAhybrid	-30.31	164	4423	4444	-32.7	0.280669	4422	4445	NM_153832.2	GPR161	mRNA	chr1:168079542-168137573	-	hsa:23432	G protein-coupled receptor 161
hsa-miR-378a-5p	TBX19	Miranda_RNAhybrid	-27.39	159	681	705	-29.2	0.233823	682	706	NM_005149.2	TBX19	mRNA	chr1:168281040-168314426	+	hsa:9095	T-box 19
hsa-miR-378a-5p	VAMP4	Miranda_RNAhybrid	-20.94	157	363	383	-32.5	0.221949	359	383	NR_033704.1	VAMP4	miscRNA	chr1:171700156-171742239	-	hsa:8674	vesicle-associated membrane protein 4
hsa-miR-378a-5p	RABGAP1L	Miranda_RNAhybrid	-22.61	155	2211	2232	-30.9	0.441586	2200	2233	NM_014857.4	RABGAP1L	mRNA	chr1:174964768-174995308	+	hsa:9910	RAB GTPase activating protein 1-like
hsa-miR-378a-5p	CACYBP	Miranda_RNAhybrid	-20.3	162	790	811	-29.3	0.310572	1797	1820	NM_014412.2	CACYBP	mRNA	chr1:174999756-175012027	+	hsa:27101	calcyclin binding protein
hsa-miR-378a-5p	ABL2	Miranda_RNAhybrid	-26.72	159	6103	6124	-30.8	0.613021	5440	5483	NM_007314.3	ABL2	mRNA	chr1:179099327-179229684	-	hsa:27	ABL proto-oncogene 2, non-receptor tyrosine kinase
hsa-miR-378a-5p	KIAA1614	Miranda_RNAhybrid	-27.26	163	290	311	-33.3	0.008929	285	312	NM_020950.1	KIAA1614	mRNA	chr1:180913177-180946103	+	hsa:57710	KIAA1614
hsa-miR-378a-5p	MR1	Miranda_RNAhybrid	-28.51	163	1138	1161	-32	0.382824	2518	2541	NM_001531.2	MR1	mRNA	chr1:181033425-181061938	+	hsa:3140	major histocompatibility complex, class I-related
hsa-miR-378a-5p	CACNA1E	Miranda_RNAhybrid	-24.07	155	533	551	-34.5	0.201412	735	761	NM_001205294.1	CACNA1E	mRNA	chr1:181483550-181806784	+	hsa:777	calcium channel, voltage-dependent, R type, alpha 1E subunit
hsa-miR-378a-5p	NMNAT2	Miranda_RNAhybrid	-28.04	151	1455	1476	-31.3	0.335738	1451	1477	NM_170706.3	NMNAT2	mRNA	chr1:183248237-183418499	-	hsa:23057	nicotinamide nucleotide adenylyltransferase 2
hsa-miR-378a-5p	COLGALT2	Miranda_RNAhybrid	-20.08	160	747	768	-25.5	0.939135	744	768	NM_015101	COLGALT2	mRNA	chr1:183935832-184037770	-	hsa:23127	collagen beta(1-O)galactosyltransferase 2
hsa-miR-378a-5p	LAD1	Miranda_RNAhybrid	-34.78	174	129	152	-38.4	0.002817	129	152	NM_005558.3	LAD1	mRNA	chr1:201380838-201399541	-	hsa:3898	ladinin 1
hsa-miR-378a-5p	CSRP1	Miranda_RNAhybrid	-23.62	157	649	671	-28.4	0.260243	652	671	NM_004078.2	CSRP1	mRNA	chr1:201483530-201496573	-	hsa:1465	cysteine and glycine-rich protein 1
hsa-miR-378a-5p	IPO9	Miranda_RNAhybrid	-23.86	155	1643	1664	-28.6	0.882112	1625	1665	NM_018085.4	IPO9	mRNA	chr1:201847552-201876962	+	hsa:55705	importin 9
hsa-miR-378a-5p	PPP1R12B	Miranda_RNAhybrid	-24.77	157	2097	2118	-30.6	0.625687	2191	2223	NM_032105.2	PPP1R12B	mRNA	chr1:202348702-202580553	+	hsa:4660	protein phosphatase 1, regulatory subunit 12B
hsa-miR-378a-5p	KLHL12	Miranda_RNAhybrid	-23.81	153	571	593	-27.7	0.403905	570	593	NM_021633	KLHL12	mRNA	chr1:202891102-202927243	-	hsa:59349	kelch-like family member 12
hsa-miR-378a-5p	FMOD	Miranda_RNAhybrid	-21.91	150	525	546	-29.7	0.237004	1347	1384	NR_103757.1	FMOD	mRNA	chr1:203340621-203351429	-	hsa:2331	fibromodulin
hsa-miR-378a-5p	PRELP	Miranda_RNAhybrid	-30.31	164	2849	2870	-33.8	0.143444	2844	2871	NM_201348.1	PRELP	mRNA	chr1:203475755-203491352	+	hsa:5549	proline/arginine-rich end leucine-rich repeat protein
hsa-miR-378a-5p	ATP2B4	Miranda_RNAhybrid	-21.33	155	3036	3058	-29.4	0.587338	1371	1417	NM_001684.4	ATP2B4	mRNA	chr1:203626787-203744081	+	hsa:493	ATPase, Ca++ transporting, plasma membrane 4
hsa-miR-378a-5p	RBBP5	Miranda_RNAhybrid	-30.73	161	1462	1483	-32.3	0.141081	1461	1484	NM_005057.3	RBBP5	mRNA	chr1:205086142-205122022	-	hsa:5929	retinoblastoma binding protein 5
hsa-miR-378a-5p	DSTYK	Miranda_RNAhybrid	-26.97	163	4167	4188	-29	0.687915	4162	4189	NM_199462.2	DSTYK	mRNA	chr1:205142503-205211599	-	hsa:25778	dual serine/threonine and tyrosine protein kinase
hsa-miR-378a-5p	TMCC2	Miranda_RNAhybrid	-22.19	158	306	329	-26.5	0.524102	281	329	NM_014858.3	TMCC2	mRNA	chr1:205228683-205273343	+	hsa:9911	transmembrane and coiled-coil domain family 2
hsa-miR-378a-5p	RAB7L1	Miranda_RNAhybrid	-27.26	159	1563	1584	-34.9	0.043458	1558	1585	NM_003929.2	RAB29	mRNA	chr1:205767986-205775482	-	hsa:8934	RAB29, member RAS oncogene family
hsa-miR-378a-5p	IL10	Miranda_RNAhybrid	-24.57	159	662	683	-31.7	0.055386	651	684	NM_000572.2	IL10	mRNA	chr1:206767603-206772494	-	hsa:3586	interleukin 10
hsa-miR-378a-5p	FAIM3	Miranda_RNAhybrid	-22.92	152	875	895	-30.1	0.205172	870	896	NM_005449.4	FCMR	mRNA	chr1:206903285-206921890	-	hsa:9214	Fas apoptotic inhibitory molecule 3
hsa-miR-378a-5p	ATF3	Miranda_RNAhybrid	-21.24	151	1254	1275	-26.5	0.646595	1242	1276	NM_004024.4	ATF3	mRNA	chr1:212608628-212620777	+	hsa:467	activating transcription factor 3
hsa-miR-378a-5p	FLVCR1	Miranda_RNAhybrid	-27.26	163	1501	1522	-30.3	0.428623	1496	1523	NM_014053.3	FLVCR1	miscRNA	chr1:212858279-212895728	+	hsa:28982	feline leukemia virus subgroup C cellular receptor 1
hsa-miR-378a-5p	TAF1A	Miranda_RNAhybrid	-27.1	160	177	199	-30.4	0.024474	178	200	NM_139352.2	TAF1A	mRNA	chr1:222557902-222589933	-	hsa:9015	TATA box binding protein (TBP)-associated factor, RNA polymerase I, A, 48kDa
hsa-miR-378a-5p	DEGS1	Miranda_RNAhybrid	-27.26	163	349	370	-31.4	0.05734	347	371	NM_144780.1	DEGS1	mRNA	chr1:224183208-224193441	+	hsa:8560	delta(4)-desaturase, sphingolipid 1
hsa-miR-378a-5p	ENAH	Miranda_RNAhybrid	-27.82	167	7109	7128	-34.4	0.278245	6377	6410	NM_018212.4	ENAH	mRNA	chr1:225494814-225653088	-	hsa:55740	enabled homolog (Drosophila)
hsa-miR-378a-5p	MIXL1	Miranda_RNAhybrid	-27.06	167	640	661	-31.4	0.080978	638	662	NM_031944.2	MIXL1	mRNA	chr1:226223618-226227055	+	hsa:83881	Mix paired-like homeobox
hsa-miR-378a-5p	IBA57	Miranda_RNAhybrid	-27.26	163	4416	4437	-34.6	0.165518	4411	4438	NM_001310327.1	IBA57	mRNA	chr1:228165814-228197905	+	hsa:200205	IBA57, iron-sulfur cluster assembly homolog (S. cerevisiae)
hsa-miR-378a-5p	TRIM67	Miranda_RNAhybrid	-23.55	156	379	400	-28.1	0.861948	371	401	NM_001300889.1	TRIM67	mRNA	chr1:231162934-231221558	+	hsa:440730	tripartite motif containing 67
hsa-miR-378a-5p	DISC1	Miranda_RNAhybrid	-21.74	155	2371	2396	-29.3	0.597547	3098	3117	NM_018662.2	DISC1	mRNA	chr1:231626815-232041272	+	hsa:27185	disrupted in schizophrenia 1
hsa-miR-378a-5p	CHRM3	Miranda_RNAhybrid	-22.56	157	5173	5194	-28.2	0.855336	3472	3505	NM_000740.2	CHRM3	mRNA	chr1:239827024-239915450	+	hsa:1131	cholinergic receptor, muscarinic 3
hsa-miR-378a-5p	ZNF669	Miranda_RNAhybrid	-24.29	156	143	165	-29.1	0.047077	123	166	NM_024804.2	ZNF669	mRNA	chr1:247099962-247104372	-	hsa:79862	zinc finger protein 669
hsa-miR-378a-5p	TRIM58	Miranda_RNAhybrid	-23.97	153	1443	1464	-29.1	0.549206	1422	1465	NM_015431.3	TRIM58	mRNA	chr1:247857199-247880138	+	hsa:25893	tripartite motif containing 58
hsa-miR-378a-5p	DIP2C	Miranda_RNAhybrid	-20.22	159	2142	2163	-30.8	0.293668	2128	2163	NM_014974.2	DIP2C	mRNA	chr10:274204-689633	-	hsa:22982	DIP2 disco-interacting protein 2 homolog C (Drosophila)
hsa-miR-378a-5p	LARP4B	Miranda_RNAhybrid	-40.05	159	5270	5297	-42.1	0.008812	5270	5298	NM_015155.2	LARP4B	mRNA	chr10:806914-931705	-	hsa:23185	La ribonucleoprotein domain family, member 4B
hsa-miR-378a-5p	IDI1	Miranda_RNAhybrid	-22.72	151	917	940	-33.5	0.029564	909	940	NM_004508.2	IDI1	mRNA	chr10:1040023-1049121	-	hsa:3422	isopentenyl-diphosphate delta isomerase 1
hsa-miR-378a-5p	ANKRD16	Miranda_RNAhybrid	-29.92	165	575	597	-31.3	0.063053	576	598	NM_019046.2	ANKRD16	mRNA	chr10:5878087-5889897	-	hsa:54522	ankyrin repeat domain 16
hsa-miR-378a-5p	ITIH5	Miranda_RNAhybrid	-27.1	160	2986	3008	-30.9	0.336519	2987	3009	NM_032817.5	ITIH5	mRNA	chr10:7559270-7619673	-	hsa:80760	inter-alpha-trypsin inhibitor heavy chain family, member 5
hsa-miR-378a-5p	DHTKD1	Miranda_RNAhybrid	-27.26	163	105	126	-32.5	0.113309	100	127	NM_018706.6	DHTKD1	mRNA	chr10:12068917-12123228	+	hsa:55526	dehydrogenase E1 and transketolase domain containing 1
hsa-miR-378a-5p	CAMK1D	Miranda_RNAhybrid	-29.6	165	3982	4005	-33.7	0.225389	108	126	NR_027322.1	CAMK1D	mRNA	chr10:12349513-12835545	+	hsa:57118	calcium/calmodulin-dependent protein kinase ID
hsa-miR-378a-5p	FAM107B	Miranda_RNAhybrid	-21.63	157	906	932	-26.9	0.757305	908	932	NM_031453.3	FAM107B	mRNA	chr10:14518557-14572373	-	hsa:83641	family with sequence similarity 107, member B
hsa-miR-378a-5p	OLAH	Miranda_RNAhybrid	-25.26	156	202	224	-28.9	0.096137	200	225	NM_018324.2	OLAH	mRNA	chr10:15043896-15073852	+	hsa:55301	oleoyl-ACP hydrolase
hsa-miR-378a-5p	NMT2	Miranda_RNAhybrid	-26.19	160	764	785	-29.9	0.42065	2955	2978	NM_004808.2	NMT2	mRNA	chr10:15105772-15168696	-	hsa:9397	N-myristoyltransferase 2
hsa-miR-378a-5p	CUBN	Miranda_RNAhybrid	-26.58	163	211	232	-34.6	0.014662	206	233	NM_001081.3	CUBN	mRNA	chr10:16823966-17129817	-	hsa:8029	cubilin (intrinsic factor-cobalamin receptor)
hsa-miR-378a-5p	CACNB2	Miranda_RNAhybrid	-27.26	163	1910	1931	-34.6	0.040482	1899	1932	NM_201597.2	CACNB2	mRNA	chr10:18140813-18541759	+	hsa:783	calcium channel, voltage-dependent, beta 2 subunit
hsa-miR-378a-5p	ZNF37A	Miranda_RNAhybrid	-28.43	164	1365	1386	-39	0.019901	1843	1873	NM_003421.2	ZNF37A	mRNA	chr10:38094336-38123352	+	hsa:7587	zinc finger protein 37A
hsa-miR-378a-5p	VSTM4	Miranda_RNAhybrid	-28.34	160	4282	4304	-30.7	0.47362	4280	4305	NM_144984.3	VSTM4	mRNA	chr10:49036083-49115512	-	hsa:196740	V-set and transmembrane domain containing 4
hsa-miR-378a-5p	MTRNR2L5	Miranda_RNAhybrid	-24.02	156	161	183	-29.1	0.112185	141	184	NM_001190478.1	MTRNR2L5	mRNA	chr10:55598990-55600728	+	hsa:100463289	MT-RNR2-like 5
hsa-miR-378a-5p	NODAL	Miranda_RNAhybrid	-26.22	164	183	204	-30.9	0.075238	182	204	NM_018055.4	NODAL	mRNA	chr10:70431936-70441709	-	hsa:4838	nodal growth differentiation factor
hsa-miR-378a-5p	ANAPC16	Miranda_RNAhybrid	-22.82	151	1808	1829	-30.2	0.314956	2101	2128	NR_038391.1	ANAPC16	miscRNA	chr10:72216000-72235860	+	hsa:119504	anaphase promoting complex subunit 16
hsa-miR-378a-5p	USP54	Miranda_RNAhybrid	-24.29	156	108	130	-29.1	0.179412	100	131	NM_152586.3	USP54	mRNA	chr10:73497538-73575675	-	hsa:159195	ubiquitin specific peptidase 54
hsa-miR-378a-5p	SYNPO2L	Miranda_RNAhybrid	-25.26	156	647	669	-29.1	0.311543	627	670	NM_024875.4	SYNPO2L	mRNA	chr10:73646207-73650264	-	hsa:79933	synaptopodin 2-like
hsa-miR-378a-5p	AP3M1	Miranda_RNAhybrid	-26.72	159	3048	3069	-29.3	0.515007	3047	3070	NM_207012.2	AP3M1	mRNA	chr10:74121758-74151054	-	hsa:26985	adaptor-related protein complex 3, mu 1 subunit
hsa-miR-378a-5p	SAMD8	Miranda_RNAhybrid	-29.06	162	2548	2569	-32.2	0.323618	2543	2570	NM_144660.2	SAMD8	mRNA	chr10:75111701-75182123	+	hsa:142891	sterile alpha motif domain containing 8
hsa-miR-378a-5p	LDB3	Miranda_RNAhybrid	-26.58	163	2577	2598	-34.6	0.069345	2572	2599	NM_007078.2	LDB3	mRNA	chr10:86668419-86700050	+	hsa:11155	LIM domain binding 3
hsa-miR-378a-5p	SLC16A12	Miranda_RNAhybrid	-27.37	160	1820	1842	-30.9	0.249099	1821	1843	NM_213606.3	SLC16A12	mRNA	chr10:89430294-89535556	-	hsa:387700	solute carrier family 16, member 12
hsa-miR-378a-5p	PANK1	Miranda_RNAhybrid	-28.34	160	2745	2767	-31.4	0.357079	2743	2768	NM_148978.2	PANK1	mRNA	chr10:89579497-89645572	-	hsa:53354	pantothenate kinase 1
hsa-miR-378a-5p	PCGF5	Miranda_RNAhybrid	-24.57	159	3942	3963	-31.9	0.362632	3937	3964	NR_046310.1	PCGF5	mRNA	chr10:91163001-91284264	+	hsa:84333	polycomb group ring finger 5
hsa-miR-378a-5p	FFAR4	Miranda_RNAhybrid	-27.26	163	250	271	-34.4	0.056424	239	272	NM_181745.3	FFAR4	mRNA	chr10:93566665-93590072	+	hsa:338557	free fatty acid receptor 4
hsa-miR-378a-5p	TLL2	Miranda_RNAhybrid	-21.74	155	509	530	-25.8	0.945657	510	530	NM_012465.3	TLL2	mRNA	chr10:96364606-96513926	-	hsa:7093	tolloid-like 2
hsa-miR-378a-5p	MARVELD1	Miranda_RNAhybrid	-23.92	159	1001	1023	-31.1	0.212558	1014	1038	NM_031484.3	MARVELD1	mRNA	chr10:97713708-97718152	+	hsa:83742	MARVEL domain containing 1
hsa-miR-378a-5p	GOLGA7B	Miranda_RNAhybrid	-21.99	164	4707	4728	-33.3	0.225214	4763	4794	NM_001010917.2	GOLGA7B	mRNA	chr10:97850238-97871578	+	hsa:401647	golgin A7 family, member B
hsa-miR-378a-5p	CNNM1	Miranda_RNAhybrid	-24.37	163	1248	1269	-31.2	0.227285	1243	1270	NM_020348.2	CNNM1	mRNA	chr10:99329099-99394330	+	hsa:26507	cyclin and CBS domain divalent metal cation transport mediator 1
hsa-miR-378a-5p	LDB1	Miranda_RNAhybrid	-26.5	166	1438	1459	-28.3	0.350977	181	215	NM_003893.4	LDB1	mRNA	chr10:102107560-102114966	-	hsa:8861	LIM domain binding 1
hsa-miR-378a-5p	ACTR1A	Miranda_RNAhybrid	-36.79	180	544	565	-38.2	0.006374	544	566	NM_005736.3	ACTR1A	mRNA	chr10:102479229-102502755	-	hsa:10121	ARP1 actin-related protein 1 homolog A, centractin alpha (yeast)
hsa-miR-378a-5p	C10orf32	Miranda_RNAhybrid	-24.29	156	182	204	-28.6	0.405787	162	205	NM_144591.3	BORCS7	mRNA	chr10:102854210-102864961	+	hsa:119032	chromosome 10 open reading frame 32
hsa-miR-378a-5p	AS3MT	Miranda_RNAhybrid	-30.31	164	157	178	-34.6	0.01909	152	179	NM_020682.3	AS3MT	mRNA	chr10:102869453-102901899	+	hsa:57412	arsenite methyltransferase
hsa-miR-378a-5p	SH3PXD2A	Miranda_RNAhybrid	-29.54	159	7372	7395	-37	0.08217	7371	7396	NM_014631.2	SH3PXD2A	mRNA	chr10:103594027-103855436	-	hsa:9644	SH3 and PX domains 2A
hsa-miR-378a-5p	VWA2	Miranda_RNAhybrid	-22.87	155	813	834	-30.1	0.379888	808	835	NM_198496.1	VWA2	mRNA	chr10:114239254-114294500	+	hsa:340706	von Willebrand factor A domain containing 2
hsa-miR-378a-5p	CPXM2	Miranda_RNAhybrid	-26.19	160	2505	2526	-30.7	0.260719	1254	1281	NM_198148.2	CPXM2	mRNA	chr10:123749830-123891834	-	hsa:119587	carboxypeptidase X (M14 family), member 2
hsa-miR-378a-5p	FAM196A	Miranda_RNAhybrid	-21.51	150	693	718	-26.5	0.783246	693	718	NM_001039762.2	FAM196A	mRNA	chr10:127135430-127196172	-	hsa:642938	family with sequence similarity 196, member A
hsa-miR-378a-5p	LRRC27	Miranda_RNAhybrid	-25.07	156	2710	2732	-29.2	0.734035	4827	4850	NR_026559.1	LRRC27	mRNA	chr10:132332647-132375457	+	hsa:80313	leucine rich repeat containing 27
hsa-miR-378a-5p	RNASEH1	Miranda_RNAhybrid	-27.37	160	766	787	-31.2	0.056378	761	788	NM_002936.4	RNASEH1	mRNA	chr2:3544892-3558371	-	hsa:246243	ribonuclease H1
hsa-miR-378a-5p	RSAD2	Miranda_RNAhybrid	-24.02	156	1827	1849	-30.5	0.237272	1808	1850	NM_080657.4	RSAD2	mRNA	chr2:6877665-6898232	+	hsa:91543	radical S-adenosyl methionine domain containing 2
hsa-miR-378a-5p	MBOAT2	Miranda_RNAhybrid	-26.72	159	1880	1901	-29.3	0.334755	1879	1902	NM_138799.2	MBOAT2	miscRNA	chr2:8858761-9003710	-	hsa:129642	membrane bound O-acyltransferase domain containing 2
hsa-miR-378a-5p	C2orf48	Miranda_RNAhybrid	-21.16	153	182	201	-28.1	0.027972	195	218	NM_182626	C2orf48	mRNA	chr2:10141854-10210816	+	hsa:348738	chromosome 2 open reading frame 48
hsa-miR-4799-5p	LPAR3	Miranda_RNAhybrid	-22.9	174	171	192	-30.5	0.130031	169	192	NM_012152.2	LPAR3	mRNA	chr1:84813403-84893213	-	hsa:23566	lysophosphatidic acid receptor 3
hsa-miR-6834-5p	GLIS3	Miranda_RNAhybrid	-20.91	171	3151	3171	-25.8	0.922839	4056	4073	NM_152629.3	GLIS3	mRNA	chr9:3824148-4300031	-	hsa:169792	GLIS family zinc finger 3
hsa-miR-6834-5p	CNTLN	Miranda_RNAhybrid	-31.12	161	927	947	-34.3	0.014306	926	947	NM_017738.3	CNTLN	mRNA	chr9:17134991-17168562	+	hsa:54875	centlein, centrosomal protein
hsa-miR-6834-5p	SLC24A2	Miranda_RNAhybrid	-22.34	153	2698	2720	-27.3	0.936091	2729	2758	NM_020344.3	SLC24A2	mRNA	chr9:19507452-19787019	-	hsa:25769	solute carrier family 24 (sodium/potassium/calcium exchanger), member 2
hsa-miR-6834-5p	PTPLAD2	Miranda_RNAhybrid	-21.59	153	1511	1536	-25.7	0.89148	2074	2101	NM_001010915.3	HACD4	mRNA	chr9:21003621-21031459	-	hsa:401494	protein tyrosine phosphatase-like A domain containing 2
hsa-miR-6834-5p	KIF24	Miranda_RNAhybrid	-29.2	171	178	198	-32.3	0.066531	140	177	NM_194313.2	KIF24	mRNA	chr9:34252526-34269338	-	hsa:347240	kinesin family member 24
hsa-miR-6834-5p	KIAA1045	Miranda_RNAhybrid	-23.88	155	4224	4244	-32.4	0.163898	2294	2322	NM_015297	PHF24	mRNA	chr9:34957487-34982544	+	hsa:23349	KIAA1045
hsa-miR-6834-5p	SIT1	Miranda_RNAhybrid	-26.63	154	286	306	-29.2	0.044554	288	307	NM_014450.2	SIT1	mRNA	chr9:35649298-35650950	-	hsa:27240	signaling threshold regulating transmembrane adaptor 1
hsa-miR-6834-5p	TMEM8B	Miranda_RNAhybrid	-21.83	150	230	250	-26.7	0.305849	219	250	NM_016446.3	TMEM8B	mRNA	chr9:35829247-35845769	+	hsa:51754	transmembrane protein 8B
hsa-miR-6834-5p	PAX5	Miranda_RNAhybrid	-22.63	151	5767	5788	-28	0.831382	900	925	NR_103999.1	PAX5	mRNA	chr9:36833275-37034479	-	hsa:5079	paired box 5
hsa-miR-6834-5p	LOC101927903	Miranda_RNAhybrid	-25.79	154	1442	1463	-30.4	0.132616	1443	1464	XP_005272581.1	LOC101927903	mRNA	chr9:41357152-41359992	-	hsa:101927903	protein FAM27D1-like
hsa-miR-6834-5p	ANKRD20A3	Miranda_RNAhybrid	-21.79	158	1309	1330	-25.6	0.590351	1310	1331	NM_001012419.2	ANKRD20A3	mRNA	chr9:66110420-66153154	-	hsa:441425	ankyrin repeat domain 20 family, member A3
hsa-miR-6834-5p	PRKACG	Miranda_RNAhybrid	-25.38	150	169	193	-27.5	0.091047	168	194	NM_002732.3	PRKACG	mRNA	chr9:69012529-69014123	-	hsa:5568	protein kinase, cAMP-dependent, catalytic, gamma
hsa-miR-6834-5p	FXN	Miranda_RNAhybrid	-22.93	152	270	289	-25.3	0.990142	269	290	NM_181425.2	FXN	mRNA	chr9:69035563-69079077	+	hsa:2395	frataxin
hsa-miR-6834-5p	KLF9	Miranda_RNAhybrid	-20.57	154	2182	2203	-26.2	0.812455	1198	1219	NM_001206.2	KLF9	mRNA	chr9:70384597-70414657	-	hsa:687	Kruppel-like factor 9
hsa-miR-6834-5p	CENPP	Miranda_RNAhybrid	-22.98	157	1544	1568	-30.8	0.126476	1033	1056	NM_001286971.1	CENPP	mRNA	chr9:92325468-92615164	+	hsa:401541	centromere protein P
hsa-miR-6834-5p	BICD2	Miranda_RNAhybrid	-22.66	158	333	353	-27.8	0.639206	653	681	NM_015250.3	BICD2	mRNA	chr9:92711363-92764801	-	hsa:23299	bicaudal D homolog 2 (Drosophila)
hsa-miR-6834-5p	ZNF169	Miranda_RNAhybrid	-27.1	165	538	558	-29.2	0.191667	532	558	NM_194320.3	ZNF169	mRNA	chr9:94259296-94303009	+	hsa:169841	zinc finger protein 169
hsa-miR-6834-5p	FANCC	Miranda_RNAhybrid	-24.22	167	167	187	-33.6	0.055272	1908	1934	NM_001243744.1	FANCC	mRNA	chr9:95099054-95317254	-	hsa:2176	Fanconi anemia, complementation group C
hsa-miR-6834-5p	CORO2A	Miranda_RNAhybrid	-23.28	151	2658	2676	-25.8	0.905485	2658	2676	NM_052820.3	CORO2A	mRNA	chr9:98120975-98172892	-	hsa:7464	coronin, actin binding protein, 2A
hsa-miR-6834-5p	GRIN3A	Miranda_RNAhybrid	-22.64	157	3521	3543	-28.6	0.520845	3519	3544	NM_133445.2	GRIN3A	mRNA	chr9:101569352-101738580	-	hsa:116443	glutamate receptor, ionotropic, N-methyl-D-aspartate 3A
hsa-miR-6834-5p	TMEM38B	Miranda_RNAhybrid	-20.08	154	2144	2166	-25.4	0.846739	2146	2166	NM_018112.2	TMEM38B	mRNA	chr9:105694544-105773932	+	hsa:55151	transmembrane protein 38B
hsa-miR-6834-5p	RAD23B	Miranda_RNAhybrid	-20.14	154	875	895	-25.6	0.821742	872	895	NM_002874.4	RAD23B	mRNA	chr9:107283236-107332194	+	hsa:5887	RAD23 homolog B (S. cerevisiae)
hsa-miR-6834-5p	PTPN3	Miranda_RNAhybrid	-21.3	154	3496	3516	-26.1	0.878183	3489	3516	NR_026918.1	PTPN3	mRNA	chr9:109375694-109497679	-	hsa:5774	protein tyrosine phosphatase, non-receptor type 3
hsa-miR-6834-5p	C9orf152	Miranda_RNAhybrid	-21.61	153	1120	1140	-26.3	0.478364	1115	1141	NM_001012993.2	C9orf152	mRNA	chr9:110199561-110208133	-	hsa:401546	chromosome 9 open reading frame 152
hsa-miR-6834-5p	ZNF618	Miranda_RNAhybrid	-21.38	159	3387	3407	-29.5	0.580659	1441	1464	NM_133374.2	ZNF618	mRNA	chr9:113876285-114053979	+	hsa:114991	zinc finger protein 618
hsa-miR-6834-5p	AKNA	Miranda_RNAhybrid	-20.26	155	573	593	-31.6	0.140158	204	227	NM_030767.4	AKNA	mRNA	chr9:114336127-114398464	-	hsa:80709	AT-hook transcription factor
hsa-miR-6834-5p	TTLL11	Miranda_RNAhybrid	-20.76	156	5915	5933	-31.8	0.320934	6481	6517	NM_194252.2	TTLL11	mRNA	chr9:121821925-122093606	-	hsa:158135	tubulin tyrosine ligase-like family, member 11
hsa-miR-6834-5p	SH2D3C	Miranda_RNAhybrid	-22.63	150	305	325	-28	0.055216	293	326	NM_170600.2	SH2D3C	mRNA	chr9:127738317-127762440	-	hsa:10044	SH2 domain containing 3C
hsa-miR-6834-5p	GPR107	Miranda_RNAhybrid	-27.3	162	2971	2991	-30.4	0.375313	2972	2991	NM_020960.4	GPR107	mRNA	chr9:130053706-130140169	+	hsa:57720	G protein-coupled receptor 107
hsa-miR-6834-5p	RAPGEF1	Miranda_RNAhybrid	-22.09	150	1073	1090	-31.5	0.135673	2183	2204	NM_198679.1	RAPGEF1	mRNA	chr9:131576770-131676653	-	hsa:2889	Rap guanine nucleotide exchange factor (GEF) 1
hsa-miR-6834-5p	OBP2B	Miranda_RNAhybrid	-22.32	150	6	26	-26.2	0.121067	1	26	NR_110242.1	OBP2B	mRNA	chr9:133205279-133209250	-	hsa:29989	odorant binding protein 2B
hsa-miR-6834-5p	MED22	Miranda_RNAhybrid	-22.17	155	1327	1347	-29.2	0.377049	1320	1347	NM_181491.2	MED22	mRNA	chr9:133340901-133348156	-	hsa:6837	mediator complex subunit 22
hsa-miR-6834-5p	LCN12	Miranda_RNAhybrid	-25.79	153	417	439	-30	0.04494	406	440	NM_178536.3	LCN12	mRNA	chr9:136949580-136955497	+	hsa:286256	lipocalin 12
hsa-miR-6834-5p	SAPCD2	Miranda_RNAhybrid	-20.65	154	948	968	-28.1	0.439426	939	968	NM_178448.3	SAPCD2	mRNA	chr9:137062124-137070532	-	hsa:89958	suppressor APC domain containing 2
hsa-miR-6834-5p	TPPP	Miranda_RNAhybrid	-25.2	153	1426	1445	-29.3	0.535135	1427	1446	NM_007030.2	TPPP	mRNA	chr5:659862-693395	-	hsa:11076	tubulin polymerization promoting protein
hsa-miR-6834-5p	LOC101928793	Miranda_RNAhybrid	-26.74	155	149	169	-30.9	0.010696	148	169	XP_011512486.1	LOC101928793	mRNA	chr5:1081756-1083583	+	hsa:101928793	aggrecan core protein-like
hsa-miR-6834-5p	SEMA5A	Miranda_RNAhybrid	-20.54	153	2199	2219	-30	0.579732	1227	1255	NM_003966.2	SEMA5A	mRNA	chr5:9035033-9546121	-	hsa:9037	sema domain, seven thrombospondin repeats (type 1 and type 1-like), transmembrane domain (TM) and short cytoplasmic domain, (semaphorin) 5A
hsa-miR-6834-5p	NPR3	Miranda_RNAhybrid	-21.17	150	3016	3039	-26.7	0.895702	2618	2639	NM_024563.3	NPR3	mRNA	chr5:32710637-32791724	+	hsa:4883	natriuretic peptide receptor 3
hsa-miR-6834-5p	IL7R	Miranda_RNAhybrid	-26.53	158	60	82	-30.1	0.267824	59	83	NR_120485.1	IL7R	mRNA	chr5:35856875-35879603	+	hsa:3575	interleukin 7 receptor
hsa-miR-6834-5p	NLN	Miranda_RNAhybrid	-23.2	152	3585	3603	-27.8	0.817262	3584	3603	NM_020726.4	NLN	mRNA	chr5:65722196-65829283	+	hsa:57486	neurolysin (metallopeptidase M3 family)
hsa-miR-6834-5p	UTP15	Miranda_RNAhybrid	-26.32	153	3045	3066	-28.5	0.479004	3046	3066	NM_032175.3	UTP15	mRNA	chr5:73565741-73583377	+	hsa:84135	UTP15, U3 small nucleolar ribonucleoprotein, homolog (S. cerevisiae)
hsa-miR-6834-5p	HMGCR	Miranda_RNAhybrid	-20.97	150	349	371	-25.7	0.673532	1277	1302	NM_001130996.1	HMGCR	mRNA	chr5:75337168-75362101	+	hsa:3156	3-hydroxy-3-methylglutaryl-CoA reductase
hsa-miR-6834-5p	HOMER1	Miranda_RNAhybrid	-20.99	155	748	768	-28.5	0.337898	745	768	NM_004272.4	HOMER1	mRNA	chr5:79373824-79513836	-	hsa:9456	homer homolog 1 (Drosophila)
hsa-miR-6834-5p	PCSK1	Miranda_RNAhybrid	-22.63	150	1125	1148	-28.6	0.390988	1124	1148	NM_001177876.1	PCSK1	mRNA	chr5:96390336-96432159	-	hsa:5122	proprotein convertase subtilisin/kexin type 1
hsa-miR-6834-5p	LOC101929747	Miranda_RNAhybrid	-22.04	150	503	523	-25.4	0.596088	440	461	XP_005276324.1	LOC101929747	mRNA	chr5:96934080-96936087	-	hsa:101929747	uncharacterized LOC101929747
hsa-miR-6834-5p	RIOK2	Miranda_RNAhybrid	-22.3	162	1116	1136	-25.9	0.727461	1117	1136	NM_018343.2	RIOK2	mRNA	chr5:97160870-97175304	-	hsa:55781	RIO kinase 2
hsa-miR-6834-5p	EFNA5	Miranda_RNAhybrid	-22.78	150	173	195	-26.7	0.843488	174	196	NM_001962.2	EFNA5	mRNA	chr5:107376889-107670895	-	hsa:1946	ephrin-A5
hsa-miR-6834-5p	CXCL14	Miranda_RNAhybrid	-21.43	155	870	890	-26	0.458512	871	891	NM_004887.4	CXCL14	mRNA	chr5:135570679-135579279	-	hsa:9547	chemokine (C-X-C motif) ligand 14
hsa-miR-6834-5p	SMAD5	Miranda_RNAhybrid	-22.03	155	4649	4669	-26.9	0.868716	4643	4670	NM_005903.6	SMAD5	mRNA	chr5:136132847-136182734	+	hsa:4090	SMAD family member 5
hsa-miR-6834-5p	DNAJC18	Miranda_RNAhybrid	-26.2	153	1377	1399	-32.6	0.135762	1364	1400	NM_152686.3	DNAJC18	mRNA	chr5:139410203-139444482	-	hsa:202052	DnaJ (Hsp40) homolog, subfamily C, member 18
hsa-miR-6834-5p	HBEGF	Miranda_RNAhybrid	-28.1	162	1039	1059	-32.5	0.039641	1041	1060	NM_001945.2	HBEGF	mRNA	chr5:140332843-140346603	-	hsa:1839	heparin-binding EGF-like growth factor
hsa-miR-6834-5p	FCHSD1	Miranda_RNAhybrid	-21.34	153	713	732	-25.7	0.764507	698	732	NM_033449.2	FCHSD1	mRNA	chr5:141639302-141651419	-	hsa:89848	FCH and double SH3 domains 1
hsa-miR-6834-5p	SPRY4	Miranda_RNAhybrid	-25.4	152	2125	2144	-29.3	0.418782	2114	2144	NM_030964.3	SPRY4	mRNA	chr5:142310428-142324417	-	hsa:81848	sprouty homolog 4 (Drosophila)
hsa-miR-6834-5p	PPARGC1B	Miranda_RNAhybrid	-22.45	163	1213	1233	-28.4	0.788734	1208	1233	NM_133263.3	PPARGC1B	mRNA	chr5:149730252-149855022	+	hsa:133522	peroxisome proliferator-activated receptor gamma, coactivator 1 beta
hsa-miR-6834-5p	SLC26A2	Miranda_RNAhybrid	-22.81	150	2217	2241	-26.6	0.912684	2216	2241	NM_000112.3	SLC26A2	mRNA	chr5:149960737-149987400	+	hsa:1836	solute carrier family 26 (anion exchanger), member 2
hsa-miR-6834-5p	CAMK2A	Miranda_RNAhybrid	-22.86	155	2182	2203	-29.1	0.390231	2741	2775	NM_171825.2	CAMK2A	mRNA	chr5:150219491-150289840	-	hsa:815	calcium/calmodulin-dependent protein kinase II alpha
hsa-miR-6834-5p	NDST1	Miranda_RNAhybrid	-23.13	155	285	305	-32.4	0.181305	279	306	NM_001543.4	NDST1	mRNA	chr5:150485937-150539772	+	hsa:3340	N-deacetylase/N-sulfotransferase (heparan glucosaminyl) 1
hsa-miR-6834-5p	MYOZ3	Miranda_RNAhybrid	-23.58	151	940	960	-25.9	0.773788	939	961	NM_133371.4	MYOZ3	mRNA	chr5:150660841-150679368	+	hsa:91977	myozenin 3
hsa-miR-6834-5p	DCTN4	Miranda_RNAhybrid	-20.06	150	205	227	-30.3	0.189308	203	228	NM_016221.3	DCTN4	mRNA	chr5:150708747-150759033	-	hsa:51164	dynactin 4 (p62)
hsa-miR-6834-5p	SGCD	Miranda_RNAhybrid	-22.95	151	5765	5785	-32.5	0.293782	5752	5786	NM_172244.2	SGCD	mRNA	chr5:156326757-156758059	+	hsa:6444	sarcoglycan, delta (35kDa dystrophin-associated glycoprotein)
hsa-miR-6834-5p	TENM2	Miranda_RNAhybrid	-23.09	150	161	181	-29	0.165751	154	182	NM_001122679.1	TENM2	mRNA	chr5:167284838-168264157	+	hsa:57451	teneurin transmembrane protein 2
hsa-miR-6834-5p	SLIT3	Miranda_RNAhybrid	-24.91	151	1622	1642	-28.5	0.61512	1621	1643	NM_003062.3	SLIT3	mRNA	chr5:168661733-169301129	-	hsa:6586	slit homolog 3 (Drosophila)
hsa-miR-6834-5p	STK10	Miranda_RNAhybrid	-26.15	159	447	469	-31	0.171181	445	470	NM_005990.3	STK10	mRNA	chr5:172042070-172188342	-	hsa:6793	serine/threonine kinase 10
hsa-miR-6834-5p	STC2	Miranda_RNAhybrid	-25.86	161	2478	2497	-31.9	0.135179	1875	1900	NM_003714.2	STC2	mRNA	chr5:173314723-173329503	-	hsa:8614	stanniocalcin 2
hsa-miR-6834-5p	RGS14	Miranda_RNAhybrid	-26.93	154	179	199	-29.5	0.035317	171	199	NM_006480.4	RGS14	mRNA	chr5:177357843-177372598	+	hsa:10636	regulator of G-protein signaling 14
hsa-miR-6834-5p	GRK6	Miranda_RNAhybrid	-25.11	156	91	113	-27.9	0.190023	92	113	NM_002082.3	GRK6	mRNA	chr5:177426686-177442849	+	hsa:2870	G protein-coupled receptor kinase 6
hsa-miR-6834-5p	CANX	Miranda_RNAhybrid	-24.69	162	446	466	-27.8	0.548864	447	466	NM_001746.3	CANX	mRNA	chr5:179698929-179731641	+	hsa:821	calnexin
hsa-miR-6834-5p	RASGEF1C	Miranda_RNAhybrid	-28.24	152	480	502	-31.4	0.022614	479	503	NM_175062.3	RASGEF1C	mRNA	chr5:180100791-180138349	-	hsa:255426	RasGEF domain family, member 1C
hsa-miR-6834-5p	BTNL3	Miranda_RNAhybrid	-28.33	163	661	681	-31.6	0.027451	660	682	NM_197975.2	BTNL3	mRNA	chr5:180988845-181006727	+	hsa:10917	butyrophilin-like 3
hsa-miR-6834-5p	PLEKHN1	Miranda_RNAhybrid	-25.38	164	129	148	-28.5	0.059954	123	148	NM_032129.2	PLEKHN1	mRNA	chr1:966497-975108	+	hsa:84069	pleckstrin homology domain containing, family N member 1
hsa-miR-6834-5p	VWA1	Miranda_RNAhybrid	-24.84	153	1383	1401	-27.2	0.654917	1366	1401	NM_199121.2	VWA1	mRNA	chr1:1435523-1442882	+	hsa:64856	von Willebrand factor A domain containing 1
hsa-miR-6834-5p	SLC35E2B	Miranda_RNAhybrid	-26.36	157	3658	3679	-29	0.506453	3660	3679	NM_001290264.1	SLC35E2B	mRNA	chr1:1661478-1678574	-	hsa:728661	solute carrier family 35, member E2B
hsa-miR-6834-5p	SLC35E2	Miranda_RNAhybrid	-26.36	157	4424	4445	-29	0.56692	4426	4445	NM_182838.2	SLC35E2	mRNA	chr1:1727385-1745999	-	hsa:9906	solute carrier family 35, member E2
hsa-miR-6834-5p	PRDM16	Miranda_RNAhybrid	-21.9	150	878	899	-34	0.096964	871	899	NM_199454.2	PRDM16	mRNA	chr1:3068497-3433774	+	hsa:63976	PR domain containing 16
hsa-miR-6834-5p	SPSB1	Miranda_RNAhybrid	-27.01	150	110	134	-29.6	0.199105	774	801	NM_025106.3	SPSB1	mRNA	chr1:9292882-9369532	+	hsa:80176	splA/ryanodine receptor domain and SOCS box containing 1
hsa-miR-6834-5p	TMEM201	Miranda_RNAhybrid	-21.11	157	1183	1203	-28.8	0.371226	1128	1170	NM_001130924.2	TMEM201	mRNA	chr1:9588877-9614877	+	hsa:199953	transmembrane protein 201
hsa-miR-6834-5p	UBIAD1	Miranda_RNAhybrid	-22.25	153	518	537	-26.9	0.586518	499	538	NM_013319.2	UBIAD1	mRNA	chr1:11273164-11296314	+	hsa:29914	UbiA prenyltransferase domain containing 1
hsa-miR-6834-5p	PRAMEF17	Miranda_RNAhybrid	-21.77	153	104	124	-27	0.010935	103	124	NM_001099851.3	PRAMEF17	mRNA	chr1:13389632-13392629	+	hsa:391004	PRAME family member 17
hsa-miR-6834-5p	ALDH4A1	Miranda_RNAhybrid	-28.45	160	981	1001	-32.5	0.037561	967	1002	NM_170726.2	ALDH4A1	mRNA	chr1:18871430-18902799	-	hsa:8659	aldehyde dehydrogenase 4 family, member A1
hsa-miR-6834-5p	MINOS1	Miranda_RNAhybrid	-21.6	161	1505	1524	-27.5	0.652475	1506	1524	NR_033757.2	MINOS1	miscRNA	chr1:19596977-19629821	+	hsa:440574	mitochondrial inner membrane organizing system 1
hsa-miR-6834-5p	PLA2G2D	Miranda_RNAhybrid	-26.94	153	1397	1418	-30	0.119965	1396	1419	NM_012400.3	PLA2G2D	mRNA	chr1:20112650-20119566	-	hsa:26279	phospholipase A2, group IID
hsa-miR-6834-5p	HSPG2	Miranda_RNAhybrid	-22.49	150	644	662	-31.8	0.034999	643	662	NM_005529.6	HSPG2	mRNA	chr1:21822246-21937224	-	hsa:3339	heparan sulfate proteoglycan 2
hsa-miR-6834-5p	ASAP3	Miranda_RNAhybrid	-30.09	175	283	303	-35.2	0.009712	280	304	NM_017707.3	ASAP3	mRNA	chr1:23428563-23484191	-	hsa:55616	ArfGAP with SH3 domain, ankyrin repeat and PH domain 3
hsa-miR-6834-5p	STPG1	Miranda_RNAhybrid	-24.41	158	424	447	-26.4	0.505632	426	448	NM_178122.4	STPG1	mRNA	chr1:24356999-24413772	-	hsa:90529	sperm-tail PG-rich repeat containing 1
hsa-miR-6834-5p	LIN28A	Miranda_RNAhybrid	-23.54	158	3043	3063	-27.2	0.675883	3044	3064	NM_024674	LIN28A	mRNA	chr1:26410778-26429728	+	hsa:79727	lin-28 homolog A (C. elegans)
hsa-miR-6834-5p	WDTC1	Miranda_RNAhybrid	-27.23	157	1909	1929	-30.5	0.162564	1902	1930	NM_015023.4	WDTC1	mRNA	chr1:27234516-27308633	+	hsa:23038	WD and tetratricopeptide repeats 1
hsa-miR-6834-5p	WASF2	Miranda_RNAhybrid	-23.9	169	1319	1339	-27	0.77413	1417	1445	NM_006990	WASF2	mRNA	chr1:27404230-27490167	-	hsa:10163	WAS protein family, member 2
hsa-miR-6834-5p	GMEB1	Miranda_RNAhybrid	-22.25	162	144	164	-28.1	0.134445	132	165	NM_024482.2	GMEB1	mRNA	chr1:28668728-28715603	+	hsa:10691	glucocorticoid modulatory element binding protein 1
hsa-miR-6834-5p	ZCCHC17	Miranda_RNAhybrid	-22.17	153	943	965	-25.5	0.649769	945	965	NM_016505.3	ZCCHC17	mRNA	chr1:31296982-31364953	+	hsa:51538	zinc finger, CCHC domain containing 17
hsa-miR-6834-5p	HDAC1	Miranda_RNAhybrid	-24.37	153	20	40	-31.1	0.018849	15	41	NM_004964.2	HDAC1	mRNA	chr1:32292107-32333623	+	hsa:3065	histone deacetylase 1
hsa-miR-6834-5p	GJB4	Miranda_RNAhybrid	-26.4	165	1068	1088	-34.4	0.020616	1067	1089	NM_153212.2	GJB4	mRNA	chr1:34759741-34763724	+	hsa:127534	gap junction protein, beta 4, 30.3kDa
hsa-miR-6834-5p	GJB3	Miranda_RNAhybrid	-28.7	178	618	638	-33	0.012349	182	207	NM_024009.2	GJB3	mRNA	chr1:34781189-34786364	+	hsa:2707	gap junction protein, beta 3, 31kDa
hsa-miR-6834-5p	DLGAP3	Miranda_RNAhybrid	-26.16	155	316	336	-31.1	0.022574	306	337	NM_001080418.2	DLGAP3	mRNA	chr1:34865436-34905383	-	hsa:58512	discs, large (Drosophila) homolog-associated protein 3
hsa-miR-6834-5p	ZMYM4	Miranda_RNAhybrid	-21.38	155	1278	1298	-26.4	0.660687	1276	1299	NM_005095.2	ZMYM4	mRNA	chr1:35268862-35421944	+	hsa:9202	zinc finger, MYM-type 4
hsa-miR-6834-5p	C1orf216	Miranda_RNAhybrid	-25.16	154	692	712	-30.5	0.121386	686	713	NM_152374.1	C1orf216	mRNA	chr1:35713876-35719189	-	hsa:127703	chromosome 1 open reading frame 216
hsa-miR-6834-5p	SNIP1	Miranda_RNAhybrid	-25.52	165	3025	3046	-29.2	0.385677	3021	3047	NM_024700.3	SNIP1	mRNA	chr1:37534449-37554344	-	hsa:79753	Smad nuclear interacting protein 1
hsa-miR-6834-5p	SMAP2	Miranda_RNAhybrid	-22.92	156	298	317	-28.9	0.154271	294	317	NM_022733.2	SMAP2	mRNA	chr1:40373706-40423326	+	hsa:64744	small ArfGAP2
hsa-miR-6834-5p	ZFP69B	Miranda_RNAhybrid	-21.26	154	49	70	-26.4	0.016115	47	70	NM_023070.2	ZFP69B	mRNA	chr1:40450112-40463715	+	hsa:65243	ZFP69 zinc finger protein B
hsa-miR-6834-5p	KCNQ4	Miranda_RNAhybrid	-21.44	156	86	106	-27.2	0.469931	1374	1394	NM_172163.2	KCNQ4	mRNA	chr1:40784012-40840452	+	hsa:9132	potassium voltage-gated channel, KQT-like subfamily, member 4
hsa-miR-6834-5p	ERI3	Miranda_RNAhybrid	-25.77	152	48	70	-28.2	0.060863	48	71	NM_024066.2	ERI3	mRNA	chr1:44221091-44355214	-	hsa:79033	ERI1 exoribonuclease family member 3
hsa-miR-6834-5p	CYB5RL	Miranda_RNAhybrid	-23.3	151	1812	1832	-26.3	0.679478	1811	1832	NM_001031672.2	CYB5RL	mRNA	chr1:54172336-54200073	-	hsa:606495	cytochrome b5 reductase-like
hsa-miR-6834-5p	PCSK9	Miranda_RNAhybrid	-24.99	155	216	236	-30.6	0.076737	215	237	NR_110451.1	PCSK9	mRNA	chr1:55039476-55064853	+	hsa:255738	proprotein convertase subtilisin/kexin type 9
hsa-miR-6834-5p	NFIA	Miranda_RNAhybrid	-23.39	163	3913	3933	-26.7	0.952308	3914	3933	NM_005595.4	NFIA	mRNA	chr1:61077274-61462788	+	hsa:4774	nuclear factor I/A
hsa-miR-6834-5p	SYPL2	Miranda_RNAhybrid	-25.14	165	1660	1682	-29.3	0.29897	1660	1682	NM_001040709.1	SYPL2	mRNA	chr1:109466478-109479426	+	hsa:284612	synaptophysin-like 2
hsa-miR-6834-5p	GPR61	Miranda_RNAhybrid	-20.41	154	601	622	-27.1	0.194929	596	622	NM_031936.4	GPR61	mRNA	chr1:109539872-109545865	+	hsa:83873	G protein-coupled receptor 61
hsa-miR-6834-5p	FAM212B	Miranda_RNAhybrid	-20.74	154	3597	3617	-29.5	0.477137	1401	1436	NM_198926.2	FAM212B	mRNA	chr1:111722064-111739424	-	hsa:55924	family with sequence similarity 212, member B
hsa-miR-6834-5p	LOC643355	Miranda_RNAhybrid	-24.28	156	244	266	-28.9	0.311189	233	267	NM_001270945.1	LOC643355	mRNA	chr1:111989971-111996892	+	hsa:643355	uncharacterized LOC643355
hsa-miR-6834-5p	MAGI3	Miranda_RNAhybrid	-23.84	158	1057	1077	-27.3	0.702785	1920	1955	NM_152900.2	MAGI3	mRNA	chr1:113390853-113685923	+	hsa:260425	membrane associated guanylate kinase, WW and PDZ domain containing 3
hsa-miR-6834-5p	SYT6	Miranda_RNAhybrid	-26.12	151	2489	2509	-28.5	0.425397	2478	2510	NM_205848.3	SYT6	mRNA	chr1:114091765-114139963	-	hsa:148281	synaptotagmin VI
hsa-miR-6834-5p	VANGL1	Miranda_RNAhybrid	-22.39	155	3616	3636	-28.2	0.788011	3614	3637	NM_138959.2	VANGL1	mRNA	chr1:115642629-115698224	+	hsa:81839	VANGL planar cell polarity protein 1
hsa-miR-6834-5p	SV2A	Miranda_RNAhybrid	-26.37	153	1513	1533	-29.1	0.207357	1512	1534	NM_014849.4	SV2A	mRNA	chr1:149903318-149917882	-	hsa:9900	synaptic vesicle glycoprotein 2A
hsa-miR-6834-5p	ARNT	Miranda_RNAhybrid	-24.57	150	90	110	-27.3	0.525693	1026	1059	NM_178427.2	ARNT	mRNA	chr1:150809705-150876768	-	hsa:405	aryl hydrocarbon receptor nuclear translocator
hsa-miR-6834-5p	THEM4	Miranda_RNAhybrid	-26.53	160	55	77	-29.8	0.375689	2189	2209	NM_176853.2	THEM4	mRNA	chr1:151870866-151909885	-	hsa:117145	thioesterase superfamily member 4
hsa-miR-6834-5p	PYGO2	Miranda_RNAhybrid	-28.87	158	1459	1481	-33.1	0.039365	1458	1482	NM_138300.3	PYGO2	mRNA	chr1:154957026-154961782	-	hsa:90780	pygopus family PHD finger 2
hsa-miR-6834-5p	MEF2D	Miranda_RNAhybrid	-26.61	162	1112	1133	-29.1	0.45885	1112	1134	NM_005920.3	MEF2D	mRNA	chr1:156463727-156499492	-	hsa:4209	myocyte enhancer factor 2D
hsa-miR-6834-5p	BCAN	Miranda_RNAhybrid	-23.05	150	44	61	-29.1	0.027926	25	62	NM_198427.1	BCAN	mRNA	chr1:156641948-156659532	+	hsa:63827	brevican
hsa-miR-6834-5p	KIRREL	Miranda_RNAhybrid	-25.92	165	3514	3535	-29.4	0.513871	1726	1750	NM_018240.6	KIRREL	mRNA	chr1:157993583-158096051	+	hsa:55243	kin of IRRE like (Drosophila)
hsa-miR-6834-5p	TAGLN2	Miranda_RNAhybrid	-30.06	163	253	273	-31	0.026434	245	274	NM_003564.2	TAGLN2	mRNA	chr1:159918107-159924551	-	hsa:8407	transgelin 2
hsa-miR-6834-5p	KCNJ10	Miranda_RNAhybrid	-26.72	159	631	653	-30.5	0.290081	626	654	NM_002241.4	KCNJ10	mRNA	chr1:160037467-160070261	-	hsa:3766	potassium inwardly-rectifying channel, subfamily J, member 10
hsa-miR-6834-5p	VANGL2	Miranda_RNAhybrid	-24.94	153	485	505	-31	0.20335	2557	2590	NM_020335.2	VANGL2	mRNA	chr1:160408532-160428674	+	hsa:57216	VANGL planar cell polarity protein 2
hsa-miR-6834-5p	CD84	Miranda_RNAhybrid	-24.27	157	6351	6372	-29.3	0.648988	1709	1742	NM_003874.3	CD84	miscRNA	chr1:160549931-160579516	-	hsa:8832	CD84 molecule
hsa-miR-6834-5p	FCGR3B	Miranda_RNAhybrid	-23.46	152	320	340	-31.5	0.054079	305	341	NM_001271037.1	FCGR3B	mRNA	chr1:161623196-161631047	-	hsa:2215	Fc fragment of IgG, low affinity IIIb, receptor (CD16b)
hsa-miR-6834-5p	ATF6	Miranda_RNAhybrid	-24.15	150	3423	3444	-27.3	0.83195	3422	3445	NM_007348.3	ATF6	mRNA	chr1:161766320-161964070	+	hsa:22926	activating transcription factor 6
hsa-miR-6834-5p	UHMK1	Miranda_RNAhybrid	-21.48	154	1166	1186	-25.4	0.992248	1172	1187	NM_175866.4	UHMK1	mRNA	chr1:162497174-162529629	+	hsa:127933	U2AF homology motif (UHM) kinase 1
hsa-miR-6834-5p	C1orf110	Miranda_RNAhybrid	-23.96	161	1866	1885	-25.7	0.750117	1868	1886	NM_178550.4	C1orf110	mRNA	chr1:162850976-162868815	-	hsa:339512	chromosome 1 open reading frame 110
hsa-miR-6834-5p	SELP	Miranda_RNAhybrid	-26.66	167	647	667	-29.8	0.049793	646	667	NM_003005.3	SELP	mRNA	chr1:169588849-169630136	-	hsa:6403	selectin P (granule membrane protein 140kDa, antigen CD62)
hsa-miR-6834-5p	SELL	Miranda_RNAhybrid	-21.11	154	960	983	-26.6	0.355278	988	1016	NR_029467.1	SELL	mRNA	chr1:169690665-169711702	-	hsa:6402	selectin L
hsa-miR-6834-5p	PAPPA2	Miranda_RNAhybrid	-22.78	151	263	283	-27.1	0.676871	261	284	NM_021936.2	PAPPA2	mRNA	chr1:176463171-176842836	+	hsa:60676	pappalysin 2
hsa-miR-6834-5p	RASAL2	Miranda_RNAhybrid	-20.64	150	2885	2906	-26.5	0.940495	38	65	NM_170692.2	RASAL2	mRNA	chr1:178340815-178478855	+	hsa:9462	RAS protein activator like 2
hsa-miR-6834-5p	RNASEL	Miranda_RNAhybrid	-26.09	153	1002	1025	-36.5	0.008721	997	1026	NM_021133.3	RNASEL	mRNA	chr1:182578120-182589285	-	hsa:6041	ribonuclease L (2',5'-oligoisoadenylate synthetase-dependent)
hsa-miR-6834-5p	LAMC1	Miranda_RNAhybrid	-24.63	157	1100	1122	-27.3	0.600537	1101	1122	NM_002293.3	LAMC1	mRNA	chr1:183023460-183145592	+	hsa:3915	laminin, gamma 1 (formerly LAMB2)
hsa-miR-6834-5p	KIF21B	Miranda_RNAhybrid	-25.04	154	725	746	-27.4	0.775988	1842	1860	NM_017596.3	KIF21B	mRNA	chr1:200969386-201023700	-	hsa:23046	kinesin family member 21B
hsa-miR-6834-5p	TNNI1	Miranda_RNAhybrid	-22.18	156	776	796	-26.6	0.909054	3455	3482	NM_003281.3	TNNI1	mRNA	chr1:201403767-201421746	-	hsa:7135	troponin I type 1 (skeletal, slow)
hsa-miR-6834-5p	NAV1	Miranda_RNAhybrid	-24.48	156	3199	3218	-29.1	0.671789	2852	2871	NM_020443.4	NAV1	mRNA	chr1:201739277-201826969	+	hsa:89796	neuron navigator 1
hsa-miR-6834-5p	IPO9	Miranda_RNAhybrid	-21.74	157	6714	6735	-30	0.597853	38	64	NM_018085.4	IPO9	mRNA	chr1:201847552-201876962	+	hsa:55705	importin 9
hsa-miR-6834-5p	TIMM17A	Miranda_RNAhybrid	-21.85	152	447	467	-25	0.59908	442	468	NM_006335.2	TIMM17A	mRNA	chr1:201955491-201970661	+	hsa:10440	translocase of inner mitochondrial membrane 17 homolog A (yeast)
hsa-miR-6834-5p	PTPN7	Miranda_RNAhybrid	-24.7	152	20	42	-26.8	0.450223	6	42	NR_037663.1	PTPN7	mRNA	chr1:202147013-202161588	-	hsa:5778	protein tyrosine phosphatase, non-receptor type 7
hsa-miR-6834-5p	SYT2	Miranda_RNAhybrid	-21.49	153	3186	3208	-28.1	0.767908	218	244	NM_177402.4	SYT2	mRNA	chr1:202590596-202643453	-	hsa:127833	synaptotagmin II
hsa-miR-6834-5p	PPFIA4	Miranda_RNAhybrid	-21.43	153	1368	1388	-26.9	0.593889	1365	1389	NM_015053.1	PPFIA4	mRNA	chr1:203026521-203078736	+	hsa:8497	protein tyrosine phosphatase, receptor type, f polypeptide (PTPRF), interacting protein (liprin), alpha 4
hsa-miR-6834-5p	PRELP	Miranda_RNAhybrid	-24.61	157	1299	1320	-28.7	0.564681	1295	1321	NM_201348.1	PRELP	mRNA	chr1:203475755-203491352	+	hsa:5549	proline/arginine-rich end leucine-rich repeat protein
hsa-miR-6834-5p	MDM4	Miranda_RNAhybrid	-24.19	153	974	996	-26.4	0.977763	976	997	NM_002393.4	MDM4	mRNA	chr1:204516379-204558120	+	hsa:4194	MDM4, p53 regulator
hsa-miR-6834-5p	MAPKAPK2	Miranda_RNAhybrid	-21.52	150	2007	2027	-28	0.403229	387	410	NM_032960.3	MAPKAPK2	mRNA	chr1:206684949-206734283	+	hsa:9261	mitogen-activated protein kinase-activated protein kinase 2
hsa-miR-6834-5p	PPP2R5A	Miranda_RNAhybrid	-20.29	151	497	515	-27.5	0.242606	750	773	NM_006243.3	PPP2R5A	mRNA	chr1:212285537-212361863	+	hsa:5525	protein phosphatase 2, regulatory subunit B', alpha
hsa-miR-6834-5p	TATDN3	Miranda_RNAhybrid	-23.21	157	467	486	-28.1	0.300684	468	486	NM_001146171.1	TATDN3	mRNA	chr1:212791828-212816825	+	hsa:128387	TatD DNase domain containing 3
hsa-miR-6834-5p	RRP15	Miranda_RNAhybrid	-24.13	162	1953	1975	-27.5	0.872807	1955	1976	NM_016052.3	RRP15	mRNA	chr1:218285287-218337983	+	hsa:51018	ribosomal RNA processing 15 homolog (S. cerevisiae)
hsa-miR-6834-5p	LOC100506571	Miranda_RNAhybrid	-26.41	158	1402	1422	-29.1	0.224327	1400	1423	XP_003960325.1	LOC100506571	mRNA	chr1:228073909-228076557	-	hsa:100506571	uncharacterized LOC100506571
hsa-miR-6834-5p	TAF5L	Miranda_RNAhybrid	-21.93	153	77	99	-27.7	0.564015	460	482	NM_014409.3	TAF5L	mRNA	chr1:229593111-229625651	-	hsa:27097	TAF5-like RNA polymerase II, p300/CBP-associated factor (PCAF)-associated factor, 65kDa
hsa-miR-6834-5p	NID1	Miranda_RNAhybrid	-28.72	159	967	987	-32.9	0.052661	958	988	NM_002508.2	NID1	mRNA	chr1:235975830-236065181	-	hsa:4811	nidogen 1
hsa-miR-6834-5p	IL15RA	Miranda_RNAhybrid	-27.76	165	334	355	-29.1	0.070317	333	356	NR_046362.1	IL15RA	mRNA	chr10:5952371-5977611	-	hsa:3601	interleukin 15 receptor, alpha
hsa-miR-6834-5p	ITIH5	Miranda_RNAhybrid	-23.3	158	1011	1033	-28.4	0.54974	1010	1034	NM_032817.5	ITIH5	mRNA	chr10:7559270-7619673	-	hsa:80760	inter-alpha-trypsin inhibitor heavy chain family, member 5
hsa-miR-6834-5p	CELF2	Miranda_RNAhybrid	-26.45	157	1154	1174	-29.8	0.598732	1148	1175	NM_006561.3	CELF2	mRNA	chr10:11018074-11336517	+	hsa:10659	CUGBP, Elav-like family member 2
hsa-miR-6834-5p	DHTKD1	Miranda_RNAhybrid	-22.5	157	1835	1854	-26.6	0.641044	1828	1855	NM_018706.6	DHTKD1	mRNA	chr10:12068917-12123228	+	hsa:55526	dehydrogenase E1 and transketolase domain containing 1
hsa-miR-6834-5p	NMT2	Miranda_RNAhybrid	-27.32	169	2018	2040	-29.2	0.398023	2020	2040	NM_004808.2	NMT2	mRNA	chr10:15105772-15168696	-	hsa:9397	N-myristoyltransferase 2
hsa-miR-6834-5p	KIAA1462	Miranda_RNAhybrid	-24.54	155	259	278	-30.1	0.41474	4449	4469	NM_020848.2	KIAA1462	mRNA	chr10:30012800-30044826	-	hsa:57608	KIAA1462
hsa-miR-6834-5p	RUFY2	Miranda_RNAhybrid	-22.59	161	2106	2126	-26.1	0.724046	2109	2127	NR_103475.1	RUFY2	mRNA	chr10:68343406-68407189	-	hsa:55680	RUN and FYVE domain containing 2
hsa-miR-6834-5p	TYSND1	Miranda_RNAhybrid	-24.01	154	1853	1873	-28.7	0.279926	1852	1874	NR_073580.1	TYSND1	miscRNA	chr10:70137981-70146740	-	hsa:219743	trypsin domain containing 1
hsa-miR-6834-5p	C10orf105	Miranda_RNAhybrid	-23.24	153	1680	1703	-29.8	0.392455	1543	1563	NM_001168390.1	C10orf105	mRNA	chr10:71711701-71737824	-	hsa:414152	chromosome 10 open reading frame 105
hsa-miR-6834-5p	SPOCK2	Miranda_RNAhybrid	-20.94	153	1314	1335	-28.6	0.509895	1303	1335	NM_014767.2	SPOCK2	mRNA	chr10:72059034-72088773	-	hsa:9806	sparc/osteonectin, cwcv and kazal-like domains proteoglycan (testican) 2
hsa-miR-6834-5p	DNAJB12	Miranda_RNAhybrid	-25.52	154	2145	2165	-30.2	0.246859	2138	2165	NM_017626.4	DNAJB12	mRNA	chr10:72332830-72355149	-	hsa:54788	DnaJ (Hsp40) homolog, subfamily B, member 12
hsa-miR-6834-5p	OIT3	Miranda_RNAhybrid	-23.65	154	431	452	-26.6	0.245854	431	453	NR_130125.1	OIT3	mRNA	chr10:72893581-72933029	+	hsa:170392	oncoprotein induced transcript 3
hsa-miR-6834-5p	FAM149B1	Miranda_RNAhybrid	-23.04	152	1424	1444	-30.1	0.133936	1242	1273	NM_173348.1	FAM149B1	mRNA	chr10:73168124-73242677	+	hsa:317662	family with sequence similarity 149, member B1
hsa-miR-6834-5p	SYNPO2L	Miranda_RNAhybrid	-24.55	153	1628	1647	-26.9	0.496579	283	304	NM_024875.4	SYNPO2L	mRNA	chr10:73646207-73650264	-	hsa:79933	synaptopodin 2-like
hsa-miR-6834-5p	PPIF	Miranda_RNAhybrid	-22.37	158	1186	1206	-29.3	0.175396	1153	1182	NM_005729.3	PPIF	mRNA	chr10:79347464-79355334	+	hsa:10105	peptidylprolyl isomerase F
hsa-miR-6834-5p	ANXA11	Miranda_RNAhybrid	-25.13	153	199	218	-27.3	0.163027	202	219	NM_145869.1	ANXA11	mRNA	chr10:80156963-80205537	-	hsa:311	annexin A11
hsa-miR-6834-5p	CDHR1	Miranda_RNAhybrid	-27.08	165	324	346	-30.3	0.321711	316	346	NM_033100.3	CDHR1	mRNA	chr10:84194635-84218696	+	hsa:92211	cadherin-related family member 1
hsa-miR-6834-5p	RGR	Miranda_RNAhybrid	-22.32	152	363	382	-26.6	0.155416	356	383	NM_002921.3	RGR	mRNA	chr10:84245053-84259188	+	hsa:5995	retinal G protein coupled receptor
hsa-miR-6834-5p	GRID1	Miranda_RNAhybrid	-22.76	158	454	474	-30.7	0.185371	449	474	NM_017551.2	GRID1	mRNA	chr10:85602046-86366490	-	hsa:2894	glutamate receptor, ionotropic, delta 1
hsa-miR-6834-5p	ANKRD22	Miranda_RNAhybrid	-22.59	156	2387	2406	-31.3	0.16606	2380	2406	NM_144590.2	ANKRD22	mRNA	chr10:88819899-88851975	-	hsa:118932	ankyrin repeat domain 22
hsa-miR-6834-5p	CYP2C18	Miranda_RNAhybrid	-26.89	162	113	133	-33.7	0.008008	111	133	NM_001128925.1	CYP2C18	mRNA	chr10:94683494-94736190	+	hsa:1562	cytochrome P450, family 2, subfamily C, polypeptide 18
hsa-miR-6834-5p	SORBS1	Miranda_RNAhybrid	-25.99	162	521	541	-30.6	0.235089	1771	1798	NM_024991.2	SORBS1	mRNA	chr10:95311773-95561398	-	hsa:10580	sorbin and SH3 domain containing 1
hsa-miR-6834-5p	GOLGA7B	Miranda_RNAhybrid	-26.73	157	167	187	-29.7	0.519441	159	188	NM_001010917.2	GOLGA7B	mRNA	chr10:97850238-97871578	+	hsa:401647	golgin A7 family, member B
hsa-miR-6834-5p	HIF1AN	Miranda_RNAhybrid	-20.01	155	4534	4554	-27.4	0.838585	2395	2414	NM_017902.2	HIF1AN	mRNA	chr10:100535884-100553924	+	hsa:55662	hypoxia inducible factor 1, alpha subunit inhibitor
hsa-miR-6834-5p	MRPL43	Miranda_RNAhybrid	-24.3	157	442	462	-29.2	0.163764	441	463	NM_176794.1	MRPL43	mRNA	chr10:100984073-100987509	-	hsa:84545	mitochondrial ribosomal protein L43
hsa-miR-6834-5p	SH3PXD2A	Miranda_RNAhybrid	-20.72	150	1720	1738	-31.4	0.391671	1853	1875	NM_014631.2	SH3PXD2A	mRNA	chr10:103594027-103855436	-	hsa:9644	SH3 and PX domains 2A
hsa-miR-6834-5p	ITPRIP	Miranda_RNAhybrid	-26.79	159	1877	1897	-31.1	0.279424	1872	1898	NM_033397.3	ITPRIP	mRNA	chr10:104309696-104338493	-	hsa:85450	inositol 1,4,5-trisphosphate receptor interacting protein
hsa-miR-6834-5p	VTI1A	Miranda_RNAhybrid	-21.63	150	100	120	-29.6	0.341767	88	121	NM_145206.2	VTI1A	mRNA	chr10:112447034-112855364	+	hsa:143187	vesicle transport through interaction with t-SNAREs 1A
hsa-miR-6834-5p	ABLIM1	Miranda_RNAhybrid	-23.21	150	1426	1446	-26.5	0.904993	1429	1446	NM_006720.3	ABLIM1	mRNA	chr10:114431112-114685003	-	hsa:3983	actin binding LIM protein 1
hsa-miR-6834-5p	MCMBP	Miranda_RNAhybrid	-28.33	158	1864	1885	-31.8	0.086014	1861	1886	NM_024834.3	MCMBP	mRNA	chr10:119829404-119873628	-	hsa:79892	minichromosome maintenance complex binding protein
hsa-miR-6834-5p	ARMS2	Miranda_RNAhybrid	-24.46	153	78	97	-33.1	0.003931	61	98	NM_001099667.1	ARMS2	mRNA	chr10:122454663-122457352	+	hsa:387715	age-related maculopathy susceptibility 2
hsa-miR-6834-5p	JAKMIP3	Miranda_RNAhybrid	-26.05	159	2532	2552	-31.6	0.195347	2525	2553	NM_194303.1	JAKMIP3	mRNA	chr10:132065864-132184978	+	hsa:282973	Janus kinase and microtubule interacting protein 3
hsa-miR-518a-3p	CDKN2B	Miranda_RNAhybrid	-21.23	151	836	861	-26.7	0.770328	835	861	NM_078487.2	CDKN2B	mRNA	chr9:22002903-22009313	-	hsa:1030	cyclin-dependent kinase inhibitor 2B (p15, inhibits CDK4)
hsa-miR-518a-3p	TMEM2	Miranda_RNAhybrid	-20.05	160	1015	1036	-31.4	0.089238	1009	1037	NM_013390.2	TMEM2	mRNA	chr9:71696770-71768830	-	hsa:23670	transmembrane protein 2
hsa-miR-518a-3p	DAP	Miranda_RNAhybrid	-20.14	150	1666	1687	-27.4	0.432967	1645	1688	NM_004394.2	DAP	mRNA	chr5:10679230-10761275	-	hsa:1611	death-associated protein
hsa-miR-518a-3p	OTP	Miranda_RNAhybrid	-26.25	172	1303	1324	-30.5	0.10652	1303	1325	NM_032109.2	OTP	mRNA	chr5:77628712-77638697	-	hsa:23440	orthopedia homeobox
hsa-miR-518a-3p	ZNF608	Miranda_RNAhybrid	-27.64	174	79	99	-31.8	0.034081	79	99	NM_020747.2	ZNF608	mRNA	chr5:124636917-124745112	-	hsa:57507	zinc finger protein 608
hsa-miR-518a-3p	C5orf15	Miranda_RNAhybrid	-22.66	150	1140	1163	-27.5	0.310793	1144	1163	NM_020199.2	C5orf15	mRNA	chr5:133955507-133968715	-	hsa:56951	chromosome 5 open reading frame 15
hsa-miR-518a-3p	HMP19	Miranda_RNAhybrid	-20.67	159	1542	1566	-26.8	0.48318	1542	1566	NM_015980.4	HMP19	mRNA	chr5:174045604-174109179	+	hsa:51617	HMP19 protein
hsa-miR-518a-3p	RSG1	Miranda_RNAhybrid	-22.46	156	137	158	-28.5	0.033553	126	159	NM_030907.3	RSG1	mRNA	chr1:16231687-16237164	-	hsa:79363	REM2 and RAB-like small GTPase 1
hsa-miR-518a-3p	STPG1	Miranda_RNAhybrid	-22.64	153	652	673	-28.3	0.262139	651	674	NM_178122.4	STPG1	mRNA	chr1:24356999-24413772	-	hsa:90529	sperm-tail PG-rich repeat containing 1
hsa-miR-519c-5p	KANK1	Miranda_RNAhybrid	-20.53	156	1261	1282	-26.7	0.447524	1254	1283	NM_153186.4	KANK1	mRNA	chr9:642872-746103	+	hsa:23189	KN motif and ankyrin repeat domains 1
hsa-miR-519c-5p	TPD52L3	Miranda_RNAhybrid	-20.76	151	1319	1344	-30.2	0.161788	1179	1206	NM_033516.5	TPD52L3	mRNA	chr9:6328349-6331900	+	hsa:89882	tumor protein D52-like 3
hsa-miR-519c-5p	GNA14	Miranda_RNAhybrid	-21.83	151	363	386	-27.4	0.216221	360	387	NM_004297.3	GNA14	mRNA	chr9:77423079-77648316	-	hsa:9630	guanine nucleotide binding protein (G protein), alpha 14
hsa-miR-519c-5p	ZNF169	Miranda_RNAhybrid	-21.42	162	1021	1044	-27.1	0.444474	1017	1044	NM_194320.3	ZNF169	mRNA	chr9:94259296-94303009	+	hsa:169841	zinc finger protein 169
hsa-miR-519c-5p	ERP44	Miranda_RNAhybrid	-21.81	155	943	966	-25.1	0.951868	1094	1127	NM_015051	ERP44	mRNA	chr9:99979179-100099048	-	hsa:23071	endoplasmic reticulum protein 44
hsa-miR-519c-5p	PTPN3	Miranda_RNAhybrid	-21.74	160	1504	1525	-28.2	0.606876	2984	3014	NR_026918.1	PTPN3	mRNA	chr9:109375694-109497679	-	hsa:5774	protein tyrosine phosphatase, non-receptor type 3
hsa-miR-519c-5p	ATP6V1G1	Miranda_RNAhybrid	-26.6	158	866	888	-26.9	0.337697	867	889	NM_004888.3	ATP6V1G1	mRNA	chr9:114587714-114598872	+	hsa:9550	ATPase, H+ transporting, lysosomal 13kDa, V1 subunit G1
hsa-miR-519c-5p	GTF3C5	Miranda_RNAhybrid	-21.79	154	132	157	-26.7	0.184834	130	157	NM_012087.3	GTF3C5	mRNA	chr9:133030675-133058503	+	hsa:9328	general transcription factor IIIC, polypeptide 5, 63kDa
hsa-miR-519c-5p	GOLPH3	Miranda_RNAhybrid	-22.82	156	1392	1413	-25.8	0.613589	1391	1414	NM_022130.3	GOLPH3	mRNA	chr5:32124718-32174319	-	hsa:64083	golgi phosphoprotein 3 (coat-protein)
hsa-miR-519c-5p	NPR3	Miranda_RNAhybrid	-22.29	158	462	485	-27.5	0.822108	458	486	NM_024563.3	NPR3	mRNA	chr5:32710637-32791724	+	hsa:4883	natriuretic peptide receptor 3
hsa-miR-519c-5p	LHFPL2	Miranda_RNAhybrid	-20.41	155	2131	2153	-25.5	0.935477	2131	2153	NM_005779.2	LHFPL2	mRNA	chr5:78485215-78648825	-	hsa:10184	lipoma HMGIC fusion partner-like 2
hsa-miR-519c-5p	SOWAHA	Miranda_RNAhybrid	-23.23	152	233	254	-26.1	0.57265	229	255	NM_175873.5	SOWAHA	mRNA	chr5:132813341-132816797	+	hsa:134548	sosondowah ankyrin repeat domain family member A
hsa-miR-519c-5p	AFF4	Miranda_RNAhybrid	-21.61	158	3357	3377	-25.1	0.991427	3358	3378	NM_014423.3	AFF4	mRNA	chr5:132875391-132963662	-	hsa:27125	AF4/FMR2 family, member 4
hsa-miR-519c-5p	FAM53C	Miranda_RNAhybrid	-27.31	157	1791	1810	-29.7	0.291838	1793	1811	NM_016605.2	FAM53C	mRNA	chr5:138338015-138349729	+	hsa:51307	family with sequence similarity 53, member C
hsa-miR-519c-5p	HARS2	Miranda_RNAhybrid	-22.13	166	32	52	-26.4	0.272804	31	52	NM_012208.3	HARS2	mRNA	chr5:140691426-140699318	+	hsa:23438	histidyl-tRNA synthetase 2, mitochondrial
hsa-miR-519c-5p	NR3C1	Miranda_RNAhybrid	-27.4	172	3442	3463	-32.9	0.127567	3438	3463	NM_001204265.1	NR3C1	mRNA	chr5:143277934-143404584	-	hsa:2908	nuclear receptor subfamily 3, group C, member 1 (glucocorticoid receptor)
hsa-miR-519c-5p	SH3TC2	Miranda_RNAhybrid	-22.94	159	2215	2237	-28.8	0.97377	4639	4659	NM_024577.3	SH3TC2	mRNA	chr5:148982150-149063174	-	hsa:79628	SH3 domain and tetratricopeptide repeats 2
hsa-miR-519c-5p	NOL9	Miranda_RNAhybrid	-22.94	165	2031	2051	-27.3	0.794035	2029	2052	NM_024654.4	NOL9	mRNA	chr1:6521347-6554598	-	hsa:79707	nucleolar protein 9
hsa-miR-519c-5p	PIK3CD	Miranda_RNAhybrid	-21.88	156	465	486	-26	0.711023	465	486	NM_005026.3	PIK3CD	mRNA	chr1:9689545-9728925	+	hsa:5293	phosphatidylinositol-4,5-bisphosphate 3-kinase, catalytic subunit delta
hsa-miR-519c-5p	ZBTB40	Miranda_RNAhybrid	-21.57	159	2675	2696	-26.1	0.934013	640	676	NM_014870.3	ZBTB40	mRNA	chr1:22451851-22531157	+	hsa:9923	zinc finger and BTB domain containing 40
hsa-miR-519c-5p	CEP85	Miranda_RNAhybrid	-21.3	154	1100	1120	-26.1	0.627589	979	1015	NM_022778.3	CEP85	mRNA	chr1:26234153-26278807	+	hsa:64793	centrosomal protein 85kDa
hsa-miR-519c-5p	XKR8	Miranda_RNAhybrid	-23.49	166	405	426	-29.4	0.088303	397	426	NM_018053	XKR8	mRNA	chr1:27959993-27968093	+	hsa:55113	XK, Kell blood group complex subunit-related family, member 8
hsa-miR-519c-5p	TMEM200B	Miranda_RNAhybrid	-23.82	159	544	565	-27.7	0.327844	537	566	NM_001171868.1	TMEM200B	mRNA	chr1:29119425-29123909	-	hsa:399474	transmembrane protein 200B
hsa-miR-519c-5p	ZMYM1	Miranda_RNAhybrid	-22.21	155	156	177	-27.7	0.111611	139	178	NM_024772.4	ZMYM1	mRNA	chr1:35094023-35115859	+	hsa:79830	zinc finger, MYM-type 1
hsa-miR-519c-5p	AGO4	Miranda_RNAhybrid	-22.02	153	2786	2807	-27.8	0.706007	2785	2807	NM_017629.3	AGO4	miscRNA	chr1:35808372-35857890	+	hsa:192670	argonaute RISC catalytic component 4
hsa-miR-519c-5p	MANEAL	Miranda_RNAhybrid	-20.22	159	733	754	-25.2	0.687875	728	754	NM_152496.2	MANEAL	mRNA	chr1:37794102-37801606	+	hsa:149175	mannosidase, endo-alpha-like
hsa-miR-519c-5p	MYCBP	Miranda_RNAhybrid	-25.38	157	1961	1982	-30.1	0.196198	1959	1983	NR_037632.1	MYCBP	mRNA	chr1:38862490-38873378	-	hsa:26292	MYC binding protein
hsa-miR-519c-5p	OXCT2	Miranda_RNAhybrid	-27.24	165	124	143	-31.3	0.002017	124	144	NM_022120.1	OXCT2	mRNA	chr1:39769525-39771348	-	hsa:64064	3-oxoacid CoA transferase 2
hsa-miR-519c-5p	RIMS3	Miranda_RNAhybrid	-20.28	151	2166	2188	-27.1	0.888006	2393	2422	NM_014747.2	RIMS3	mRNA	chr1:40620680-40665652	-	hsa:9783	regulating synaptic membrane exocytosis 3
hsa-miR-519c-5p	ARHGAP29	Miranda_RNAhybrid	-20.98	156	2176	2198	-25.7	0.963915	2172	2198	NM_004815.3	ARHGAP29	mRNA	chr1:94168907-94237751	-	hsa:9411	Rho GTPase activating protein 29
hsa-miR-519c-5p	PRKAB2	Miranda_RNAhybrid	-20.77	157	3193	3213	-25.4	0.966931	3190	3213	NR_103870.1	PRKAB2	miscRNA	chr1:147155106-147172589	-	hsa:5565	protein kinase, AMP-activated, beta 2 non-catalytic subunit
hsa-miR-519c-5p	LMNA	Miranda_RNAhybrid	-23.28	169	295	315	-28.4	0.156748	294	315	NM_170708.3	LMNA	mRNA	chr1:156126117-156137866	+	hsa:4000	lamin A/C
hsa-miR-519c-5p	POU2F1	Miranda_RNAhybrid	-22.46	159	1314	1335	-28.7	0.885134	9902	9923	NR_037163.1	POU2F1	miscRNA	chr1:167220886-167427345	+	hsa:5451	POU class 2 homeobox 1
hsa-miR-519c-5p	MPZL1	Miranda_RNAhybrid	-25.5	157	922	942	-26.9	0.809395	923	943	NM_024569.4	MPZL1	mRNA	chr1:167721950-167791919	+	hsa:9019	myelin protein zero-like 1
hsa-miR-519c-5p	IPO9	Miranda_RNAhybrid	-25.41	160	5568	5589	-27.3	0.93599	5557	5590	NM_018085.4	IPO9	mRNA	chr1:201847552-201876962	+	hsa:55705	importin 9
hsa-miR-519c-5p	BATF3	Miranda_RNAhybrid	-22.82	171	272	293	-26.1	0.126086	274	293	NM_018664.2	BATF3	mRNA	chr1:212686417-212699985	-	hsa:55509	basic leucine zipper transcription factor, ATF-like 3
hsa-miR-519c-5p	NSL1	Miranda_RNAhybrid	-21.05	155	7563	7584	-31.8	0.51554	4113	4137	NM_015471.3	NSL1	mRNA	chr1:212726153-212791797	-	hsa:25936	NSL1, MIS12 kinetochore complex component
hsa-miR-519c-5p	FBXO28	Miranda_RNAhybrid	-25.12	168	790	811	-28.4	0.617079	797	812	NR_049764.1	FBXO28	mRNA	chr1:224114087-224162047	+	hsa:23219	F-box protein 28
hsa-miR-519c-5p	KIAA1804	Miranda_RNAhybrid	-21.02	150	1319	1342	-27.1	0.59831	1319	1342	NM_032435.2	KIAA1804	mRNA	chr1:233327768-233385148	+	hsa:84451	mixed lineage kinase 4
hsa-miR-519c-5p	ADARB2	Miranda_RNAhybrid	-27.71	164	5366	5387	-31.3	0.336214	5371	5388	NM_018702.3	ADARB2	mRNA	chr10:1177313-1737476	-	hsa:105	adenosine deaminase, RNA-specific, B2 (non-functional)
hsa-miR-519c-5p	SUV39H2	Miranda_RNAhybrid	-20.06	165	682	702	-25.3	0.76827	684	702	NR_034181.1	SUV39H2	mRNA	chr10:14878866-14904315	+	hsa:79723	suppressor of variegation 3-9 homolog 2 (Drosophila)
hsa-miR-519c-5p	RTKN2	Miranda_RNAhybrid	-21.34	163	3930	3949	-26.2	0.928675	3933	3949	NM_145307.3	RTKN2	mRNA	chr10:62193086-62268863	-	hsa:219790	rhotekin 2
hsa-miR-519c-5p	C10orf105	Miranda_RNAhybrid	-24.26	163	3867	3888	-28	0.671822	1275	1297	NM_001168390.1	C10orf105	mRNA	chr10:71711701-71737824	-	hsa:414152	chromosome 10 open reading frame 105
hsa-miR-519c-5p	MAT1A	Miranda_RNAhybrid	-22.06	159	1841	1862	-26.3	0.641981	1564	1587	NM_000429.2	MAT1A	mRNA	chr10:80271820-80289955	-	hsa:4143	methionine adenosyltransferase I, alpha
hsa-miR-519c-5p	SLIT1	Miranda_RNAhybrid	-24.47	168	764	785	-29.8	0.31103	763	785	NM_003061.2	SLIT1	mRNA	chr10:96998038-97185926	-	hsa:6585	slit homolog 1 (Drosophila)
hsa-miR-519c-5p	WBP1L	Miranda_RNAhybrid	-22.67	151	2190	2213	-28.8	0.417568	2186	2214	NM_017787.4	WBP1L	mRNA	chr10:102776131-102816264	+	hsa:54838	WW domain binding protein 1-like
hsa-miR-519c-5p	ATRNL1	Miranda_RNAhybrid	-20.59	152	3733	3755	-26	0.923156	3709	3756	NR_074088.2	ATRNL1	mRNA	chr10:115093365-115948985	+	hsa:26033	attractin-like 1
hsa-miR-520d-3p	PHF2	Miranda_RNAhybrid	-26.21	171	769	790	-33.8	0.028632	767	790	NM_024517.1	PHF2	mRNA	chr9:93576634-93679587	+	hsa:5253	PHD finger protein 2
hsa-miR-520d-3p	ZNF367	Miranda_RNAhybrid	-21.26	159	297	317	-31.4	0.103509	817	842	NM_153695.3	ZNF367	mRNA	chr9:96385941-96418387	-	hsa:195828	zinc finger protein 367
hsa-miR-520d-3p	CORO2A	Miranda_RNAhybrid	-23.75	155	2934	2957	-26.9	0.746163	2934	2957	NM_052820.3	CORO2A	mRNA	chr9:98120975-98172892	-	hsa:7464	coronin, actin binding protein, 2A
hsa-miR-520d-3p	ANKS6	Miranda_RNAhybrid	-22.5	163	1950	1973	-27.8	0.672338	1950	1973	NM_173551	ANKS6	mRNA	chr9:98732009-98796512	-	hsa:203286	ankyrin repeat and sterile alpha motif domain containing 6
hsa-miR-520d-3p	EPB41L4B	Miranda_RNAhybrid	-21.05	164	1484	1505	-25.6	0.802369	1485	1506	NM_019114.4	EPB41L4B	mRNA	chr9:109171974-109320964	-	hsa:54566	erythrocyte membrane protein band 4.1 like 4B
hsa-miR-520d-3p	TNFSF15	Miranda_RNAhybrid	-22.85	163	1910	1932	-25.8	0.96129	1858	1890	NM_005118.3	TNFSF15	mRNA	chr9:114784635-114792530	-	hsa:9966	tumor necrosis factor (ligand) superfamily, member 15
hsa-miR-520d-3p	TNC	Miranda_RNAhybrid	-21.85	167	759	780	-26.7	0.438768	750	781	NM_002160.3	TNC	mRNA	chr9:115020528-115118207	-	hsa:3371	tenascin C
hsa-miR-520d-3p	MEGF9	Miranda_RNAhybrid	-20.14	158	2178	2201	-25.4	0.944653	2171	2201	NM_001080497.2	MEGF9	mRNA	chr9:120600918-120714487	-	hsa:1955	multiple EGF-like-domains 9
hsa-miR-520d-3p	RABGAP1	Miranda_RNAhybrid	-21.71	168	496	517	-32.4	0.043763	489	518	NM_012197.3	RABGAP1	mRNA	chr9:122941009-123104868	+	hsa:23637	RAB GTPase activating protein 1
hsa-miR-520d-3p	FNBP1	Miranda_RNAhybrid	-30.07	158	1245	1265	-32.5	0.103677	1245	1266	NM_015033.2	FNBP1	mRNA	chr9:129895261-130043167	-	hsa:23048	formin binding protein 1
hsa-miR-520d-3p	TSC1	Miranda_RNAhybrid	-22.34	161	834	853	-27.3	0.774194	835	853	NM_001162427.1	TSC1	mRNA	chr9:132891348-132944633	-	hsa:7248	tuberous sclerosis 1
hsa-miR-520d-3p	MTMR12	Miranda_RNAhybrid	-22.88	155	880	904	-31	0.152175	879	904	NM_019061.2	MTMR12	mRNA	chr5:32247704-32312988	-	hsa:54545	myotubularin related protein 12
hsa-miR-520d-3p	MAP1B	Miranda_RNAhybrid	-27.4	164	4057	4079	-32.6	0.133181	4059	4079	NM_032010.1	MAP1B	mRNA	chr5:72107291-72209570	+	hsa:4131	microtubule-associated protein 1B
hsa-miR-520d-3p	ZBED3	Miranda_RNAhybrid	-21.75	160	155	176	-28.6	0.041522	146	176	NM_032367.2	ZBED3	mRNA	chr5:77076707-77087205	-	hsa:84327	zinc finger, BED-type containing 3
hsa-miR-520d-3p	RGMB	Miranda_RNAhybrid	-20.31	153	249	271	-27.3	0.55981	240	272	NM_173670.2	RGMB	mRNA	chr5:98769295-98796494	+	hsa:285704	repulsive guidance molecule family member b
hsa-miR-520d-3p	TRIM36	Miranda_RNAhybrid	-24.33	164	1488	1509	-26.5	0.507052	1488	1510	NM_018700.3	TRIM36	mRNA	chr5:115134040-115180507	-	hsa:55521	tripartite motif containing 36
hsa-miR-520d-3p	SAR1B	Miranda_RNAhybrid	-21.97	154	275	300	-25.5	0.974452	275	301	NM_016103.3	SAR1B	mRNA	chr5:134601149-134632843	-	hsa:51128	secretion associated, Ras related GTPase 1B
hsa-miR-520d-3p	SH3TC2	Miranda_RNAhybrid	-20.61	150	10289	10317	-26.4	0.999576	1494	1515	NM_024577.3	SH3TC2	mRNA	chr5:148982150-149063174	-	hsa:79628	SH3 domain and tetratricopeptide repeats 2
hsa-miR-520d-3p	HMGXB3	Miranda_RNAhybrid	-22.25	159	219	239	-26.6	0.276342	211	239	NM_014983.2	HMGXB3	mRNA	chr5:150000606-150053143	+	hsa:22993	HMG box domain containing 3
hsa-miR-520d-3p	SMIM3	Miranda_RNAhybrid	-26.01	154	444	471	-29.9	0.07886	444	472	NM_032947.4	SMIM3	mRNA	chr5:150777946-150796736	+	hsa:85027	small integral membrane protein 3
hsa-miR-520d-3p	GALNT10	Miranda_RNAhybrid	-21.44	150	3424	3450	-25.2	0.948661	1435	1461	NM_198321.3	GALNT10	mRNA	chr5:154190735-154420984	+	hsa:55568	polypeptide N-acetylgalactosaminyltransferase 10
hsa-miR-520d-3p	UBTD2	Miranda_RNAhybrid	-21.37	171	1834	1855	-26.6	0.581932	1832	1855	NM_152277.2	UBTD2	mRNA	chr5:172209646-172283791	-	hsa:92181	ubiquitin domain containing 2
hsa-miR-520d-3p	ERGIC1	Miranda_RNAhybrid	-21.57	167	1541	1563	-27.1	0.653969	1528	1563	NM_020462.1	ERGIC1	mRNA	chr5:172834220-172952685	+	hsa:57222	endoplasmic reticulum-golgi intermediate compartment (ERGIC) 1
hsa-miR-520d-3p	CNOT6	Miranda_RNAhybrid	-21.88	163	2131	2152	-26.8	0.790928	2132	2152	NM_015455.3	CNOT6	mRNA	chr5:180494230-180578358	+	hsa:57472	CCR4-NOT transcription complex, subunit 6
hsa-miR-520d-3p	VWA1	Miranda_RNAhybrid	-24.37	160	701	722	-26.8	0.686561	697	722	NM_199121.2	VWA1	mRNA	chr1:1435523-1442882	+	hsa:64856	von Willebrand factor A domain containing 1
hsa-miR-520d-3p	PRDM16	Miranda_RNAhybrid	-20.54	162	2728	2748	-26.1	0.910238	2725	2748	NM_199454.2	PRDM16	mRNA	chr1:3068497-3433774	+	hsa:63976	PR domain containing 16
hsa-miR-520d-3p	CAMK2N1	Miranda_RNAhybrid	-21.86	166	63	85	-25	0.623099	64	86	NM_018584.5	CAMK2N1	mRNA	chr1:20482391-20486235	-	hsa:55450	calcium/calmodulin-dependent protein kinase II inhibitor 1
hsa-miR-520d-3p	SMIM12	Miranda_RNAhybrid	-26.47	167	490	513	-26.9	0.852184	491	514	NM_138428.5	SMIM12	mRNA	chr1:34850362-34859045	-	hsa:113444	small integral membrane protein 12
hsa-miR-520d-3p	STK40	Miranda_RNAhybrid	-21.75	160	1572	1593	-28.2	0.340401	1571	1593	NM_032017.2	STK40	mRNA	chr1:36339619-36385927	-	hsa:83931	serine/threonine kinase 40
hsa-miR-520d-3p	RIMS3	Miranda_RNAhybrid	-22.97	167	3293	3315	-27.2	0.841178	3286	3315	NM_014747.2	RIMS3	mRNA	chr1:40620680-40665652	-	hsa:9783	regulating synaptic membrane exocytosis 3
hsa-miR-520d-3p	RIMKLA	Miranda_RNAhybrid	-20.1	155	4695	4717	-27.5	0.91685	8477	8505	NM_173642.3	RIMKLA	mRNA	chr1:42380817-42415056	+	hsa:284716	ribosomal modification protein rimK-like family member A
hsa-miR-520d-3p	SZT2	Miranda_RNAhybrid	-22.65	169	3734	3757	-26.4	0.813824	3735	3758	NM_182518.2	SZT2	mRNA	chr1:43389937-43451157	+	hsa:23334	seizure threshold 2 homolog (mouse)
hsa-miR-520d-3p	DMRTA2	Miranda_RNAhybrid	-21.4	168	1037	1058	-27.2	0.256132	1021	1059	NM_032110.2	DMRTA2	mRNA	chr1:50417551-50423447	-	hsa:63950	DMRT-like family A2
hsa-miR-520d-3p	RAB3B	Miranda_RNAhybrid	-22.28	168	6044	6066	-25.2	0.99947	6046	6067	NM_002867.3	RAB3B	mRNA	chr1:51907956-51990764	-	hsa:5865	RAB3B, member RAS oncogene family
hsa-miR-520d-3p	PRPF38A	Miranda_RNAhybrid	-23.62	176	568	589	-27.1	0.392211	568	589	NM_032864.3	PRPF38A	mRNA	chr1:52404547-52418320	+	hsa:84950	pre-mRNA processing factor 38A
hsa-miR-520d-3p	KANK4	Miranda_RNAhybrid	-20.13	158	595	616	-25.4	0.762602	590	617	NM_181712.4	KANK4	mRNA	chr1:62236165-62319412	-	hsa:163782	KN motif and ankyrin repeat domains 4
hsa-miR-520d-3p	FNDC7	Miranda_RNAhybrid	-21.25	157	443	464	-26.6	0.247604	442	464	NM_173532.1	FNDC7	mRNA	chr1:108722359-108742312	+	hsa:163479	fibronectin type III domain containing 7
hsa-miR-520d-3p	AMPD2	Miranda_RNAhybrid	-24.76	168	17	38	-29.2	0.081907	16	39	NM_203404.1	AMPD2	mRNA	chr1:109623988-109632055	+	hsa:271	adenosine monophosphate deaminase 2
hsa-miR-520d-3p	CTTNBP2NL	Miranda_RNAhybrid	-31.36	182	3303	3324	-36.4	0.023628	3302	3324	NM_018704.2	CTTNBP2NL	mRNA	chr1:112396183-112465081	+	hsa:55917	CTTNBP2 N-terminal like
hsa-miR-520d-3p	MAGI3	Miranda_RNAhybrid	-20.33	168	807	828	-27.1	0.698159	2817	2854	NM_152900.2	MAGI3	mRNA	chr1:113390853-113685923	+	hsa:260425	membrane associated guanylate kinase, WW and PDZ domain containing 3
hsa-miR-520d-3p	DCLRE1B	Miranda_RNAhybrid	-31.53	176	125	146	-35.5	0.013218	124	146	NM_022836.3	DCLRE1B	mRNA	chr1:113905376-113914078	+	hsa:64858	DNA cross-link repair 1B
hsa-miR-520d-3p	FAM46C	Miranda_RNAhybrid	-21.95	170	2095	2115	-26.2	0.877789	2096	2115	NM_017709.3	FAM46C	mRNA	chr1:117605982-117628389	+	hsa:54855	family with sequence similarity 46, member C
hsa-miR-520d-3p	CD84	Miranda_RNAhybrid	-21.35	163	3635	3655	-26.5	0.947572	4876	4897	NM_003874.3	CD84	miscRNA	chr1:160549931-160579516	-	hsa:8832	CD84 molecule
hsa-miR-520d-3p	TIMM17A	Miranda_RNAhybrid	-20.25	153	113	138	-25.9	0.421738	105	139	NM_006335.2	TIMM17A	mRNA	chr1:201955491-201970661	+	hsa:10440	translocase of inner mitochondrial membrane 17 homolog A (yeast)
hsa-miR-520d-3p	KLHL12	Miranda_RNAhybrid	-27.81	155	252	275	-31	0.067243	252	276	NM_021633	KLHL12	mRNA	chr1:202891102-202927243	-	hsa:59349	kelch-like family member 12
hsa-miR-520d-3p	PLEKHA6	Miranda_RNAhybrid	-23.33	169	455	475	-28.7	0.484984	451	475	NM_138480.1	PLEKHA6	mRNA	chr1:204222364-204307699	-	hsa:22874	pleckstrin homology domain containing, family A member 6
hsa-miR-520d-3p	FAM177B	Miranda_RNAhybrid	-25.05	169	105	125	-27.5	0.104442	100	125	NM_207468.2	FAM177B	mRNA	chr1:222737986-222753590	+	hsa:400823	family with sequence similarity 177, member B
hsa-miR-520d-3p	IBA57	Miranda_RNAhybrid	-28.12	170	977	997	-33.5	0.152318	976	997	NM_001310327.1	IBA57	mRNA	chr1:228165814-228197905	+	hsa:200205	IBA57, iron-sulfur cluster assembly homolog (S. cerevisiae)
hsa-miR-520d-3p	PGBD5	Miranda_RNAhybrid	-23.92	159	218	241	-28.1	0.295428	219	241	NM_024554.3	PGBD5	mRNA	chr1:230321646-230425928	-	hsa:79605	piggyBac transposable element derived 5
hsa-miR-520d-3p	TRIM58	Miranda_RNAhybrid	-20.4	150	87	107	-30.3	0.266069	3202	3222	NM_015431.3	TRIM58	mRNA	chr1:247857199-247880138	+	hsa:25893	tripartite motif containing 58
hsa-miR-520d-3p	ZMYND11	Miranda_RNAhybrid	-20.4	162	915	937	-25.7	0.725366	915	937	NM_212479.3	ZMYND11	mRNA	chr10:134484-254637	+	hsa:10771	zinc finger, MYND-type containing 11
hsa-miR-520d-3p	CELF2	Miranda_RNAhybrid	-23.36	170	509	530	-31.5	0.343115	496	530	NM_006561.3	CELF2	mRNA	chr10:11018074-11336517	+	hsa:10659	CUGBP, Elav-like family member 2
hsa-miR-520d-3p	CCDC3	Miranda_RNAhybrid	-20.37	151	1062	1081	-25	0.764204	1063	1081	NM_031455.3	CCDC3	mRNA	chr10:12896625-13001704	-	hsa:83643	coiled-coil domain containing 3
hsa-miR-520d-3p	SUV39H2	Miranda_RNAhybrid	-24.14	155	773	798	-28.1	0.299439	773	799	NR_034181.1	SUV39H2	mRNA	chr10:14878866-14904315	+	hsa:79723	suppressor of variegation 3-9 homolog 2 (Drosophila)
hsa-miR-520d-3p	BAMBI	Miranda_RNAhybrid	-21.28	168	51	72	-27.8	0.076911	51	73	NM_012342.2	BAMBI	mRNA	chr10:28677495-28682939	+	hsa:25805	BMP and activin membrane-bound inhibitor
hsa-miR-520d-3p	PRKG1	Miranda_RNAhybrid	-22.38	165	2305	2326	-29.8	0.379087	2300	2326	NM_006258.3	PRKG1	mRNA	chr10:51148238-52298350	+	hsa:5592	protein kinase, cGMP-dependent, type I
hsa-miR-520d-3p	CISD1	Miranda_RNAhybrid	-20.54	159	742	764	-26.7	0.730472	741	764	NM_018464.4	CISD1	mRNA	chr10:58273423-58290992	+	hsa:55847	CDGSH iron sulfur domain 1
hsa-miR-520d-3p	SLC16A9	Miranda_RNAhybrid	-21.61	151	1520	1546	-27.8	0.370693	1516	1547	NM_194298.2	SLC16A9	mRNA	chr10:59650764-59709891	-	hsa:220963	solute carrier family 16, member 9
hsa-miR-520d-3p	TACR2	Miranda_RNAhybrid	-28.15	166	578	598	-31.6	0.014562	577	598	NM_001057.2	TACR2	mRNA	chr10:69404202-69416918	-	hsa:6865	tachykinin receptor 2
hsa-miR-520d-3p	CHST3	Miranda_RNAhybrid	-20.38	162	1441	1462	-29.6	0.45027	1879	1910	NM_004273.4	CHST3	mRNA	chr10:71965170-72013558	+	hsa:9469	carbohydrate (chondroitin 6) sulfotransferase 3
hsa-miR-520d-3p	LOC101927371	Miranda_RNAhybrid	-20.9	156	4	25	-25.4	0.021216	3	25	XP_005270365.1	LOC101927371	mRNA	chr10:99929436-99930996	-	hsa:101927371	uncharacterized LOC101927371
hsa-miR-520d-3p	BBIP1	Miranda_RNAhybrid	-22.86	154	116	142	-29.2	0.188251	115	143	NM_001243783.1	BBIP1	mRNA	chr10:110898730-110919366	-	hsa:92482	BBSome interacting protein 1
hsa-miR-520d-3p	ABLIM1	Miranda_RNAhybrid	-21.39	151	2270	2292	-26.2	0.915167	2271	2292	NM_006720.3	ABLIM1	mRNA	chr10:114431112-114685003	-	hsa:3983	actin binding LIM protein 1
hsa-miR-582-3p	HAVCR1	Miranda_RNAhybrid	-22.24	166	473	494	-25.9	0.184072	472	495	NM_012206	HAVCR1	mRNA	chr5:157029520-157058959	-	hsa:26762	hepatitis A virus cellular receptor 1
hsa-miR-582-3p	MAPK8	Miranda_RNAhybrid	-22.84	165	989	1009	-25.5	0.909442	991	1010	NM_139049.2	MAPK8	mRNA	chr10:48401612-48439360	+	hsa:5599	mitogen-activated protein kinase 8
hsa-miR-582-5p	NUTM2G	Miranda_RNAhybrid	-20.18	166	2172	2196	-25.2	0.8365	2173	2196	NM_001170741.1	NUTM2G	mRNA	chr9:96929004-96939418	+	hsa:441457	NUT family member 2G
hsa-miR-582-5p	NAIF1	Miranda_RNAhybrid	-24.14	169	295	319	-29.3	0.203228	283	320	NM_197956.3	NAIF1	mRNA	chr9:128061233-128067320	-	hsa:203245	nuclear apoptosis inducing factor 1
hsa-miR-582-5p	DBT	Miranda_RNAhybrid	-22.22	157	7920	7942	-25	0.997801	7920	7943	NM_001918.3	DBT	mRNA	chr1:100196066-100235512	-	hsa:1629	dihydrolipoamide branched chain transacylase E2
hsa-miR-30b-5p	TNFSF8	Miranda_RNAhybrid	-28.28	170	393	413	-31.6	0.107691	392	414	NM_001252290.1	TNFSF8	mRNA	chr9:114893343-114930595	-	hsa:944	tumor necrosis factor (ligand) superfamily, member 8
hsa-miR-30b-5p	GPX3	Miranda_RNAhybrid	-23.95	162	171	195	-30	0.046631	161	196	NM_002084.3	GPX3	mRNA	chr5:151020438-151028993	+	hsa:2878	glutathione peroxidase 3 (plasma)
hsa-miR-30b-5p	G3BP1	Miranda_RNAhybrid	-23.27	162	1324	1347	-27	0.895161	1313	1348	NM_198395.1	G3BP1	mRNA	chr5:151771915-151805354	+	hsa:10146	GTPase activating protein (SH3 domain) binding protein 1
hsa-miR-30b-5p	ZBTB40	Miranda_RNAhybrid	-21.79	160	1196	1217	-25.4	0.948401	1199	1218	NM_014870.3	ZBTB40	mRNA	chr1:22451851-22531157	+	hsa:9923	zinc finger and BTB domain containing 40
hsa-miR-30b-5p	CTTNBP2NL	Miranda_RNAhybrid	-23.46	171	3352	3372	-26.3	0.79954	3356	3373	NM_018704.2	CTTNBP2NL	mRNA	chr1:112396183-112465081	+	hsa:55917	CTTNBP2 N-terminal like
hsa-miR-30b-5p	MEF2D	Miranda_RNAhybrid	-25.28	158	2096	2123	-27.8	0.586787	2095	2124	NM_005920.3	MEF2D	mRNA	chr1:156463727-156499492	-	hsa:4209	myocyte enhancer factor 2D
hsa-miR-30b-5p	A1CF	Miranda_RNAhybrid	-25.09	163	258	285	-29.8	0.517486	259	286	NM_138933.2	A1CF	mRNA	chr10:50799409-50885675	-	hsa:29974	APOBEC1 complementation factor
hsa-miR-30b-5p	TMEM26	Miranda_RNAhybrid	-24.74	170	3430	3451	-29.3	0.351239	3433	3452	NM_178505.6	TMEM26	miscRNA	chr10:61412893-61453238	-	hsa:219623	transmembrane protein 26
hsa-miR-12136	FSD1L	Miranda_RNAhybrid	-22.23	160	1063	1080	-26.3	0.74547	1064	1081	NM_207647.2	FSD1L	mRNA	chr9:105447796-105552433	+	hsa:83856	fibronectin type III and SPRY domain containing 1-like
hsa-miR-12136	SERINC2	Miranda_RNAhybrid	-21.62	164	436	453	-25.4	0.084097	436	454	NM_178865.4	SERINC2	mRNA	chr1:31413116-31434680	+	hsa:347735	serine incorporator 2
hsa-miR-12136	ERO1LB	Miranda_RNAhybrid	-21.27	156	1606	1623	-25	0.749578	1606	1624	NM_019891.3	ERO1B	mRNA	chr1:236215122-236282039	-	hsa:56605	ERO1-like beta (S. cerevisiae)
hsa-miR-12136	2019-03-05	Miranda_RNAhybrid	-21.59	155	607	626	-26.3	0.447439	606	627	NM_017824.4	2019-03-05	mRNA	chr10:92333512-92353964	+	hsa:54708	membrane-associated ring finger (C3HC4) 5
hsa-miR-380-3p	JAK2	Miranda_RNAhybrid	-23.38	179	62	84	-27.3	0.505021	65	85	NM_004972.3	JAK2	mRNA	chr9:4985568-5129948	+	hsa:3717	Janus kinase 2
hsa-miR-380-3p	ZFYVE16	Miranda_RNAhybrid	-21.59	172	5	24	-25.4	0.724551	3	25	NM_014733.4	ZFYVE16	mRNA	chr5:80408013-80479869	+	hsa:9765	zinc finger, FYVE domain containing 16
hsa-miR-6800-3p	DMRT2	Miranda_RNAhybrid	-20.96	161	1074	1093	-25.5	0.815503	1075	1093	NM_181872.4	DMRT2	mRNA	chr9:1050620-1057554	+	hsa:10655	doublesex and mab-3 related transcription factor 2
hsa-miR-6800-3p	ADAMTSL1	Miranda_RNAhybrid	-27.29	165	872	893	-30.7	0.229942	874	894	NM_139264.1	ADAMTSL1	mRNA	chr9:18474081-18910950	+	hsa:92949	ADAMTS-like 1
hsa-miR-6800-3p	NOL6	Miranda_RNAhybrid	-20.19	151	654	673	-31.7	0.075629	640	674	NM_139235.3	NOL6	mRNA	chr9:33461353-33473943	-	hsa:65083	nucleolar protein 6 (RNA-associated)
hsa-miR-6800-3p	PAX5	Miranda_RNAhybrid	-26.53	152	4174	4194	-31	0.535651	6959	6985	NR_103999.1	PAX5	mRNA	chr9:36833275-37034479	-	hsa:5079	paired box 5
hsa-miR-6800-3p	SPATA31D4	Miranda_RNAhybrid	-28.89	158	1275	1292	-30.3	0.229604	1276	1293	NM_207415.1	SPATA31D4	mRNA	chr9:81928428-81934998	+	hsa:389761	SPATA31 subfamily D, member 4
hsa-miR-6800-3p	PALM2-AKAP2	Miranda_RNAhybrid	-29.58	157	928	953	-35.3	0.07197	929	953	NM_147150.2	PALM2-AKAP2	mRNA	chr9:109780297-110172512	+	hsa:445815	PALM2-AKAP2 readthrough
hsa-miR-6800-3p	AKAP2	Miranda_RNAhybrid	-29.58	157	928	953	-35.3	0.07197	929	953	NM_001198656.1	AKAP2	mRNA	chr9:110125501-110172512	+	hsa:11217	A kinase (PRKA) anchor protein 2
hsa-miR-6800-3p	COL27A1	Miranda_RNAhybrid	-29.96	164	1042	1062	-33.8	0.048117	1043	1062	NM_032888.3	COL27A1	mRNA	chr9:114155951-114310695	+	hsa:85301	collagen, type XXVII, alpha 1
hsa-miR-6800-3p	MEGF9	Miranda_RNAhybrid	-22.32	153	3577	3599	-25.1	0.989822	3579	3599	NM_001080497.2	MEGF9	mRNA	chr9:120600918-120714487	-	hsa:1955	multiple EGF-like-domains 9
hsa-miR-6800-3p	ARPC5L	Miranda_RNAhybrid	-23.42	150	668	687	-28.6	0.148693	654	688	NM_030978.1	ARPC5L	mRNA	chr9:124862130-124877733	+	hsa:81873	actin related protein 2/3 complex, subunit 5-like
hsa-miR-6800-3p	NCS1	Miranda_RNAhybrid	-35.04	171	1108	1128	-37.2	0.037933	1092	1129	NM_014286.3	NCS1	mRNA	chr9:130172578-130237304	+	hsa:23413	neuronal calcium sensor 1
hsa-miR-6800-3p	PRDM12	Miranda_RNAhybrid	-20.14	155	899	918	-29.6	0.182386	431	471	NM_021619.2	PRDM12	mRNA	chr9:130664594-130682997	+	hsa:59335	PR domain containing 12
hsa-miR-6800-3p	TSC1	Miranda_RNAhybrid	-23	153	816	837	-28	0.808806	810	837	NM_001162427.1	TSC1	mRNA	chr9:132891348-132944633	-	hsa:7248	tuberous sclerosis 1
hsa-miR-6800-3p	NACC2	Miranda_RNAhybrid	-23.76	158	3220	3240	-30.5	0.469432	1187	1214	NM_144653.4	NACC2	mRNA	chr9:136006537-136095285	-	hsa:138151	NACC family member 2, BEN and BTB (POZ) domain containing
hsa-miR-6800-3p	QSOX2	Miranda_RNAhybrid	-27.98	161	1580	1601	-34	0.063571	1575	1602	NM_181701.3	QSOX2	mRNA	chr9:136206333-136245841	-	hsa:169714	quiescin Q6 sulfhydryl oxidase 2
hsa-miR-6800-3p	TPPP	Miranda_RNAhybrid	-26.92	153	2664	2685	-33.4	0.194297	5053	5091	NM_007030.2	TPPP	mRNA	chr5:659862-693395	-	hsa:11076	tubulin polymerization promoting protein
hsa-miR-6800-3p	SEMA5A	Miranda_RNAhybrid	-22.66	153	6261	6284	-27.6	0.946907	6236	6285	NM_003966.2	SEMA5A	mRNA	chr5:9035033-9546121	-	hsa:9037	sema domain, seven thrombospondin repeats (type 1 and type 1-like), transmembrane domain (TM) and short cytoplasmic domain, (semaphorin) 5A
hsa-miR-6800-3p	FBXL7	Miranda_RNAhybrid	-23.85	150	1881	1901	-27.6	0.646484	1885	1901	NM_012304.4	FBXL7	mRNA	chr5:15501438-15939796	+	hsa:23194	F-box and leucine-rich repeat protein 7
hsa-miR-6800-3p	MCIDAS	Miranda_RNAhybrid	-25.31	161	543	563	-28.4	0.155847	533	563	NM_001190787.1	MCIDAS	mRNA	chr5:55219597-55227315	-	hsa:345643	multiciliate differentiation and DNA synthesis associated cell cycle protein
hsa-miR-6800-3p	GAPT	Miranda_RNAhybrid	-20.01	152	287	307	-26.6	0.537035	266	307	NM_152687	GAPT	mRNA	chr5:58491492-58495466	+	hsa:202309	GRB2-binding adaptor protein, transmembrane
hsa-miR-6800-3p	2019-09-08	Miranda_RNAhybrid	-21.45	155	634	654	-28.9	0.482805	626	655	NM_015146.1	2019-09-08	mRNA	chr5:132756005-132777375	-	hsa:23176	septin 8
hsa-miR-6800-3p	FSTL4	Miranda_RNAhybrid	-27.43	155	1384	1403	-29.2	0.418275	1388	1404	NM_015082.1	FSTL4	mRNA	chr5:133196460-133612532	-	hsa:23105	follistatin-like 4
hsa-miR-6800-3p	PCDHA1	Miranda_RNAhybrid	-22.82	157	284	305	-27.7	0.593638	277	305	NM_031411.2	PCDHA1	mRNA	chr5:140786136-141012344	+	hsa:56147	protocadherin alpha 1
hsa-miR-6800-3p	PCDHA5	Miranda_RNAhybrid	-22.82	157	284	305	-27.7	0.593638	277	305	NM_031501.1	PCDHA5	mRNA	chr5:140821776-140824226	+	hsa:56143	protocadherin alpha 5
hsa-miR-6800-3p	PCDHA4	Miranda_RNAhybrid	-22.82	157	284	305	-27.7	0.593638	277	305	NM_031500.2	PCDHA4	mRNA	chr5:140807074-140809667	+	hsa:56144	protocadherin alpha 4
hsa-miR-6800-3p	PCDHA3	Miranda_RNAhybrid	-22.82	157	284	305	-27.7	0.593638	277	305	NM_031497.1	PCDHA3	mRNA	chr5:140801198-141012344	+	hsa:56145	protocadherin alpha 3
hsa-miR-6800-3p	PCDHA2	Miranda_RNAhybrid	-22.82	157	284	305	-27.7	0.593638	277	305	NM_031496.1	PCDHA2	mRNA	chr5:140794859-140805621	+	hsa:56146	protocadherin alpha 2
hsa-miR-6800-3p	PCDHA8	Miranda_RNAhybrid	-22.82	157	284	305	-27.7	0.593638	277	305	NM_031856.1	PCDHA8	mRNA	chr5:140841322-140843766	+	hsa:56140	protocadherin alpha 8
hsa-miR-6800-3p	PCDHA7	Miranda_RNAhybrid	-22.82	157	284	305	-27.7	0.593638	277	305	NM_031852.1	PCDHA7	mRNA	chr5:140834384-140836753	+	hsa:56141	protocadherin alpha 7
hsa-miR-6800-3p	PCDHA6	Miranda_RNAhybrid	-22.82	157	284	305	-27.7	0.593638	277	305	NM_031849.2	PCDHA6	mRNA	chr5:140827922-141012344	+	hsa:56142	protocadherin alpha 6
hsa-miR-6800-3p	PCDHA11	Miranda_RNAhybrid	-22.82	157	284	305	-27.7	0.593638	277	305	NM_031861.2	PCDHA11	mRNA	chr5:140867513-140871600	+	hsa:56138	protocadherin alpha 11
hsa-miR-6800-3p	PCDHA10	Miranda_RNAhybrid	-22.82	157	284	305	-27.7	0.593638	277	305	NM_031860.2	PCDHA10	mRNA	chr5:140855883-140858583	+	hsa:56139	protocadherin alpha 10
hsa-miR-6800-3p	PCDHA13	Miranda_RNAhybrid	-22.82	157	284	305	-27.7	0.593638	277	305	NM_031865.1	PCDHA13	mRNA	chr5:140882269-141012344	+	hsa:56136	protocadherin alpha 13
hsa-miR-6800-3p	PCDHA12	Miranda_RNAhybrid	-22.82	157	284	305	-27.7	0.593638	277	305	NM_031864.2	PCDHA12	mRNA	chr5:140875302-140877889	+	hsa:56137	protocadherin alpha 12
hsa-miR-6800-3p	PCDHAC2	Miranda_RNAhybrid	-22.82	157	284	305	-27.7	0.593638	277	305	NM_031883.2	PCDHAC2	mRNA	chr5:140966162-141012344	+	hsa:56134	protocadherin alpha subfamily C, 2
hsa-miR-6800-3p	PCDHAC1	Miranda_RNAhybrid	-22.82	157	284	305	-27.7	0.593638	277	305	NM_031882.3	PCDHAC1	mRNA	chr5:140926717-140929512	+	hsa:56135	protocadherin alpha subfamily C, 1
hsa-miR-6800-3p	RELL2	Miranda_RNAhybrid	-31.3	163	142	162	-33.8	0.004257	144	162	NM_173828.4	RELL2	mRNA	chr5:141636950-141641066	+	hsa:285613	RELT-like 2
hsa-miR-6800-3p	PCDH12	Miranda_RNAhybrid	-23.06	157	762	782	-28.3	0.401608	766	782	NM_016580.3	PCDH12	mRNA	chr5:141943585-141959062	-	hsa:51294	protocadherin 12
hsa-miR-6800-3p	ARHGAP26	Miranda_RNAhybrid	-22.06	156	5634	5653	-30.2	0.6088	2348	2368	NM_015071.4	ARHGAP26	mRNA	chr5:142771018-143229007	+	hsa:23092	Rho GTPase activating protein 26
hsa-miR-6800-3p	SH3TC2	Miranda_RNAhybrid	-20.87	156	14667	14688	-27.5	0.999174	14657	14688	NM_024577.3	SH3TC2	mRNA	chr5:148982150-149063174	-	hsa:79628	SH3 domain and tetratricopeptide repeats 2
hsa-miR-6800-3p	ARHGEF37	Miranda_RNAhybrid	-20.27	150	566	587	-31.4	0.207056	802	834	NM_001001669.2	ARHGEF37	mRNA	chr5:149581501-149634968	+	hsa:389337	Rho guanine nucleotide exchange factor (GEF) 37
hsa-miR-6800-3p	PPARGC1B	Miranda_RNAhybrid	-30.41	162	5877	5898	-32.7	0.338579	5864	5898	NM_133263.3	PPARGC1B	mRNA	chr5:149730252-149855022	+	hsa:133522	peroxisome proliferator-activated receptor gamma, coactivator 1 beta
hsa-miR-6800-3p	NDST1	Miranda_RNAhybrid	-26.78	164	2404	2424	-33.3	0.187229	1227	1254	NM_001543.4	NDST1	mRNA	chr5:150485937-150539772	+	hsa:3340	N-deacetylase/N-sulfotransferase (heparan glucosaminyl) 1
hsa-miR-6800-3p	GM2A	Miranda_RNAhybrid	-25.35	169	1498	1518	-33.8	0.088738	1493	1518	NM_001167607.1	GM2A	mRNA	chr5:151253052-151270394	+	hsa:2760	GM2 ganglioside activator
hsa-miR-6800-3p	SLC36A1	Miranda_RNAhybrid	-27.77	152	154	176	-32.2	0.232603	144	177	NM_078483	SLC36A1	mRNA	chr5:151447602-151492379	+	hsa:206358	solute carrier family 36 (proton/amino acid symporter), member 1
hsa-miR-6800-3p	CYFIP2	Miranda_RNAhybrid	-22.66	152	584	607	-26.5	0.804497	586	607	NM_014376.3	CYFIP2	mRNA	chr5:157266177-157395598	+	hsa:26999	cytoplasmic FMR1 interacting protein 2
hsa-miR-6800-3p	ADAM19	Miranda_RNAhybrid	-26.04	153	3351	3372	-32.2	0.205455	3349	3372	NM_033274.4	ADAM19	mRNA	chr5:157477304-157575823	-	hsa:8728	ADAM metallopeptidase domain 19
hsa-miR-6800-3p	FOXI1	Miranda_RNAhybrid	-27.21	160	933	953	-30.2	0.115698	939	954	NM_144769.2	FOXI1	mRNA	chr5:170105913-170107047	+	hsa:2299	forkhead box I1
hsa-miR-6800-3p	ERGIC1	Miranda_RNAhybrid	-24.71	155	619	639	-36.2	0.039016	2188	2222	NM_020462.1	ERGIC1	mRNA	chr5:172834220-172952685	+	hsa:57222	endoplasmic reticulum-golgi intermediate compartment (ERGIC) 1
hsa-miR-6800-3p	MAML1	Miranda_RNAhybrid	-21.22	159	1479	1499	-26.6	0.765459	1478	1499	NM_014757.4	MAML1	mRNA	chr5:179732850-179777286	+	hsa:9794	mastermind-like 1 (Drosophila)
hsa-miR-6800-3p	MGAT1	Miranda_RNAhybrid	-24.05	155	646	668	-28.6	0.221714	616	669	NM_002406.3	MGAT1	mRNA	chr5:180790541-180803902	-	hsa:4245	mannosyl (alpha-1,3-)-glycoprotein beta-1,2-N-acetylglucosaminyltransferase
hsa-miR-6800-3p	TRIM7	Miranda_RNAhybrid	-21.61	158	431	451	-27.2	0.42234	1158	1208	NM_203297.1	TRIM7	mRNA	chr5:181193924-181204340	-	hsa:81786	tripartite motif containing 7
hsa-miR-6800-3p	SLC35E2B	Miranda_RNAhybrid	-25.73	150	2432	2452	-33.3	0.162645	298	335	NM_001290264.1	SLC35E2B	mRNA	chr1:1661478-1678574	-	hsa:728661	solute carrier family 35, member E2B
hsa-miR-6800-3p	SLC35E2	Miranda_RNAhybrid	-25.73	150	3195	3215	-30	0.543841	3194	3216	NM_182838.2	SLC35E2	mRNA	chr1:1727385-1745999	-	hsa:9906	solute carrier family 35, member E2
hsa-miR-6800-3p	HES2	Miranda_RNAhybrid	-26.46	164	3228	3246	-33	0.153418	3221	3246	NM_019089.4	HES2	mRNA	chr1:6415232-6419919	-	hsa:54626	hes family bHLH transcription factor 2
hsa-miR-6800-3p	PHF13	Miranda_RNAhybrid	-22.36	152	360	381	-28.1	0.54346	332	382	NM_153812.2	PHF13	mRNA	chr1:6613696-6624033	+	hsa:148479	PHD finger protein 13
hsa-miR-6800-3p	LOC102724571	Miranda_RNAhybrid	-27.95	159	194	214	-30.2	0.054355	200	215	NR_132738.1	LOC102724571	miscRNA	chr1:9182204-9192086	+	hsa:102724571	uncharacterized LOC102724571
hsa-miR-6800-3p	H6PD	Miranda_RNAhybrid	-20.02	155	5379	5398	-31.2	0.468206	972	991	NM_004285.3	H6PD	mRNA	chr1:9234804-9271337	+	hsa:9563	hexose-6-phosphate dehydrogenase (glucose 1-dehydrogenase)
hsa-miR-6800-3p	KAZN	Miranda_RNAhybrid	-22.96	150	1945	1965	-27.3	0.791354	1924	1966	NM_201628.2	KAZN	mRNA	chr1:13893162-15065658	+	hsa:23254	kazrin, periplakin interacting protein
hsa-miR-6800-3p	UBXN10	Miranda_RNAhybrid	-26.81	170	4063	4083	-36.7	0.050148	4053	4084	NM_152376	UBXN10	mRNA	chr1:20186085-20193449	+	hsa:127733	UBX domain protein 10
hsa-miR-6800-3p	E2F2	Miranda_RNAhybrid	-29.09	161	1210	1231	-31.8	0.224168	1212	1231	NM_004091.3	E2F2	mRNA	chr1:23506428-23521726	-	hsa:1870	E2F transcription factor 2
hsa-miR-6800-3p	SPOCD1	Miranda_RNAhybrid	-23.97	158	49	70	-31.4	0.003145	21	71	NM_144569.5	SPOCD1	mRNA	chr1:31790422-31816051	-	hsa:90853	SPOC domain containing 1
hsa-miR-6800-3p	TXLNA	Miranda_RNAhybrid	-22.69	152	1986	2005	-36.8	0.028641	2365	2387	NM_175852.3	TXLNA	mRNA	chr1:32179695-32198285	+	hsa:200081	taxilin alpha
hsa-miR-6800-3p	TMEM234	Miranda_RNAhybrid	-22.03	151	1608	1628	-26.1	0.82646	1040	1059	NM_019118.3	TMEM234	mRNA	chr1:32214439-32222353	-	hsa:56063	transmembrane protein 234
hsa-miR-6800-3p	ADC	Miranda_RNAhybrid	-26.86	157	38	61	-39.2	0.000217	31	62	NR_126031.1	AZIN2	mRNA	chr1:33081156-33120531	+	hsa:113451	antizyme inhibitor 2
hsa-miR-6800-3p	GJB3	Miranda_RNAhybrid	-31.16	157	48	73	-35.5	0.006437	48	73	NM_024009.2	GJB3	mRNA	chr1:34781189-34786364	+	hsa:2707	gap junction protein, beta 3, 31kDa
hsa-miR-6800-3p	HIVEP3	Miranda_RNAhybrid	-24.36	152	1482	1502	-29.8	0.49359	1475	1503	NR_038260.1	HIVEP3	miscRNA	chr1:41847189-41918825	-	hsa:59269	human immunodeficiency virus type I enhancer binding protein 3
hsa-miR-6800-3p	PIK3R3	Miranda_RNAhybrid	-20.49	151	2	22	-25.8	0.944349	1665	1701	NM_003629.3	PIK3R3	mRNA	chr1:46040140-46132789	-	hsa:8503	phosphoinositide-3-kinase, regulatory subunit 3 (gamma)
hsa-miR-6800-3p	FOXD2	Miranda_RNAhybrid	-30.5	158	562	585	-33.6	0.024748	807	835	NM_004474.3	FOXD2	mRNA	chr1:47436017-47440691	+	hsa:2306	forkhead box D2
hsa-miR-6800-3p	TRABD2B	Miranda_RNAhybrid	-24.91	152	4154	4174	-33	0.227842	4145	4175	NM_001194986.1	TRABD2B	mRNA	chr1:47760528-47997337	-	hsa:388630	TraB domain containing 2B
hsa-miR-6800-3p	PARS2	Miranda_RNAhybrid	-29.54	167	652	672	-30.5	0.069337	654	673	NM_152268.3	PARS2	mRNA	chr1:54756898-54764553	-	hsa:25973	prolyl-tRNA synthetase 2, mitochondrial (putative)
hsa-miR-6800-3p	USP24	Miranda_RNAhybrid	-22.11	152	1199	1220	-26.6	0.801978	1202	1220	NM_015306.2	USP24	mRNA	chr1:55066359-55214846	-	hsa:23358	ubiquitin specific peptidase 24
hsa-miR-6800-3p	SSX2IP	Miranda_RNAhybrid	-24	153	2772	2794	-26.1	0.934307	2774	2794	NM_014021.3	SSX2IP	mRNA	chr1:84643707-84690468	-	hsa:117178	synovial sarcoma, X breakpoint 2 interacting protein
hsa-miR-6800-3p	LMO4	Miranda_RNAhybrid	-24.99	152	1753	1776	-28	0.754852	1755	1777	NM_006769.3	LMO4	mRNA	chr1:87331722-87348923	+	hsa:8543	LIM domain only 4
hsa-miR-6800-3p	LRRC8B	Miranda_RNAhybrid	-22.23	157	1389	1410	-29.9	0.539337	240	267	NM_015350.2	LRRC8B	mRNA	chr1:89524839-89597861	+	hsa:23507	leucine rich repeat containing 8 family, member B
hsa-miR-6800-3p	PSRC1	Miranda_RNAhybrid	-27.44	161	445	464	-32.2	0.019067	446	465	NM_032636.7	PSRC1	mRNA	chr1:109279556-109283141	-	hsa:84722	proline/serine-rich coiled-coil 1
hsa-miR-6800-3p	PSMA5	Miranda_RNAhybrid	-23.93	155	1736	1756	-28.6	0.547431	1736	1757	NM_002790.3	PSMA5	mRNA	chr1:109399031-109426448	-	hsa:5686	proteasome (prosome, macropain) subunit, alpha type, 5
hsa-miR-6800-3p	AMIGO1	Miranda_RNAhybrid	-22.7	160	21	41	-35.6	0.003887	15	41	NM_020703.2	AMIGO1	mRNA	chr1:109506824-109509714	-	hsa:57463	adhesion molecule with Ig-like domain 1
hsa-miR-6800-3p	SLC6A17	Miranda_RNAhybrid	-22.69	159	863	883	-26.1	0.935717	863	883	NM_001010898.2	SLC6A17	mRNA	chr1:110150510-110202202	+	hsa:388662	solute carrier family 6 (neutral amino acid transporter), member 17
hsa-miR-6800-3p	PROK1	Miranda_RNAhybrid	-28.14	158	252	271	-32	0.045989	255	272	NM_032414.2	PROK1	mRNA	chr1:110451166-110457354	+	hsa:84432	prokineticin 1
hsa-miR-6800-3p	FAM212B	Miranda_RNAhybrid	-25.23	160	3247	3267	-32.6	0.239033	4697	4737	NM_198926.2	FAM212B	mRNA	chr1:111722064-111739424	-	hsa:55924	family with sequence similarity 212, member B
hsa-miR-6800-3p	FAM46C	Miranda_RNAhybrid	-38.41	174	3707	3728	-41.8	0.006271	3706	3728	NM_017709.3	FAM46C	mRNA	chr1:117605982-117628389	+	hsa:54855	family with sequence similarity 46, member C
hsa-miR-6800-3p	TBX15	Miranda_RNAhybrid	-27.19	159	1024	1045	-28.5	0.354746	1026	1046	NM_152380.2	TBX15	mRNA	chr1:118883043-118989556	-	hsa:6913	T-box 15
hsa-miR-6800-3p	ZNF697	Miranda_RNAhybrid	-24.9	153	1179	1200	-28.5	0.599638	28	47	NM_001080470.1	ZNF697	mRNA	chr1:119619377-119647767	-	hsa:90874	zinc finger protein 697
hsa-miR-6800-3p	GJA5	Miranda_RNAhybrid	-20.83	154	167	187	-30.2	0.223835	1687	1719	NM_181703.3	GJA5	mRNA	chr1:147756199-147760606	-	hsa:2702	gap junction protein, alpha 5, 40kDa
hsa-miR-6800-3p	SV2A	Miranda_RNAhybrid	-20.44	151	1102	1121	-29.5	0.247232	1083	1121	NM_014849.4	SV2A	mRNA	chr1:149903318-149917882	-	hsa:9900	synaptic vesicle glycoprotein 2A
hsa-miR-6800-3p	TPM3	Miranda_RNAhybrid	-25.75	152	3887	3907	-29.7	0.654562	3887	3907	NR_103460.1	TPM3	mRNA	chr1:154167741-154192101	-	hsa:7170	tropomyosin 3
hsa-miR-6800-3p	ADAR	Miranda_RNAhybrid	-21.45	150	36	55	-28.1	0.590664	24	55	NM_015841.3	ADAR	mRNA	chr1:154582061-154627986	-	hsa:103	adenosine deaminase, RNA-specific
hsa-miR-6800-3p	KCNN3	Miranda_RNAhybrid	-24	161	9528	9547	-28.4	0.940232	346	371	NM_170782.2	KCNN3	mRNA	chr1:154697462-154870278	-	hsa:3782	potassium intermediate/small conductance calcium-activated channel, subfamily N, member 3
hsa-miR-6800-3p	SLC25A44	Miranda_RNAhybrid	-22.06	153	1326	1348	-29.6	0.333835	1885	1909	NR_104408.1	SLC25A44	mRNA	chr1:156193932-156212796	+	hsa:9673	solute carrier family 25, member 44
hsa-miR-6800-3p	TTC24	Miranda_RNAhybrid	-23.8	155	162	182	-28.5	0.022275	163	182	NM_001105669.2	TTC24	mRNA	chr1:156579727-156586770	+	hsa:164118	tetratricopeptide repeat domain 24
hsa-miR-6800-3p	KIRREL	Miranda_RNAhybrid	-29.69	158	1407	1430	-34.9	0.111179	1407	1430	NM_018240.6	KIRREL	mRNA	chr1:157993583-158096051	+	hsa:55243	kin of IRRE like (Drosophila)
hsa-miR-6800-3p	SLAMF8	Miranda_RNAhybrid	-24.64	151	536	557	-28	0.520507	1264	1305	NM_020125.2	SLAMF8	mRNA	chr1:159826726-159837492	+	hsa:56833	SLAM family member 8
hsa-miR-6800-3p	PEA15	Miranda_RNAhybrid	-24.02	154	388	409	-30.8	0.170433	387	409	NR_123724.1	PEA15	mRNA	chr1:160207130-160215372	+	hsa:8682	phosphoprotein enriched in astrocytes 15
hsa-miR-6800-3p	PCP4L1	Miranda_RNAhybrid	-20.89	155	156	177	-26	0.497514	157	178	NM_001102566.1	PCP4L1	mRNA	chr1:161258727-161285450	+	hsa:654790	Purkinje cell protein 4 like 1
hsa-miR-6800-3p	DUSP27	Miranda_RNAhybrid	-28.61	150	112	135	-33.7	0.007409	111	135	NM_001080426.1	DUSP27	mRNA	chr1:167094850-167129165	+	hsa:92235	dual specificity phosphatase 27 (putative)
hsa-miR-6800-3p	DPT	Miranda_RNAhybrid	-26.03	151	373	395	-32.7	0.038109	367	396	NM_001937.4	DPT	mRNA	chr1:168695457-168729204	-	hsa:1805	dermatopontin
hsa-miR-6800-3p	VAMP4	Miranda_RNAhybrid	-22.19	154	3797	3818	-30.7	0.398659	3863	3897	NR_033704.1	VAMP4	miscRNA	chr1:171700156-171742239	-	hsa:8674	vesicle-associated membrane protein 4
hsa-miR-6800-3p	KIAA0040	Miranda_RNAhybrid	-25.37	155	2190	2212	-29.5	0.501739	2194	2213	NM_014656.2	KIAA0040	mRNA	chr1:175156987-175193093	-	hsa:9674	KIAA0040
hsa-miR-6800-3p	LAMC1	Miranda_RNAhybrid	-29.69	155	2027	2047	-33.2	0.105781	2028	2048	NM_002293.3	LAMC1	mRNA	chr1:183023460-183145592	+	hsa:3915	laminin, gamma 1 (formerly LAMB2)
hsa-miR-6800-3p	C1orf106	Miranda_RNAhybrid	-25.3	169	1478	1498	-30.8	0.192738	1481	1498	NM_018265.3	C1orf106	mRNA	chr1:200894821-200915736	+	hsa:55765	chromosome 1 open reading frame 106
hsa-miR-6800-3p	KIF21B	Miranda_RNAhybrid	-23.03	150	135	155	-34.8	0.104584	1676	1700	NM_017596.3	KIF21B	mRNA	chr1:200969386-201023700	-	hsa:23046	kinesin family member 21B
hsa-miR-6800-3p	PKP1	Miranda_RNAhybrid	-22.19	150	1704	1724	-28.6	0.542123	1683	1725	NM_001005337.2	PKP1	mRNA	chr1:201283452-201332993	+	hsa:5317	plakophilin 1
hsa-miR-6800-3p	NAV1	Miranda_RNAhybrid	-23.26	161	3275	3295	-33.3	0.266298	3267	3295	NM_020443.4	NAV1	mRNA	chr1:201739277-201826969	+	hsa:89796	neuron navigator 1
hsa-miR-6800-3p	NFASC	Miranda_RNAhybrid	-29.53	165	3593	3613	-32.7	0.290927	3587	3614	NM_015090.3	NFASC	mRNA	chr1:204870716-205022822	+	hsa:23114	neurofascin
hsa-miR-6800-3p	TMCC2	Miranda_RNAhybrid	-25.89	166	813	834	-29.7	0.159078	216	247	NM_014858.3	TMCC2	mRNA	chr1:205228683-205273343	+	hsa:9911	transmembrane and coiled-coil domain family 2
hsa-miR-6800-3p	MAPKAPK2	Miranda_RNAhybrid	-21.71	150	1976	1996	-25.8	0.845403	1939	1997	NM_032960.3	MAPKAPK2	mRNA	chr1:206684949-206734283	+	hsa:9261	mitogen-activated protein kinase-activated protein kinase 2
hsa-miR-6800-3p	DIEXF	Miranda_RNAhybrid	-25.46	157	4534	4554	-28	0.870002	4534	4555	NM_014388.6	DIEXF	mRNA	chr1:209827967-209852218	+	hsa:27042	digestive organ expansion factor homolog (zebrafish)
hsa-miR-6800-3p	KCNH1	Miranda_RNAhybrid	-33.31	156	1425	1449	-36.2	0.065779	1424	1450	NM_172362.2	KCNH1	mRNA	chr1:210678315-211134115	-	hsa:3756	potassium voltage-gated channel, subfamily H (eag-related), member 1
hsa-miR-6800-3p	NSL1	Miranda_RNAhybrid	-22.25	154	7857	7877	-28.9	0.935072	7852	7877	NM_015471.3	NSL1	mRNA	chr1:212726153-212791797	-	hsa:25936	NSL1, MIS12 kinetochore complex component
hsa-miR-6800-3p	ADCK3	Miranda_RNAhybrid	-36.49	166	466	487	-37.4	0.002775	466	488	NM_020247.4	ADCK3	mRNA	chr1:226897720-226987544	+	hsa:56997	aarF domain containing kinase 3
hsa-miR-6800-3p	ZNF496	Miranda_RNAhybrid	-24.34	166	2799	2819	-34.3	0.07781	2794	2819	NM_032752.1	ZNF496	mRNA	chr1:247300320-247331743	-	hsa:84838	zinc finger protein 496
hsa-miR-6800-3p	ZNF33A	Miranda_RNAhybrid	-30.79	157	3152	3175	-33.6	0.11758	3144	3176	NM_006974.2	ZNF33A	mRNA	chr10:38010650-38060067	+	hsa:7581	zinc finger protein 33A
hsa-miR-6800-3p	GDF2	Miranda_RNAhybrid	-23.87	154	32	53	-28.4	0.083973	223	248	NM_016204.2	GDF2	mRNA	chr10:47322509-47326270	+	hsa:2658	growth differentiation factor 2
hsa-miR-6800-3p	MYPN	Miranda_RNAhybrid	-28.57	159	992	1012	-32.9	0.057403	991	1012	NR_045662.3	MYPN	miscRNA	chr10:68109433-68212017	+	hsa:84665	myopalladin
hsa-miR-6800-3p	LRRC20	Miranda_RNAhybrid	-25.55	156	755	774	-28.8	0.437259	713	775	NR_103467.1	LRRC20	miscRNA	chr10:70298970-70382650	-	hsa:55222	leucine rich repeat containing 20
hsa-miR-6800-3p	C10orf105	Miranda_RNAhybrid	-30.01	151	3349	3368	-33.8	0.134628	3348	3369	NM_001168390.1	C10orf105	mRNA	chr10:71711701-71737824	-	hsa:414152	chromosome 10 open reading frame 105
hsa-miR-6800-3p	CHST3	Miranda_RNAhybrid	-27.11	159	1503	1523	-28.6	0.743747	1504	1524	NM_004273.4	CHST3	mRNA	chr10:71965170-72013558	+	hsa:9469	carbohydrate (chondroitin 6) sulfotransferase 3
hsa-miR-6800-3p	SYNPO2L	Miranda_RNAhybrid	-24.95	152	12	32	-28.8	0.346559	3	33	NM_024875.4	SYNPO2L	mRNA	chr10:73646207-73650264	-	hsa:79933	synaptopodin 2-like
hsa-miR-6800-3p	PLAU	Miranda_RNAhybrid	-21.39	150	634	654	-28.6	0.182242	175	219	NM_002658.3	PLAU	mRNA	chr10:73911132-73917497	+	hsa:5328	plasminogen activator, urokinase
hsa-miR-6800-3p	ENTPD1	Miranda_RNAhybrid	-21.77	157	8292	8314	-28.9	0.914564	8268	8314	NM_001776.5	ENTPD1	mRNA	chr10:95711779-95877266	+	hsa:953	ectonucleoside triphosphate diphosphohydrolase 1
hsa-miR-6800-3p	ENTPD7	Miranda_RNAhybrid	-22.74	154	5928	5946	-29.2	0.747192	5925	5947	NM_020354.3	ENTPD7	mRNA	chr10:99659506-99711245	+	hsa:57089	ectonucleoside triphosphate diphosphohydrolase 7
hsa-miR-6800-3p	HIF1AN	Miranda_RNAhybrid	-29.9	154	4947	4969	-35.7	0.093488	4930	4970	NM_017902.2	HIF1AN	mRNA	chr10:100535884-100553924	+	hsa:55662	hypoxia inducible factor 1, alpha subunit inhibitor
hsa-miR-6800-3p	ARL3	Miranda_RNAhybrid	-27.19	163	746	766	-31.4	0.236894	1432	1464	NM_004311.3	ARL3	mRNA	chr10:102673727-102714433	-	hsa:403	ADP-ribosylation factor-like 3
hsa-miR-6800-3p	SH3PXD2A	Miranda_RNAhybrid	-22.55	155	810	830	-32.9	0.327046	794	830	NM_014631.2	SH3PXD2A	mRNA	chr10:103594027-103855436	-	hsa:9644	SH3 and PX domains 2A
hsa-miR-6800-3p	RBM20	Miranda_RNAhybrid	-24.16	163	1857	1875	-29.1	0.534182	1859	1875	NM_001134363.2	RBM20	mRNA	chr10:110644397-110839469	+	hsa:282996	RNA binding motif protein 20
hsa-miR-6800-3p	EMX2	Miranda_RNAhybrid	-22.19	152	40	60	-27.6	0.382993	35	61	NM_004098.3	EMX2	mRNA	chr10:117542445-117549546	+	hsa:2018	empty spiracles homeobox 2
hsa-miR-6800-3p	KLF11	Miranda_RNAhybrid	-26.95	151	2114	2134	-35.6	0.031893	2108	2135	NM_003597.4	KLF11	mRNA	chr2:10042993-10054836	+	hsa:8462	Kruppel-like factor 11
hsa-miR-25-3p	MLANA	Miranda_RNAhybrid	-25.27	157	586	609	-28.3	0.180057	592	610	NM_005511.1	MLANA	mRNA	chr9:5891598-5909825	+	hsa:2315	melan-A
hsa-miR-25-3p	NFIB	Miranda_RNAhybrid	-23.16	178	750	771	-28	0.792655	753	771	NM_005596.3	NFIB	mRNA	chr9:14081843-14314046	-	hsa:4781	nuclear factor I/B
hsa-miR-25-3p	SLC24A2	Miranda_RNAhybrid	-22.43	153	7383	7408	-27.6	0.914536	7383	7408	NM_020344.3	SLC24A2	mRNA	chr9:19507452-19787019	-	hsa:25769	solute carrier family 24 (sodium/potassium/calcium exchanger), member 2
hsa-miR-25-3p	PIGO	Miranda_RNAhybrid	-24.04	154	1284	1309	-30	0.181122	1284	1309	NM_152850.3	PIGO	mRNA	chr9:35088688-35096549	-	hsa:84720	phosphatidylinositol glycan anchor biosynthesis, class O
hsa-miR-25-3p	RGP1	Miranda_RNAhybrid	-30.52	172	808	829	-32.7	0.164757	807	830	NM_001080496.2	RGP1	mRNA	chr9:35749280-35753267	+	hsa:9827	RGP1 retrograde golgi transport homolog (S. cerevisiae)
hsa-miR-25-3p	PTAR1	Miranda_RNAhybrid	-20.07	159	3028	3051	-25.6	0.995234	3022	3052	NM_001099666.1	PTAR1	mRNA	chr9:69709525-69760038	-	hsa:375743	protein prenyltransferase alpha subunit repeat containing 1
hsa-miR-25-3p	ZFAND5	Miranda_RNAhybrid	-23.95	154	2298	2320	-27.9	0.69248	2300	2321	NM_006007.3	ZFAND5	mRNA	chr9:72351425-72365247	-	hsa:7763	zinc finger, AN1-type domain 5
hsa-miR-25-3p	TRPM6	Miranda_RNAhybrid	-25.27	161	834	857	-28.1	0.380249	840	858	NM_017662.4	TRPM6	miscRNA	chr9:74724222-74888094	-	hsa:140803	transient receptor potential cation channel, subfamily M, member 6
hsa-miR-25-3p	SUSD1	Miranda_RNAhybrid	-21.6	154	261	281	-25.5	0.362006	262	282	NM_022486.4	SUSD1	mRNA	chr9:112040781-112175297	-	hsa:64420	sushi domain containing 1
hsa-miR-25-3p	C9orf91	Miranda_RNAhybrid	-20.93	153	2839	2859	-28.3	0.490327	1525	1543	NM_153045.3	C9orf91	mRNA	chr9:114622101-114646422	+	hsa:203197	chromosome 9 open reading frame 91
hsa-miR-25-3p	FBXW2	Miranda_RNAhybrid	-26.25	150	2236	2260	-28.3	0.807871	3955	3973	NM_012164.3	FBXW2	mRNA	chr9:120757677-120793330	-	hsa:26190	F-box and WD repeat domain containing 2
hsa-miR-25-3p	RAB14	Miranda_RNAhybrid	-20.38	151	1930	1957	-25.9	0.859912	1931	1957	NM_016322.3	RAB14	mRNA	chr9:121178137-121202087	-	hsa:51552	RAB14, member RAS oncogene family
hsa-miR-25-3p	GAPVD1	Miranda_RNAhybrid	-25.27	157	1535	1558	-28.3	0.377058	1541	1559	NM_015635.3	GAPVD1	mRNA	chr9:125261810-125365009	+	hsa:26130	GTPase activating protein and VPS9 domains 1
hsa-miR-25-3p	LMX1B	Miranda_RNAhybrid	-25.27	157	1460	1483	-28.3	0.636387	1466	1484	NM_002316.3	LMX1B	mRNA	chr9:126614443-126701032	+	hsa:4010	LIM homeobox transcription factor 1, beta
hsa-miR-25-3p	ASB6	Miranda_RNAhybrid	-25.27	161	1111	1134	-28.3	0.499458	1117	1135	NM_177999.2	ASB6	mRNA	chr9:129634604-129642169	-	hsa:140459	ankyrin repeat and SOCS box containing 6
hsa-miR-25-3p	TOR4A	Miranda_RNAhybrid	-25.27	157	2275	2298	-28.1	0.464319	2281	2299	NM_017723.2	TOR4A	mRNA	chr9:137277828-137282641	+	hsa:54863	torsin family 4, member A
hsa-miR-25-3p	UBE2QL1	Miranda_RNAhybrid	-21.18	158	4727	4747	-28.3	0.694594	4723	4748	NM_001145161.2	UBE2QL1	mRNA	chr5:6437347-6492595	+	hsa:134111	ubiquitin-conjugating enzyme E2Q family-like 1
hsa-miR-25-3p	OSMR	Miranda_RNAhybrid	-25.27	157	1427	1450	-28.3	0.366801	1433	1451	NM_003999.2	OSMR	mRNA	chr5:38845858-38886657	+	hsa:9180	oncostatin M receptor
hsa-miR-25-3p	PRKAA1	Miranda_RNAhybrid	-25.27	161	524	547	-28.3	0.523764	530	548	NM_206907.3	PRKAA1	mRNA	chr5:40759379-40798195	-	hsa:5562	protein kinase, AMP-activated, alpha 1 catalytic subunit
hsa-miR-25-3p	CARD6	Miranda_RNAhybrid	-25.27	157	180	203	-28.3	0.13957	186	204	NM_032587.3	CARD6	mRNA	chr5:40841308-40855354	+	hsa:84674	caspase recruitment domain family, member 6
hsa-miR-25-3p	ELOVL7	Miranda_RNAhybrid	-21.59	157	1699	1722	-26.9	0.671313	1702	1723	NM_024930.2	ELOVL7	mRNA	chr5:60751789-60844274	-	hsa:79993	ELOVL fatty acid elongase 7
hsa-miR-25-3p	POLK	Miranda_RNAhybrid	-21.04	166	92	113	-28.6	0.449309	83	113	NM_016218.2	POLK	mRNA	chr5:75511832-75601144	+	hsa:51426	polymerase (DNA directed) kappa
hsa-miR-25-3p	MAN2A1	Miranda_RNAhybrid	-20.98	160	666	687	-25.9	0.794681	664	687	NM_002372.3	MAN2A1	mRNA	chr5:109689927-109804376	+	hsa:4124	mannosidase, alpha, class 2A, member 1
hsa-miR-25-3p	DCP2	Miranda_RNAhybrid	-25.27	157	3393	3416	-28.3	0.846455	3399	3417	NR_038352.1	DCP2	miscRNA	chr5:112976710-113022195	+	hsa:167227	decapping mRNA 2
hsa-miR-25-3p	FNIP1	Miranda_RNAhybrid	-25.27	161	1834	1857	-28.3	0.473488	1840	1858	NM_133372.2	FNIP1	mRNA	chr5:131641714-131797063	-	hsa:96459	folliculin interacting protein 1
hsa-miR-25-3p	CAMLG	Miranda_RNAhybrid	-21.59	157	766	789	-27.1	0.324794	751	790	NM_001745.3	CAMLG	mRNA	chr5:134738480-134752160	+	hsa:819	calcium modulating ligand
hsa-miR-25-3p	TXNDC15	Miranda_RNAhybrid	-23.23	161	1138	1161	-26.7	0.554946	1144	1162	NM_024715.3	TXNDC15	mRNA	chr5:134873770-134901633	+	hsa:79770	thioredoxin domain containing 15
hsa-miR-25-3p	PCDHB11	Miranda_RNAhybrid	-20.98	150	168	190	-29.3	0.084757	150	191	NM_018931.2	PCDHB11	mRNA	chr5:141199775-141203045	+	hsa:56125	protocadherin beta 11
hsa-miR-25-3p	GNPDA1	Miranda_RNAhybrid	-23.51	164	507	528	-25.8	0.554415	510	529	NM_005471.4	GNPDA1	mRNA	chr5:142000671-142012986	-	hsa:10007	glucosamine-6-phosphate deaminase 1
hsa-miR-25-3p	GM2A	Miranda_RNAhybrid	-24.46	153	746	771	-28.3	0.469995	746	764	NM_001167607.1	GM2A	mRNA	chr5:151253052-151270394	+	hsa:2760	GM2 ganglioside activator
hsa-miR-25-3p	SLC36A2	Miranda_RNAhybrid	-25.27	157	1208	1231	-28.3	0.309826	1214	1232	NM_181776.2	SLC36A2	mRNA	chr5:151319087-151347590	-	hsa:153201	solute carrier family 36 (proton/amino acid symporter), member 2
hsa-miR-25-3p	HAVCR2	Miranda_RNAhybrid	-25.27	157	472	495	-28.3	0.209057	478	496	NM_032782.4	HAVCR2	mRNA	chr5:157085832-157109237	-	hsa:84868	hepatitis A virus cellular receptor 2
hsa-miR-25-3p	NEURL1B	Miranda_RNAhybrid	-20.25	153	427	446	-25.6	0.954937	421	446	NR_015355.3	NEURL1B	mRNA	chr5:172641273-172691540	+	hsa:54492	neuralized E3 ubiquitin protein ligase 1B
hsa-miR-25-3p	CEP104	Miranda_RNAhybrid	-24.15	158	1571	1593	-26.9	0.730245	2583	2604	NM_014704.3	CEP104	mRNA	chr1:3814783-3855975	-	hsa:9731	centrosomal protein 104kDa
hsa-miR-25-3p	C1orf174	Miranda_RNAhybrid	-25.27	157	283	306	-28.3	0.12374	289	307	NM_207356.2	C1orf174	mRNA	chr1:3889133-3900262	-	hsa:339448	chromosome 1 open reading frame 174
hsa-miR-25-3p	RNF207	Miranda_RNAhybrid	-25.27	157	424	447	-28.3	0.318579	430	448	NM_207396.2	RNF207	mRNA	chr1:6206175-6220801	+	hsa:388591	ring finger protein 207
hsa-miR-25-3p	PIK3CD	Miranda_RNAhybrid	-24.46	153	800	825	-28.3	0.346851	800	818	NM_005026.3	PIK3CD	mRNA	chr1:9689545-9728925	+	hsa:5293	phosphatidylinositol-4,5-bisphosphate 3-kinase, catalytic subunit delta
hsa-miR-25-3p	AGMAT	Miranda_RNAhybrid	-25.27	161	410	433	-28.3	0.328355	416	434	NM_024758.4	AGMAT	mRNA	chr1:15571699-15585110	-	hsa:79814	agmatine ureohydrolase (agmatinase)
hsa-miR-25-3p	MINOS1	Miranda_RNAhybrid	-25.27	157	1767	1790	-28.3	0.532109	1773	1791	NR_033757.2	MINOS1	miscRNA	chr1:19596977-19629821	+	hsa:440574	mitochondrial inner membrane organizing system 1
hsa-miR-25-3p	RHD	Miranda_RNAhybrid	-21.99	161	410	433	-27.4	0.370323	825	843	NM_016225.3	RHD	mRNA	chr1:25272486-25330445	+	hsa:6007	Rh blood group, D antigen
hsa-miR-25-3p	MAN1C1	Miranda_RNAhybrid	-24.46	153	1473	1498	-30.6	0.170483	1464	1491	NM_020379.3	MAN1C1	mRNA	chr1:25617468-25786207	+	hsa:57134	mannosidase, alpha, class 1C, member 1
hsa-miR-25-3p	STX12	Miranda_RNAhybrid	-21.64	156	1597	1618	-29.8	0.202616	1590	1619	NM_177424.2	STX12	mRNA	chr1:27773183-27824452	+	hsa:23673	syntaxin 12
hsa-miR-25-3p	PHACTR4	Miranda_RNAhybrid	-27.05	161	2628	2653	-30.5	0.283934	2628	2646	NM_023923.3	PHACTR4	mRNA	chr1:28438147-28498666	+	hsa:65979	phosphatase and actin regulator 4
hsa-miR-25-3p	SDC3	Miranda_RNAhybrid	-22.96	156	2706	2727	-26.5	0.826072	2698	2728	NM_014654.3	SDC3	mRNA	chr1:30869466-30908633	-	hsa:9672	syndecan 3
hsa-miR-25-3p	ZBTB8A	Miranda_RNAhybrid	-24.46	153	2173	2198	-28.3	0.704372	2173	2191	NR_111980.1	ZBTB8A	mRNA	chr1:32539171-32605941	+	hsa:653121	zinc finger and BTB domain containing 8A
hsa-miR-25-3p	S100PBP	Miranda_RNAhybrid	-25.27	157	1309	1332	-28.3	0.45705	1315	1333	NM_022753.3	S100PBP	mRNA	chr1:32825313-32837155	+	hsa:64766	S100P binding protein
hsa-miR-25-3p	ZMYM6	Miranda_RNAhybrid	-25.27	157	412	435	-28.3	0.145618	418	436	NM_007167.3	ZMYM6	mRNA	chr1:34986165-35031968	-	hsa:9204	zinc finger, MYM-type 6
hsa-miR-25-3p	AGO4	Miranda_RNAhybrid	-21.13	155	2543	2565	-25.7	0.937804	3150	3172	NM_017629.3	AGO4	miscRNA	chr1:35808372-35857890	+	hsa:192670	argonaute RISC catalytic component 4
hsa-miR-25-3p	BMP8A	Miranda_RNAhybrid	-24.46	153	582	607	-28.3	0.592045	582	600	NM_181809.3	BMP8A	mRNA	chr1:39491646-39529869	+	hsa:353500	bone morphogenetic protein 8a
hsa-miR-25-3p	C1orf210	Miranda_RNAhybrid	-25.27	157	539	562	-28.3	0.138398	545	563	NM_182517.2	C1orf210	mRNA	chr1:43281883-43285579	-	hsa:149466	chromosome 1 open reading frame 210
hsa-miR-25-3p	MPL	Miranda_RNAhybrid	-23.12	157	545	568	-28.9	0.225761	727	745	NM_005373.2	MPL	mRNA	chr1:43337804-43354464	+	hsa:4352	MPL proto-oncogene, thrombopoietin receptor
hsa-miR-25-3p	TMEM53	Miranda_RNAhybrid	-22.77	158	456	481	-28.4	0.208015	456	481	NM_024587.3	TMEM53	mRNA	chr1:44653248-44674579	-	hsa:79639	transmembrane protein 53
hsa-miR-25-3p	STIL	Miranda_RNAhybrid	-25.27	157	336	359	-28.3	0.156902	342	360	NM_003035.2	STIL	mRNA	chr1:47250139-47281645	-	hsa:6491	SCL/TAL1 interrupting locus
hsa-miR-25-3p	TRABD2B	Miranda_RNAhybrid	-25.6	161	2389	2412	-28	0.738276	2387	2413	NM_001194986.1	TRABD2B	mRNA	chr1:47760528-47997337	-	hsa:388630	TraB domain containing 2B
hsa-miR-25-3p	PRKAA2	Miranda_RNAhybrid	-20.01	163	3969	3991	-26.4	0.970073	3970	3991	NM_006252.3	PRKAA2	mRNA	chr1:56645317-56715335	+	hsa:5563	protein kinase, AMP-activated, alpha 2 catalytic subunit
hsa-miR-25-3p	INADL	Miranda_RNAhybrid	-25.27	161	439	462	-28.3	0.474357	445	463	NM_176878.1	INADL	mRNA	chr1:61742479-62163913	+	hsa:10207	InaD-like (Drosophila)
hsa-miR-25-3p	GBP6	Miranda_RNAhybrid	-23.18	157	106	131	-31.1	0.157596	2172	2196	NM_198460.2	GBP6	mRNA	chr1:89364060-89388146	+	hsa:163351	guanylate binding protein family, member 6
hsa-miR-25-3p	GDAP2	Miranda_RNAhybrid	-25.27	161	3733	3756	-28.3	0.787305	3739	3757	NM_017686.3	GDAP2	mRNA	chr1:117876712-117929679	-	hsa:54834	ganglioside induced differentiation associated protein 2
hsa-miR-25-3p	GOLPH3L	Miranda_RNAhybrid	-22.61	157	852	877	-27.7	0.431163	852	877	NM_018178.5	GOLPH3L	mRNA	chr1:150646230-150695861	-	hsa:55204	golgi phosphoprotein 3-like
hsa-miR-25-3p	ATP8B2	Miranda_RNAhybrid	-22.99	165	991	1014	-27.5	0.476	994	1015	NM_020452.3	ATP8B2	mRNA	chr1:154325605-154351304	+	hsa:57198	ATPase, aminophospholipid transporter, class I, type 8B, member 2
hsa-miR-25-3p	SHE	Miranda_RNAhybrid	-25.27	157	169	192	-28.3	0.64362	175	193	NM_001010846.2	SHE	mRNA	chr1:154469637-154502043	-	hsa:126669	Src homology 2 domain containing E
hsa-miR-25-3p	SYT11	Miranda_RNAhybrid	-24.62	158	257	279	-27.6	0.662524	262	280	NM_152280.4	SYT11	mRNA	chr1:155859469-155885199	+	hsa:23208	synaptotagmin XI
hsa-miR-25-3p	F11R	Miranda_RNAhybrid	-25.27	151	3137	3160	-28.3	0.551734	2129	2147	NM_144504.1	F11R	mRNA	chr1:160995211-161021343	-	hsa:50848	F11 receptor
hsa-miR-25-3p	ADAMTS4	Miranda_RNAhybrid	-25.27	157	643	666	-28.3	0.231295	649	667	NM_005099.4	ADAMTS4	mRNA	chr1:161189748-161199055	-	hsa:9507	ADAM metallopeptidase with thrombospondin type 1 motif, 4
hsa-miR-25-3p	SOAT1	Miranda_RNAhybrid	-27.86	161	1937	1960	-32.1	0.207521	1923	1961	NR_045530.1	SOAT1	mRNA	chr1:179293714-179358680	+	hsa:6646	sterol O-acyltransferase 1
hsa-miR-25-3p	TOR1AIP2	Miranda_RNAhybrid	-24.46	153	3046	3071	-30.3	0.451724	3893	3918	NM_145034.4	TOR1AIP2	mRNA	chr1:179839967-179877806	-	hsa:163590	torsin A interacting protein 2
hsa-miR-25-3p	MDM4	Miranda_RNAhybrid	-25.27	157	2676	2699	-29.9	0.622055	528	551	NM_002393.4	MDM4	mRNA	chr1:204516379-204558120	+	hsa:4194	MDM4, p53 regulator
hsa-miR-25-3p	NUAK2	Miranda_RNAhybrid	-21.78	157	577	600	-27.7	0.29227	108	130	NM_030952	NUAK2	mRNA	chr1:205302063-205321755	-	hsa:81788	NUAK family, SNF1-like kinase, 2
hsa-miR-25-3p	TATDN3	Miranda_RNAhybrid	-25.27	157	403	426	-28.3	0.281003	409	427	NM_001146171.1	TATDN3	mRNA	chr1:212791828-212816825	+	hsa:128387	TatD DNase domain containing 3
hsa-miR-25-3p	ANGEL2	Miranda_RNAhybrid	-27.51	152	783	801	-30.8	0.189424	783	802	NR_125333.1	ANGEL2	mRNA	chr1:212992182-213015791	-	hsa:90806	angel homolog 2 (Drosophila)
hsa-miR-25-3p	RRP15	Miranda_RNAhybrid	-24.46	153	2447	2472	-28.3	0.778722	2447	2465	NM_016052.3	RRP15	mRNA	chr1:218285287-218337983	+	hsa:51018	ribosomal RNA processing 15 homolog (S. cerevisiae)
hsa-miR-25-3p	SDE2	Miranda_RNAhybrid	-21.59	157	1073	1096	-28.3	0.425042	516	534	NM_152608.3	SDE2	mRNA	chr1:225982704-225999398	-	hsa:163859	SDE2 telomere maintenance homolog (S. pombe)
hsa-miR-25-3p	DISC1	Miranda_RNAhybrid	-21.85	161	1048	1069	-26.4	0.880367	862	898	NM_018662.2	DISC1	mRNA	chr1:231626815-232041272	+	hsa:27185	disrupted in schizophrenia 1
hsa-miR-25-3p	B3GALNT2	Miranda_RNAhybrid	-25.27	157	2024	2047	-28.3	0.479047	2030	2048	NM_152490.4	B3GALNT2	mRNA	chr1:235479717-235504421	-	hsa:148789	beta-1,3-N-acetylgalactosaminyltransferase 2
hsa-miR-25-3p	GNG4	Miranda_RNAhybrid	-25.27	161	584	607	-28.3	0.623359	590	608	NM_004485.3	GNG4	mRNA	chr1:235547685-235650754	-	hsa:2786	guanine nucleotide binding protein (G protein), gamma 4
hsa-miR-25-3p	MTR	Miranda_RNAhybrid	-25.45	154	3464	3486	-28	0.79207	3352	3375	NM_001291940.1	MTR	mRNA	chr1:236810560-236903933	+	hsa:4548	5-methyltetrahydrofolate-homocysteine methyltransferase
hsa-miR-25-3p	KIN	Miranda_RNAhybrid	-21.98	158	1472	1496	-29.4	0.514009	4062	4087	NR_045609.1	KIN	mRNA	chr10:7759809-7788021	-	hsa:22944	Kin17 DNA and RNA binding protein
hsa-miR-25-3p	CAMK1D	Miranda_RNAhybrid	-24.58	162	652	672	-27.8	0.835649	653	673	NR_027322.1	CAMK1D	mRNA	chr10:12349513-12835545	+	hsa:57118	calcium/calmodulin-dependent protein kinase ID
hsa-miR-25-3p	C10orf111	Miranda_RNAhybrid	-25.27	157	62	85	-28.3	0.152044	68	86	NM_153244.1	C10orf111	mRNA	chr10:15095385-15097319	-	hsa:221060	chromosome 10 open reading frame 111
hsa-miR-25-3p	PLXDC2	Miranda_RNAhybrid	-25.27	161	6941	6964	-28.3	0.880923	6947	6965	NM_032812.8	PLXDC2	mRNA	chr10:19816443-20289856	+	hsa:84898	plexin domain containing 2
hsa-miR-25-3p	MTPAP	Miranda_RNAhybrid	-25.3	153	1492	1515	-30.4	0.293223	3050	3070	NM_018109.3	MTPAP	mRNA	chr10:30309801-30349338	-	hsa:55149	mitochondrial poly(A) polymerase
hsa-miR-25-3p	CCNY	Miranda_RNAhybrid	-23.53	153	3148	3171	-26.7	0.777666	3154	3179	NM_181698.3	CCNY	mRNA	chr10:35336874-35572670	+	hsa:219771	cyclin Y
hsa-miR-25-3p	SYT15	Miranda_RNAhybrid	-25.27	161	1084	1107	-28.3	0.593712	1090	1108	NM_181519.2	SYT15	miscRNA	chr10:46578627-46593308	+	hsa:83849	synaptotagmin XV
hsa-miR-25-3p	ANK3	Miranda_RNAhybrid	-22.31	160	226	247	-25.4	0.928395	226	247	NM_020987.3	ANK3	mRNA	chr10:60042793-60389817	-	hsa:288	ankyrin 3, node of Ranvier (ankyrin G)
hsa-miR-25-3p	RUFY2	Miranda_RNAhybrid	-23.23	157	1102	1125	-26.9	0.599878	1105	1126	NR_103475.1	RUFY2	mRNA	chr10:68343406-68407189	-	hsa:55680	RUN and FYVE domain containing 2
hsa-miR-25-3p	DNAJB12	Miranda_RNAhybrid	-26.51	172	2862	2883	-31	0.183356	2862	2883	NM_017626.4	DNAJB12	mRNA	chr10:72332830-72355149	-	hsa:54788	DnaJ (Hsp40) homolog, subfamily B, member 12
hsa-miR-25-3p	FGFBP3	Miranda_RNAhybrid	-24.47	163	875	898	-29.6	0.160063	875	898	NM_152429.4	FGFBP3	mRNA	chr10:91906588-91909501	-	hsa:143282	fibroblast growth factor binding protein 3
hsa-miR-25-3p	HOGA1	Miranda_RNAhybrid	-25.27	161	393	416	-28.3	0.185031	399	417	NM_138413.3	HOGA1	mRNA	chr10:97584345-97612802	+	hsa:112817	4-hydroxy-2-oxoglutarate aldolase 1
hsa-miR-25-3p	CNNM1	Miranda_RNAhybrid	-24	168	1092	1113	-28.3	0.453565	1094	1113	NM_020348.2	CNNM1	mRNA	chr10:99329099-99394330	+	hsa:26507	cyclin and CBS domain divalent metal cation transport mediator 1
hsa-miR-25-3p	SH3PXD2A	Miranda_RNAhybrid	-24.38	155	5346	5365	-27.2	0.926366	5345	5366	NM_014631.2	SH3PXD2A	mRNA	chr10:103594027-103855436	-	hsa:9644	SH3 and PX domains 2A
hsa-miR-25-3p	CACUL1	Miranda_RNAhybrid	-24.46	153	2457	2482	-28.3	0.679144	2457	2475	NM_153810.4	CACUL1	mRNA	chr10:118681503-118726380	-	hsa:143384	CDK2-associated, cullin domain 1
hsa-miR-25-3p	GPR26	Miranda_RNAhybrid	-21.59	157	1127	1150	-29.9	0.653989	5917	5955	NM_153442.3	GPR26	mRNA	chr10:123666355-123697399	+	hsa:2849	G protein-coupled receptor 26
hsa-miR-25-3p	C10orf90	Miranda_RNAhybrid	-22.24	153	519	538	-25.3	0.450426	508	539	NM_001004298.2	C10orf90	mRNA	chr10:126425002-126521441	-	hsa:118611	chromosome 10 open reading frame 90
hsa-miR-25-3p	FAM196A	Miranda_RNAhybrid	-23.87	164	456	477	-26.9	0.608023	459	477	NM_001039762.2	FAM196A	mRNA	chr10:127135430-127196172	-	hsa:642938	family with sequence similarity 196, member A
hsa-miR-25-3p	VENTX	Miranda_RNAhybrid	-27.76	183	1199	1221	-30.9	0.093596	1202	1221	NM_014468.3	VENTX	mRNA	chr10:133237904-133241930	+	hsa:27287	VENT homeobox
hsa-miR-25-3p	GREB1	Miranda_RNAhybrid	-25.27	157	1697	1720	-30.4	0.177434	1703	1729	NM_148903.2	GREB1	mRNA	chr2:11539954-11588240	+	hsa:9687	growth regulation by estrogen in breast cancer 1
hsa-miR-6511b-5p	BNC2	Miranda_RNAhybrid	-25.01	160	386	410	-33.8	0.390061	383	410	NM_017637.5	BNC2	mRNA	chr9:16409503-16870800	-	hsa:54796	basonuclin 2
hsa-miR-6511b-5p	C9orf72	Miranda_RNAhybrid	-20.76	158	1030	1055	-31.5	0.165279	567	593	NM_145005	C9orf72	mRNA	chr9:27546545-27573493	-	hsa:203228	chromosome 9 open reading frame 72
hsa-miR-6511b-5p	ANKRD18B	Miranda_RNAhybrid	-29.49	176	240	264	-35.3	0.009423	244	264	NM_001244752.1	ANKRD18B	mRNA	chr9:33524413-33573003	+	hsa:441459	ankyrin repeat domain 18B
hsa-miR-6511b-5p	UBAP2	Miranda_RNAhybrid	-24.64	165	299	324	-30.9	0.085374	300	324	NM_020867.1	UBAP2	mRNA	chr9:33921693-33934364	-	hsa:55833	ubiquitin associated protein 2
hsa-miR-6511b-5p	LOC100996482	Miranda_RNAhybrid	-22.14	153	32	51	-33.5	0.036865	92	111	XP_003960504.1	LOC100996482	mRNA	chr9:68984682-68986604	+	hsa:100996482	putative uncharacterized protein encoded by LINC00269-like
hsa-miR-6511b-5p	TJP2	Miranda_RNAhybrid	-25.61	162	13	36	-32.2	0.05037	1	36	NM_201629.3	TJP2	mRNA	chr9:69145704-69255204	+	hsa:9414	tight junction protein 2
hsa-miR-6511b-5p	PCSK5	Miranda_RNAhybrid	-22.31	153	3111	3136	-30.2	0.491174	3114	3136	NR_120409.1	PCSK5	mRNA	chr9:75890670-76360670	+	hsa:5125	proprotein convertase subtilisin/kexin type 5
hsa-miR-6511b-5p	GCNT1	Miranda_RNAhybrid	-26.78	154	3386	3407	-29.6	0.608191	3387	3408	NM_001490.4	GCNT1	mRNA	chr9:76501758-76507318	+	hsa:2650	glucosaminyl (N-acetyl) transferase 1, core 2
hsa-miR-6511b-5p	SHC3	Miranda_RNAhybrid	-22.62	151	4334	4359	-33.1	0.40326	2589	2617	NM_016848.5	SHC3	mRNA	chr9:89005773-89110440	-	hsa:53358	SHC (Src homology 2 domain containing) transforming protein 3
hsa-miR-6511b-5p	FGD3	Miranda_RNAhybrid	-28.93	162	442	465	-36.7	0.004568	438	466	NM_033086.2	FGD3	mRNA	chr9:92974436-93036236	+	hsa:89846	FYVE, RhoGEF and PH domain containing 3
hsa-miR-6511b-5p	PHF2	Miranda_RNAhybrid	-23.69	153	895	919	-30.2	0.300572	894	919	NM_024517.1	PHF2	mRNA	chr9:93576634-93679587	+	hsa:5253	PHD finger protein 2
hsa-miR-6511b-5p	BARX1	Miranda_RNAhybrid	-33.74	180	286	311	-39.1	0.001077	287	311	NM_021570.3	BARX1	mRNA	chr9:93951627-93955326	-	hsa:56033	BARX homeobox 1
hsa-miR-6511b-5p	FBP1	Miranda_RNAhybrid	-22.05	156	1	19	-30.7	0.014976	1	19	NM_001127628.1	FBP1	mRNA	chr9:94603133-94640249	-	hsa:2203	fructose-1,6-bisphosphatase 1
hsa-miR-6511b-5p	NUTM2G	Miranda_RNAhybrid	-28.71	169	1040	1063	-34.3	0.097705	1043	1063	NM_001170741.1	NUTM2G	mRNA	chr9:96929004-96939418	+	hsa:441457	NUT family member 2G
hsa-miR-6511b-5p	TSTD2	Miranda_RNAhybrid	-21.98	153	805	828	-29.2	0.497377	1383	1408	NM_139246.4	TSTD2	mRNA	chr9:97600080-97633680	-	hsa:158427	thiosulfate sulfurtransferase (rhodanese)-like domain containing 2
hsa-miR-6511b-5p	STX17	Miranda_RNAhybrid	-28.3	169	3517	3542	-33.3	0.305639	3518	3542	NM_017919.2	STX17	mRNA	chr9:99906633-99974536	+	hsa:55014	syntaxin 17
hsa-miR-6511b-5p	TMEM246	Miranda_RNAhybrid	-26.68	151	61	84	-30.3	0.399504	64	85	NM_032342	TMEM246	mRNA	chr9:101473160-101486840	-	hsa:84302	transmembrane protein 246
hsa-miR-6511b-5p	SLC31A2	Miranda_RNAhybrid	-27.32	150	769	792	-32.5	0.073828	761	793	NM_001860.2	SLC31A2	mRNA	chr9:113150958-113164142	+	hsa:1318	solute carrier family 31 (copper transporter), member 2
hsa-miR-6511b-5p	DAB2IP	Miranda_RNAhybrid	-26.19	154	2410	2432	-37.5	0.033149	1363	1394	NM_138709.2	DAB2IP	mRNA	chr9:121701682-121785530	+	hsa:153090	DAB2 interacting protein
hsa-miR-6511b-5p	TTLL11	Miranda_RNAhybrid	-37.54	173	269	295	-41	0.026367	273	296	NM_194252.2	TTLL11	mRNA	chr9:121821925-122093606	-	hsa:158135	tubulin tyrosine ligase-like family, member 11
hsa-miR-6511b-5p	PTGS1	Miranda_RNAhybrid	-23.16	156	544	570	-29	0.630724	904	939	NM_080591.2	PTGS1	mRNA	chr9:122371005-122395703	+	hsa:5742	prostaglandin-endoperoxide synthase 1 (prostaglandin G/H synthase and cyclooxygenase)
hsa-miR-6511b-5p	NEK6	Miranda_RNAhybrid	-27.64	159	1276	1298	-32	0.116176	1263	1299	NM_014397.5	NEK6	mRNA	chr9:124257606-124352442	+	hsa:10783	NIMA-related kinase 6
hsa-miR-6511b-5p	ZBTB43	Miranda_RNAhybrid	-25.64	150	3313	3335	-30.7	0.505918	3305	3336	NM_014007.3	ZBTB43	mRNA	chr9:126805006-126838210	+	hsa:23099	zinc finger and BTB domain containing 43
hsa-miR-6511b-5p	RALGPS1	Miranda_RNAhybrid	-27.17	171	1003	1027	-34.6	0.150772	238	278	NM_014636.2	RALGPS1	mRNA	chr9:126914774-127223166	+	hsa:9649	Ral GEF with PH domain and SH3 binding motif 1
hsa-miR-6511b-5p	FAM102A	Miranda_RNAhybrid	-23.84	157	658	681	-32.8	0.164587	653	681	NM_203305.2	FAM102A	mRNA	chr9:127940582-127950714	-	hsa:399665	family with sequence similarity 102, member A
hsa-miR-6511b-5p	TBC1D13	Miranda_RNAhybrid	-24.94	151	2262	2284	-32.4	0.185793	461	486	NM_018201.4	TBC1D13	mRNA	chr9:128787237-128810432	+	hsa:54662	TBC1 domain family, member 13
hsa-miR-6511b-5p	SH3GLB2	Miranda_RNAhybrid	-31.35	171	207	231	-41.3	0.000995	182	205	NM_020145.3	SH3GLB2	mRNA	chr9:129007792-129028353	-	hsa:56904	SH3-domain GRB2-like endophilin B2
hsa-miR-6511b-5p	FAM73B	Miranda_RNAhybrid	-29.13	164	931	954	-33.4	0.075194	934	955	NM_032809.2	FAM73B	mRNA	chr9:129036974-129072072	+	hsa:84895	family with sequence similarity 73, member B
hsa-miR-6511b-5p	NTMT1	Miranda_RNAhybrid	-23.54	156	533	556	-30.7	0.071327	213	233	NR_104596.1	NTMT1	mRNA	chr9:129626155-129635599	+	hsa:28989	N-terminal Xaa-Pro-Lys N-methyltransferase 1
hsa-miR-6511b-5p	TOR1A	Miranda_RNAhybrid	-31.71	164	150	172	-35.5	0.016536	147	173	NM_000113.2	TOR1A	mRNA	chr9:129812942-129824162	-	hsa:1861	torsin family 1, member A (torsin A)
hsa-miR-6511b-5p	ASS1	Miranda_RNAhybrid	-23.78	161	141	164	-32.3	0.006939	136	164	NM_054012.3	ASS1	mRNA	chr9:130445105-130501274	+	hsa:445	argininosuccinate synthase 1
hsa-miR-6511b-5p	ABL1	Miranda_RNAhybrid	-33.62	170	447	467	-42.2	0.002773	18	46	NM_007313.2	ABL1	mRNA	chr9:130835444-130887675	+	hsa:25	ABL proto-oncogene 1, non-receptor tyrosine kinase
hsa-miR-6511b-5p	AIF1L	Miranda_RNAhybrid	-20.79	157	2781	2804	-28.9	0.603974	637	665	NR_033701.1	AIF1L	mRNA	chr9:131096476-131123152	+	hsa:83543	allograft inflammatory factor 1-like
hsa-miR-6511b-5p	RAPGEF1	Miranda_RNAhybrid	-25.94	155	1307	1332	-33.3	0.14381	1303	1333	NM_198679.1	RAPGEF1	mRNA	chr9:131576770-131676653	-	hsa:2889	Rap guanine nucleotide exchange factor (GEF) 1
hsa-miR-6511b-5p	MED27	Miranda_RNAhybrid	-24.91	152	534	559	-31.8	0.048029	542	559	NM_004269.3	MED27	mRNA	chr9:131860110-132079887	-	hsa:9442	mediator complex subunit 27
hsa-miR-6511b-5p	MED22	Miranda_RNAhybrid	-29.32	155	1740	1764	-34.4	0.115249	1749	1765	NM_181491.2	MED22	mRNA	chr9:133340901-133348156	-	hsa:6837	mediator complex subunit 22
hsa-miR-6511b-5p	DBH	Miranda_RNAhybrid	-20.32	154	259	282	-26.2	0.55504	152	181	NM_000787.3	DBH	mRNA	chr9:133636363-133659344	+	hsa:1621	dopamine beta-hydroxylase (dopamine beta-monooxygenase)
hsa-miR-6511b-5p	BRD3	Miranda_RNAhybrid	-22.88	152	651	675	-33.3	0.17565	1507	1529	NM_007371.3	BRD3	mRNA	chr9:134031534-134067974	-	hsa:8019	bromodomain containing 3
hsa-miR-6511b-5p	RXRA	Miranda_RNAhybrid	-26.73	151	1773	1795	-31.1	0.427524	3009	3040	NM_002957.5	RXRA	mRNA	chr9:134379295-134436781	+	hsa:6256	retinoid X receptor, alpha
hsa-miR-6511b-5p	COL5A1	Miranda_RNAhybrid	-33.47	162	1499	1522	-35.3	0.062078	1500	1523	NM_001278074.1	COL5A1	mRNA	chr9:134641805-134844843	+	hsa:1289	collagen, type V, alpha 1
hsa-miR-6511b-5p	C9orf62	Miranda_RNAhybrid	-33.38	168	1039	1062	-36.3	0.016941	1042	1063	NM_173520.2	C9orf62	mRNA	chr9:135343249-135346562	+	hsa:157927	chromosome 9 open reading frame 62
hsa-miR-6511b-5p	SNAPC4	Miranda_RNAhybrid	-25.42	165	48	71	-31.3	0.009987	50	71	NM_003086.2	SNAPC4	mRNA	chr9:136375577-136398437	-	hsa:6621	small nuclear RNA activating complex, polypeptide 4, 190kDa
hsa-miR-6511b-5p	C9orf163	Miranda_RNAhybrid	-28.88	168	535	558	-35.7	0.014653	535	559	NM_152571.2	C9orf163	mRNA	chr9:136483495-136486067	+	hsa:158055	chromosome 9 open reading frame 163
hsa-miR-6511b-5p	NOTCH1	Miranda_RNAhybrid	-29.03	168	930	956	-35.6	0.030727	929	956	NM_017617.3	NOTCH1	mRNA	chr9:136494444-136545786	-	hsa:4851	notch 1
hsa-miR-6511b-5p	UAP1L1	Miranda_RNAhybrid	-33.21	167	139	165	-38.4	0.011328	139	166	NM_207309.2	UAP1L1	mRNA	chr9:137077492-137082630	+	hsa:91373	UDP-N-acetylglucosamine pyrophosphorylase 1 like 1
hsa-miR-6511b-5p	GRIN1	Miranda_RNAhybrid	-25.82	157	911	935	-34.8	0.029111	906	936	NM_021569.3	GRIN1	mRNA	chr9:137139157-137168762	+	hsa:2902	glutamate receptor, ionotropic, N-methyl D-aspartate 1
hsa-miR-6511b-5p	NDOR1	Miranda_RNAhybrid	-25.34	151	1721	1748	-33.4	0.148652	1881	1908	NM_014434.3	NDOR1	mRNA	chr9:137205667-137219361	+	hsa:27158	NADPH dependent diflavin oxidoreductase 1
hsa-miR-6511b-5p	ENTPD8	Miranda_RNAhybrid	-29.27	172	286	310	-33.7	0.013553	267	310	NM_198585.2	ENTPD8	mRNA	chr9:137434364-137441449	-	hsa:377841	ectonucleoside triphosphate diphosphohydrolase 8
hsa-miR-6511b-5p	PLEKHG4B	Miranda_RNAhybrid	-33.87	156	6758	6785	-36.9	0.121318	6758	6786	NM_052909.3	PLEKHG4B	mRNA	chr5:92190-189972	+	hsa:153478	pleckstrin homology domain containing, family G (with RhoGef domain) member 4B
hsa-miR-6511b-5p	ANKH	Miranda_RNAhybrid	-34.54	173	3281	3305	-39.3	0.042718	3281	3305	NM_054027.4	ANKH	mRNA	chr5:14704800-14871778	-	hsa:56172	ANKH inorganic pyrophosphate transport regulator
hsa-miR-6511b-5p	MYO10	Miranda_RNAhybrid	-21.72	152	1996	2019	-35.7	0.111877	2087	2121	NM_012334.2	MYO10	mRNA	chr5:16665300-16742233	-	hsa:4651	myosin X
hsa-miR-6511b-5p	CCDC152	Miranda_RNAhybrid	-20.95	156	2041	2064	-28.5	0.638395	1184	1217	NM_001134848.1	CCDC152	mRNA	chr5:42756818-42802437	+	hsa:100129792	coiled-coil domain containing 152
hsa-miR-6511b-5p	MOCS2	Miranda_RNAhybrid	-27.71	153	2108	2135	-31.8	0.262701	2109	2136	NM_176806.3	MOCS2	mRNA	chr5:53095679-53109772	-	hsa:4338	molybdenum cofactor synthesis 2
hsa-miR-6511b-5p	SKIV2L2	Miranda_RNAhybrid	-23.54	156	49	74	-29.5	0.153018	51	74	NM_015360.4	SKIV2L2	mRNA	chr5:55307748-55425581	+	hsa:23517	superkiller viralicidic activity 2-like 2 (S. cerevisiae)
hsa-miR-6511b-5p	DEPDC1B	Miranda_RNAhybrid	-22.09	165	628	651	-28.5	0.24238	611	651	NM_018369.2	DEPDC1B	mRNA	chr5:60596912-60700166	-	hsa:55789	DEP domain containing 1B
hsa-miR-6511b-5p	TRAPPC13	Miranda_RNAhybrid	-24.66	152	591	617	-30	0.256076	591	618	NR_003545.1	TRAPPC13	mRNA	chr5:65624731-65666127	+	hsa:80006	trafficking protein particle complex 13
hsa-miR-6511b-5p	NLN	Miranda_RNAhybrid	-25.15	166	477	500	-32.2	0.449172	476	500	NM_020726.4	NLN	mRNA	chr5:65722196-65829283	+	hsa:57486	neurolysin (metallopeptidase M3 family)
hsa-miR-6511b-5p	ARSB	Miranda_RNAhybrid	-22.38	153	551	578	-28.7	0.682949	537	578	NM_198709.2	ARSB	mRNA	chr5:78777209-78986534	-	hsa:411	arylsulfatase B
hsa-miR-6511b-5p	MTX3	Miranda_RNAhybrid	-25.48	160	5996	6018	-29.8	0.791924	6001	6018	NM_001167741.1	MTX3	mRNA	chr5:79976716-79991259	-	hsa:345778	metaxin 3
hsa-miR-6511b-5p	SERINC5	Miranda_RNAhybrid	-32.72	179	601	626	-36.6	0.083865	603	626	NR_126060.1	SERINC5	mRNA	chr5:80111227-80256079	-	hsa:256987	serine incorporator 5
hsa-miR-6511b-5p	ERAP2	Miranda_RNAhybrid	-25.84	159	355	376	-31.1	0.241065	356	376	NM_022350.3	ERAP2	miscRNA	chr5:96876467-96919703	+	hsa:64167	endoplasmic reticulum aminopeptidase 2
hsa-miR-6511b-5p	MCC	Miranda_RNAhybrid	-23.7	154	3119	3142	-28.9	0.81311	3106	3143	NM_002387.2	MCC	mRNA	chr5:113022106-113488312	-	hsa:4163	mutated in colorectal cancers
hsa-miR-6511b-5p	YTHDC2	Miranda_RNAhybrid	-22.97	154	924	947	-28.9	0.437226	748	770	NM_022828.3	YTHDC2	mRNA	chr5:113513694-113595287	+	hsa:64848	YTH domain containing 2
hsa-miR-6511b-5p	SOWAHA	Miranda_RNAhybrid	-22.89	153	127	150	-30.1	0.248673	112	150	NM_175873.5	SOWAHA	mRNA	chr5:132813341-132816797	+	hsa:134548	sosondowah ankyrin repeat domain family member A
hsa-miR-6511b-5p	TCF7	Miranda_RNAhybrid	-26.2	162	525	548	-32.6	0.132201	125	168	NR_033449.1	TCF7	mRNA	chr5:134115607-134148229	+	hsa:6932	transcription factor 7 (T-cell specific, HMG-box)
hsa-miR-6511b-5p	SPOCK1	Miranda_RNAhybrid	-26.14	155	825	850	-36	0.066753	829	851	NM_004598.3	SPOCK1	mRNA	chr5:136975298-137499329	-	hsa:6695	sparc/osteonectin, cwcv and kazal-like domains proteoglycan (testican) 1
hsa-miR-6511b-5p	GFRA3	Miranda_RNAhybrid	-21.41	162	438	461	-26.4	0.360325	442	461	NM_001496.3	GFRA3	mRNA	chr5:138252380-138274564	-	hsa:2676	GDNF family receptor alpha 3
hsa-miR-6511b-5p	PFDN1	Miranda_RNAhybrid	-23.71	158	496	521	-31.2	0.089344	500	521	NM_002622.4	PFDN1	mRNA	chr5:140245050-140303104	-	hsa:5201	prefoldin subunit 1
hsa-miR-6511b-5p	WDR55	Miranda_RNAhybrid	-31.94	168	114	138	-38.8	0.004496	108	139	NM_017706.4	WDR55	mRNA	chr5:140664799-140672345	+	hsa:54853	WD repeat domain 55
hsa-miR-6511b-5p	RELL2	Miranda_RNAhybrid	-23.18	158	176	199	-36.4	0.002142	163	199	NM_173828.4	RELL2	mRNA	chr5:141636950-141641066	+	hsa:285613	RELT-like 2
hsa-miR-6511b-5p	ARHGAP26	Miranda_RNAhybrid	-23.95	164	1430	1452	-29.1	0.853794	1431	1452	NM_015071.4	ARHGAP26	mRNA	chr5:142771018-143229007	+	hsa:23092	Rho GTPase activating protein 26
hsa-miR-6511b-5p	LOC102723997	Miranda_RNAhybrid	-25.96	162	127	154	-32.8	0.004994	127	154	XP_006726483.1	LOC102723997	mRNA	chr5:143404643-143406682	-	hsa:102723997	uncharacterized LOC102723997
hsa-miR-6511b-5p	KCTD16	Miranda_RNAhybrid	-24.08	152	2618	2640	-41.5	0.011821	3433	3460	NM_020768.3	KCTD16	mRNA	chr5:144170873-144477381	+	hsa:57528	potassium channel tetramerization domain containing 16
hsa-miR-6511b-5p	ARHGEF37	Miranda_RNAhybrid	-25.96	169	307	330	-31.5	0.276715	307	330	NM_001001669.2	ARHGEF37	mRNA	chr5:149581501-149634968	+	hsa:389337	Rho guanine nucleotide exchange factor (GEF) 37
hsa-miR-6511b-5p	PPARGC1B	Miranda_RNAhybrid	-34.41	174	3809	3832	-37.6	0.09294	3809	3833	NM_133263.3	PPARGC1B	mRNA	chr5:149730252-149855022	+	hsa:133522	peroxisome proliferator-activated receptor gamma, coactivator 1 beta
hsa-miR-6511b-5p	SLC6A7	Miranda_RNAhybrid	-28.56	155	39	65	-33.3	0.067875	41	65	NM_014228.3	SLC6A7	mRNA	chr5:150189957-150211072	+	hsa:6534	solute carrier family 6 (neurotransmitter transporter), member 7
hsa-miR-6511b-5p	NDST1	Miranda_RNAhybrid	-22.32	158	3330	3353	-31.6	0.43462	175	199	NM_001543.4	NDST1	mRNA	chr5:150485937-150539772	+	hsa:3340	N-deacetylase/N-sulfotransferase (heparan glucosaminyl) 1
hsa-miR-6511b-5p	GPX3	Miranda_RNAhybrid	-24.93	157	274	299	-30	0.134936	275	300	NM_002084.3	GPX3	mRNA	chr5:151020438-151028993	+	hsa:2878	glutathione peroxidase 3 (plasma)
hsa-miR-6511b-5p	FAXDC2	Miranda_RNAhybrid	-23.44	159	1456	1482	-31.6	0.311636	2005	2049	NM_032385.3	FAXDC2	mRNA	chr5:154817034-154838226	-	hsa:10826	fatty acid hydroxylase domain containing 2
hsa-miR-6511b-5p	NIPAL4	Miranda_RNAhybrid	-23.72	156	214	239	-32.8	0.104243	1699	1727	NM_001172292.1	NIPAL4	mRNA	chr5:157460019-157474722	+	hsa:348938	NIPA-like domain containing 4
hsa-miR-6511b-5p	UBLCP1	Miranda_RNAhybrid	-22.86	158	931	954	-29.3	0.238247	598	620	NM_145049.3	UBLCP1	mRNA	chr5:159263081-159286040	+	hsa:134510	ubiquitin-like domain containing CTD phosphatase 1
hsa-miR-6511b-5p	FOXI1	Miranda_RNAhybrid	-27.76	157	202	225	-34.4	0.029756	665	687	NM_144769.2	FOXI1	mRNA	chr5:170105913-170107047	+	hsa:2299	forkhead box I1
hsa-miR-6511b-5p	RANBP17	Miranda_RNAhybrid	-25.51	165	653	676	-32.4	0.072722	636	677	NM_022897	RANBP17	mRNA	chr5:170861892-171300015	+	hsa:64901	RAN binding protein 17
hsa-miR-6511b-5p	SH3PXD2B	Miranda_RNAhybrid	-20.25	151	1900	1922	-32.9	0.294212	1010	1041	NM_001308175.1	SH3PXD2B	mRNA	chr5:172333499-172454523	-	hsa:285590	SH3 and PX domains 2B
hsa-miR-6511b-5p	BNIP1	Miranda_RNAhybrid	-27.07	159	98	119	-32.7	0.016665	98	120	NM_013980.2	BNIP1	mRNA	chr5:173144442-173164387	+	hsa:662	BCL2/adenovirus E1B 19kDa interacting protein 1
hsa-miR-6511b-5p	RNF44	Miranda_RNAhybrid	-28.38	170	94	117	-37.3	0.02527	91	117	NM_014901.4	RNF44	mRNA	chr5:176526704-176538020	-	hsa:22838	ring finger protein 44
hsa-miR-6511b-5p	UNC5A	Miranda_RNAhybrid	-29.21	163	441	465	-37.7	0.006167	436	466	NM_133369.2	UNC5A	mRNA	chr5:176810579-176880895	+	hsa:90249	unc-5 homolog A (C. elegans)
hsa-miR-6511b-5p	NSD1	Miranda_RNAhybrid	-20.63	156	3870	3893	-26.3	0.983804	3858	3893	NM_172349.2	NSD1	mRNA	chr5:177247941-177300213	+	hsa:64324	nuclear receptor binding SET domain protein 1
hsa-miR-6511b-5p	PRELID1	Miranda_RNAhybrid	-27.1	154	237	259	-32.7	0.012308	240	260	NM_013237.3	PRELID1	mRNA	chr5:177303762-177306959	+	hsa:27166	PRELI domain containing 1
hsa-miR-6511b-5p	DBN1	Miranda_RNAhybrid	-26.35	154	61	82	-32.4	0.044802	47	82	NM_080881.2	DBN1	mRNA	chr5:177456613-177462408	-	hsa:1627	drebrin 1
hsa-miR-6511b-5p	DOK3	Miranda_RNAhybrid	-24.12	160	256	280	-32.8	0.06019	291	327	NM_024872.2	DOK3	mRNA	chr5:177501904-177510372	-	hsa:79930	docking protein 3
hsa-miR-6511b-5p	TBC1D9B	Miranda_RNAhybrid	-23.36	151	167	189	-28.6	0.377682	147	189	NM_198868.2	TBC1D9B	mRNA	chr5:179862071-179907856	-	hsa:23061	TBC1 domain family, member 9B (with GRAM domain)
hsa-miR-6511b-5p	C1orf159	Miranda_RNAhybrid	-30.91	151	290	310	-34.7	0.024861	289	311	NM_017891.4	C1orf159	mRNA	chr1:1081818-1116094	-	hsa:54991	chromosome 1 open reading frame 159
hsa-miR-6511b-5p	VWA1	Miranda_RNAhybrid	-24.31	153	963	987	-33.1	0.177159	1612	1632	NM_199121.2	VWA1	mRNA	chr1:1435523-1442882	+	hsa:64856	von Willebrand factor A domain containing 1
hsa-miR-6511b-5p	PRDM16	Miranda_RNAhybrid	-28.05	153	2132	2155	-36.7	0.077583	2115	2156	NM_199454.2	PRDM16	mRNA	chr1:3068497-3433774	+	hsa:63976	PR domain containing 16
hsa-miR-6511b-5p	DNAJC11	Miranda_RNAhybrid	-25.07	159	740	763	-32.7	0.090248	897	919	NM_018198.3	DNAJC11	mRNA	chr1:6634168-6701906	-	hsa:55735	DnaJ (Hsp40) homolog, subfamily C, member 11
hsa-miR-6511b-5p	VAMP3	Miranda_RNAhybrid	-21.92	161	1111	1137	-29.7	0.334039	1678	1700	NM_004781.3	VAMP3	mRNA	chr1:7771269-7781432	+	hsa:9341	vesicle-associated membrane protein 3
hsa-miR-6511b-5p	DFFA	Miranda_RNAhybrid	-26.45	157	1419	1442	-32.4	0.181934	1486	1512	NM_213566.1	DFFA	mRNA	chr1:10460531-10472556	-	hsa:1676	DNA fragmentation factor, 45kDa, alpha polypeptide
hsa-miR-6511b-5p	TNFRSF1B	Miranda_RNAhybrid	-28.95	160	1133	1161	-37.1	0.025326	146	169	NM_001066.2	TNFRSF1B	mRNA	chr1:12167003-12209220	+	hsa:7133	tumor necrosis factor receptor superfamily, member 1B
hsa-miR-6511b-5p	PADI1	Miranda_RNAhybrid	-21.29	157	1482	1507	-27.6	0.61319	1480	1507	NM_013358.2	PADI1	mRNA	chr1:17205126-17246006	+	hsa:29943	peptidyl arginine deiminase, type I
hsa-miR-6511b-5p	PAX7	Miranda_RNAhybrid	-27.92	170	999	1024	-35.6	0.093334	992	1024	NM_013945.2	PAX7	mRNA	chr1:18631006-18736138	+	hsa:5081	paired box 7
hsa-miR-6511b-5p	ALDH4A1	Miranda_RNAhybrid	-25.44	150	1140	1163	-34.6	0.038282	925	956	NM_170726.2	ALDH4A1	mRNA	chr1:18871430-18902799	-	hsa:8659	aldehyde dehydrogenase 4 family, member A1
hsa-miR-6511b-5p	PLA2G2F	Miranda_RNAhybrid	-26.35	162	937	964	-33.3	0.099785	933	964	NM_022819.3	PLA2G2F	mRNA	chr1:20139353-20143966	+	hsa:64600	phospholipase A2, group IIF
hsa-miR-6511b-5p	MUL1	Miranda_RNAhybrid	-23.15	155	560	583	-30.8	0.151865	838	865	NM_024544.2	MUL1	mRNA	chr1:20499448-20508181	-	hsa:79594	mitochondrial E3 ubiquitin protein ligase 1
hsa-miR-6511b-5p	ECE1	Miranda_RNAhybrid	-39.04	172	1578	1606	-42.8	0.003522	1580	1607	NM_001397.2	ECE1	mRNA	chr1:21217247-21279690	-	hsa:1889	endothelin converting enzyme 1
hsa-miR-6511b-5p	WNT4	Miranda_RNAhybrid	-25.39	150	1826	1849	-31.3	0.292611	1832	1850	NM_030761.4	WNT4	mRNA	chr1:22117305-22140278	-	hsa:54361	wingless-type MMTV integration site family, member 4
hsa-miR-6511b-5p	E2F2	Miranda_RNAhybrid	-33.99	173	57	77	-39.7	0.016822	56	77	NM_004091.3	E2F2	mRNA	chr1:23506428-23521726	-	hsa:1870	E2F transcription factor 2
hsa-miR-6511b-5p	CNR2	Miranda_RNAhybrid	-32.03	168	262	287	-37	0.057005	262	287	NM_001841.2	CNR2	mRNA	chr1:23873970-23913327	-	hsa:1269	cannabinoid receptor 2 (macrophage)
hsa-miR-6511b-5p	NIPAL3	Miranda_RNAhybrid	-20.37	150	2111	2134	-33.2	0.210883	1219	1240	NM_020448.4	NIPAL3	mRNA	chr1:24415755-24472983	+	hsa:57185	NIPA-like domain containing 3
hsa-miR-6511b-5p	RUNX3	Miranda_RNAhybrid	-26.12	161	1319	1342	-31.6	0.251981	1319	1342	NM_004350.2	RUNX3	mRNA	chr1:24899511-24965010	-	hsa:864	runt-related transcription factor 3
hsa-miR-6511b-5p	RHD	Miranda_RNAhybrid	-25.66	170	99	122	-30.2	0.247824	104	122	NM_016225.3	RHD	mRNA	chr1:25272486-25330445	+	hsa:6007	Rh blood group, D antigen
hsa-miR-6511b-5p	EXTL1	Miranda_RNAhybrid	-33.46	176	901	927	-39.2	0.003806	903	927	NM_004455.2	EXTL1	mRNA	chr1:26021775-26036448	+	hsa:2134	exostosin-like glycosyltransferase 1
hsa-miR-6511b-5p	WDTC1	Miranda_RNAhybrid	-21.21	155	422	447	-29.3	0.461703	412	447	NM_015023.4	WDTC1	mRNA	chr1:27234516-27308633	+	hsa:23038	WD and tetratricopeptide repeats 1
hsa-miR-6511b-5p	WASF2	Miranda_RNAhybrid	-22.16	154	1950	1974	-34.9	0.121098	1942	1974	NM_006990	WASF2	mRNA	chr1:27404230-27490167	-	hsa:10163	WAS protein family, member 2
hsa-miR-6511b-5p	KPNA6	Miranda_RNAhybrid	-25.72	154	628	649	-32.6	0.367136	4476	4498	NM_012316.4	KPNA6	mRNA	chr1:32108043-32176568	+	hsa:23633	karyopherin alpha 6 (importin alpha 7)
hsa-miR-6511b-5p	TXLNA	Miranda_RNAhybrid	-23.06	156	693	716	-32.2	0.239605	2233	2273	NM_175852.3	TXLNA	mRNA	chr1:32179695-32198285	+	hsa:200081	taxilin alpha
hsa-miR-6511b-5p	TMEM234	Miranda_RNAhybrid	-29.74	153	2112	2133	-35.2	0.058945	2112	2134	NM_019118.3	TMEM234	mRNA	chr1:32214439-32222353	-	hsa:56063	transmembrane protein 234
hsa-miR-6511b-5p	FNDC5	Miranda_RNAhybrid	-24.71	151	1873	1895	-31.1	0.268956	865	887	NM_153756.2	FNDC5	mRNA	chr1:32862268-32872492	-	hsa:252995	fibronectin type III domain containing 5
hsa-miR-6511b-5p	GJB3	Miranda_RNAhybrid	-22.92	155	234	256	-29.4	0.15717	194	256	NM_024009.2	GJB3	mRNA	chr1:34781189-34786364	+	hsa:2707	gap junction protein, beta 3, 31kDa
hsa-miR-6511b-5p	AGO4	Miranda_RNAhybrid	-21.17	151	3983	4005	-26.6	0.965334	1519	1544	NM_017629.3	AGO4	miscRNA	chr1:35808372-35857890	+	hsa:192670	argonaute RISC catalytic component 4
hsa-miR-6511b-5p	STK40	Miranda_RNAhybrid	-22.09	150	911	934	-32	0.177519	1548	1570	NM_032017.2	STK40	mRNA	chr1:36339619-36385927	-	hsa:83931	serine/threonine kinase 40
hsa-miR-6511b-5p	GRIK3	Miranda_RNAhybrid	-29.86	166	5009	5032	-34.4	0.231148	5007	5033	NM_000831.3	GRIK3	mRNA	chr1:36795527-37034243	-	hsa:2899	glutamate receptor, ionotropic, kainate 3
hsa-miR-6511b-5p	SNIP1	Miranda_RNAhybrid	-25.36	153	203	222	-31.7	0.304125	195	223	NM_024700.3	SNIP1	mRNA	chr1:37534449-37554344	-	hsa:79753	Smad nuclear interacting protein 1
hsa-miR-6511b-5p	CDCA8	Miranda_RNAhybrid	-31.03	166	310	331	-35.5	0.024713	311	332	NM_018101.3	CDCA8	mRNA	chr1:37692401-37709719	+	hsa:55143	cell division cycle associated 8
hsa-miR-6511b-5p	MANEAL	Miranda_RNAhybrid	-26.41	158	376	402	-32.5	0.089423	378	402	NM_152496.2	MANEAL	mRNA	chr1:37794102-37801606	+	hsa:149175	mannosidase, endo-alpha-like
hsa-miR-6511b-5p	MYCL	Miranda_RNAhybrid	-23.74	151	336	357	-31.3	0.207765	335	357	NM_005376.4	MYCL	mRNA	chr1:39895424-39902015	-	hsa:4610	v-myc avian myelocytomatosis viral oncogene lung carcinoma derived homolog
hsa-miR-6511b-5p	RIMS3	Miranda_RNAhybrid	-25.67	150	2348	2371	-36.8	0.094121	1234	1260	NM_014747.2	RIMS3	mRNA	chr1:40620680-40665652	-	hsa:9783	regulating synaptic membrane exocytosis 3
hsa-miR-6511b-5p	KCNQ4	Miranda_RNAhybrid	-25.91	158	1547	1569	-35	0.049237	1251	1278	NM_172163.2	KCNQ4	mRNA	chr1:40784012-40840452	+	hsa:9132	potassium voltage-gated channel, KQT-like subfamily, member 4
hsa-miR-6511b-5p	HIVEP3	Miranda_RNAhybrid	-27.5	173	1823	1846	-34	0.172288	3135	3162	NR_038260.1	HIVEP3	miscRNA	chr1:41847189-41918825	-	hsa:59269	human immunodeficiency virus type I enhancer binding protein 3
hsa-miR-6511b-5p	MKNK1	Miranda_RNAhybrid	-27.56	157	227	251	-34.5	0.030519	270	297	NR_024174.2	MKNK1	mRNA	chr1:46557407-46604246	-	hsa:8569	MAP kinase interacting serine/threonine kinase 1
hsa-miR-6511b-5p	TRABD2B	Miranda_RNAhybrid	-28.64	154	935	964	-33.3	0.283117	934	965	NM_001194986.1	TRABD2B	mRNA	chr1:47760528-47997337	-	hsa:388630	TraB domain containing 2B
hsa-miR-6511b-5p	ACOT11	Miranda_RNAhybrid	-28.27	153	1059	1082	-32.5	0.074785	1048	1083	NM_147161.3	ACOT11	mRNA	chr1:54548134-54634744	+	hsa:26027	acyl-CoA thioesterase 11
hsa-miR-6511b-5p	TTC4	Miranda_RNAhybrid	-26.79	154	995	1020	-31.1	0.122074	1003	1021	NM_004623.4	TTC4	mRNA	chr1:54715822-54742657	+	hsa:7268	tetratricopeptide repeat domain 4
hsa-miR-6511b-5p	DHCR24	Miranda_RNAhybrid	-24.23	150	665	688	-37	0.033056	652	689	NM_014762.3	DHCR24	mRNA	chr1:54849627-54887248	-	hsa:1718	24-dehydrocholesterol reductase
hsa-miR-6511b-5p	RAVER2	Miranda_RNAhybrid	-27.62	161	721	744	-36.2	0.037289	714	744	NM_018716.1	RAVER2	mRNA	chr1:64745095-64833232	+	hsa:55225	ribonucleoprotein, PTB-binding 2
hsa-miR-6511b-5p	TCTEX1D1	Miranda_RNAhybrid	-21.52	151	596	621	-32.2	0.117733	599	621	NM_152665.2	TCTEX1D1	mRNA	chr1:66755756-66779047	+	hsa:200132	Tctex1 domain containing 1
hsa-miR-6511b-5p	SLC35D1	Miranda_RNAhybrid	-22.44	153	3368	3391	-29.3	0.748523	3358	3391	NM_015139.2	SLC35D1	mRNA	chr1:66999378-67054397	-	hsa:23169	solute carrier family 35 (UDP-GlcA/UDP-GalNAc transporter), member D1
hsa-miR-6511b-5p	HHLA3	Miranda_RNAhybrid	-20.81	160	357	379	-29	0.077488	322	379	NR_027404.1	HHLA3	mRNA	chr1:70354810-70368023	+	hsa:11147	HERV-H LTR-associating 3
hsa-miR-6511b-5p	LPHN2	Miranda_RNAhybrid	-22.98	160	346	373	-29.2	0.286752	345	373	NM_012302.3	ADGRL2	mRNA	chr1:81800397-81992423	+	hsa:23266	latrophilin 2
hsa-miR-6511b-5p	LMO4	Miranda_RNAhybrid	-24.59	154	1476	1502	-29.9	0.601161	1471	1502	NM_006769.3	LMO4	mRNA	chr1:87331722-87348923	+	hsa:8543	LIM domain only 4
hsa-miR-6511b-5p	DBT	Miranda_RNAhybrid	-25.37	156	5819	5841	-30.7	0.766181	2485	2516	NM_001918.3	DBT	mRNA	chr1:100196066-100235512	-	hsa:1629	dihydrolipoamide branched chain transacylase E2
hsa-miR-6511b-5p	ATP5F1	Miranda_RNAhybrid	-20.73	156	638	660	-30.4	0.124619	634	660	NM_001688.4	ATP5F1	mRNA	chr1:111448845-111461411	+	hsa:515	ATP synthase, H+ transporting, mitochondrial Fo complex, subunit B1
hsa-miR-6511b-5p	PTGFRN	Miranda_RNAhybrid	-26.13	154	2958	2982	-34.9	0.101204	2936	2983	NM_020440	PTGFRN	mRNA	chr1:116910067-116990350	+	hsa:5738	prostaglandin F2 receptor inhibitor
hsa-miR-6511b-5p	GDAP2	Miranda_RNAhybrid	-25.24	164	867	893	-28.7	0.907704	868	893	NM_017686.3	GDAP2	mRNA	chr1:117876712-117929679	-	hsa:54834	ganglioside induced differentiation associated protein 2
hsa-miR-6511b-5p	WARS2	Miranda_RNAhybrid	-25.16	165	253	278	-31.1	0.190434	235	279	NM_201263.2	WARS2	mRNA	chr1:119031216-119140672	-	hsa:10352	tryptophanyl tRNA synthetase 2, mitochondrial
hsa-miR-6511b-5p	REG4	Miranda_RNAhybrid	-25.51	164	385	411	-31.1	0.051385	386	411	NM_032044.3	REG4	mRNA	chr1:119794018-119811580	-	hsa:83998	regenerating islet-derived family, member 4
hsa-miR-6511b-5p	LIX1L	Miranda_RNAhybrid	-24.53	159	793	814	-32.5	0.200879	780	815	NM_153713.2	LIX1L	mRNA	chr1:145933424-145958019	-	hsa:128077	Lix1 homolog (chicken) like
hsa-miR-6511b-5p	TNFAIP8L2-SCNM1	Miranda_RNAhybrid	-22.76	164	106	133	-28.3	0.372529	1049	1073	NM_001204848.1	TNFAIP8L2-SCNM1	mRNA	chr1:151156629-151170297	+	hsa:100534012	TNFAIP8L2-SCNM1 readthrough
hsa-miR-6511b-5p	SCNM1	Miranda_RNAhybrid	-22.76	164	106	133	-28.3	0.372529	1049	1073	NR_037937.1	SCNM1	mRNA	chr1:151166022-151170297	+	hsa:79005	sodium channel modifier 1
hsa-miR-6511b-5p	POGZ	Miranda_RNAhybrid	-21.21	156	1973	1995	-32.6	0.137644	1969	1995	NM_207171.2	POGZ	mRNA	chr1:151402724-151454861	-	hsa:23126	pogo transposable element with ZNF domain
hsa-miR-6511b-5p	THEM5	Miranda_RNAhybrid	-26.86	156	1	18	-31	0.185067	1	19	NM_182578.3	THEM5	mRNA	chr1:151847101-151853697	-	hsa:284486	thioesterase superfamily member 5
hsa-miR-6511b-5p	LCE1A	Miranda_RNAhybrid	-24.79	154	63	86	-30.3	0.024233	65	86	NM_178348.2	LCE1A	mRNA	chr1:152827473-152828097	+	hsa:353131	late cornified envelope 1A
hsa-miR-6511b-5p	S100A14	Miranda_RNAhybrid	-20.33	152	74	98	-27.2	0.286838	61	98	NM_020672.2	S100A14	mRNA	chr1:153614255-153616872	-	hsa:57402	S100 calcium binding protein A14
hsa-miR-6511b-5p	TPM3	Miranda_RNAhybrid	-23.58	154	462	484	-32.2	0.436458	3608	3639	NR_103460.1	TPM3	mRNA	chr1:154167741-154192101	-	hsa:7170	tropomyosin 3
hsa-miR-6511b-5p	ATP8B2	Miranda_RNAhybrid	-31.45	159	643	665	-35.2	0.05344	647	666	NM_020452.3	ATP8B2	mRNA	chr1:154325605-154351304	+	hsa:57198	ATPase, aminophospholipid transporter, class I, type 8B, member 2
hsa-miR-6511b-5p	EFNA4	Miranda_RNAhybrid	-24.21	162	62	84	-31.5	0.039151	62	84	NM_182690.2	EFNA4	mRNA	chr1:155063737-155069553	+	hsa:1945	ephrin-A4
hsa-miR-6511b-5p	FCRL4	Miranda_RNAhybrid	-36.02	183	486	512	-42	0.002499	489	512	NM_031282.2	FCRL4	mRNA	chr1:157573749-157598080	-	hsa:83417	Fc receptor-like 4
hsa-miR-6511b-5p	C1orf204	Miranda_RNAhybrid	-25.77	152	1021	1044	-32	0.136304	996	1045	NM_001134233.1	C1orf204	mRNA	chr1:159834474-159855347	-	hsa:284677	chromosome 1 open reading frame 204
hsa-miR-6511b-5p	CD84	Miranda_RNAhybrid	-29.81	160	3406	3428	-32.5	0.45121	3406	3429	NM_003874.3	CD84	miscRNA	chr1:160549931-160579516	-	hsa:8832	CD84 molecule
hsa-miR-6511b-5p	FCER1G	Miranda_RNAhybrid	-26.8	174	57	80	-32.7	0.008018	57	80	NM_004106.1	FCER1G	mRNA	chr1:161215297-161219248	+	hsa:2207	Fc fragment of IgE, high affinity I, receptor for; gamma polypeptide
hsa-miR-6511b-5p	POGK	Miranda_RNAhybrid	-28.25	152	798	820	-36	0.032199	786	821	NM_017542	POGK	mRNA	chr1:166839719-166854471	+	hsa:57645	pogo transposable element with KRAB domain
hsa-miR-6511b-5p	POU2F1	Miranda_RNAhybrid	-30.69	158	11334	11357	-33.8	0.449468	6219	6245	NR_037163.1	POU2F1	miscRNA	chr1:167220886-167427345	+	hsa:5451	POU class 2 homeobox 1
hsa-miR-6511b-5p	GPR161	Miranda_RNAhybrid	-24.53	151	1507	1530	-33.7	0.274948	1511	1530	NM_153832.2	GPR161	mRNA	chr1:168079542-168137573	-	hsa:23432	G protein-coupled receptor 161
hsa-miR-6511b-5p	SUCO	Miranda_RNAhybrid	-20.11	152	894	919	-32.4	0.107265	886	919	NM_016227.3	SUCO	mRNA	chr1:172533118-172611833	+	hsa:51430	SUN domain containing ossification factor
hsa-miR-6511b-5p	KIAA0040	Miranda_RNAhybrid	-30.6	182	2686	2709	-35.2	0.10154	2672	2709	NM_014656.2	KIAA0040	mRNA	chr1:175156987-175193093	-	hsa:9674	KIAA0040
hsa-miR-6511b-5p	RASAL2	Miranda_RNAhybrid	-20.22	155	4811	4835	-29.2	0.835817	4793	4835	NM_170692.2	RASAL2	mRNA	chr1:178340815-178478855	+	hsa:9462	RAS protein activator like 2
hsa-miR-6511b-5p	RGL1	Miranda_RNAhybrid	-27.34	168	620	645	-34.5	0.072496	621	645	NM_015149.4	RGL1	mRNA	chr1:183805232-183928532	+	hsa:23179	ral guanine nucleotide dissociation stimulator-like 1
hsa-miR-6511b-5p	C1orf21	Miranda_RNAhybrid	-31.85	182	1492	1515	-36.1	0.195041	1493	1516	NM_030806.3	C1orf21	mRNA	chr1:184387016-184629021	+	hsa:81563	chromosome 1 open reading frame 21
hsa-miR-6511b-5p	DENND1B	Miranda_RNAhybrid	-22.01	154	2868	2891	-30	0.7027	1132	1160	NR_125340.1	DENND1B	miscRNA	chr1:197689559-197775229	-	hsa:163486	DENN/MADD domain containing 1B
hsa-miR-6511b-5p	IGFN1	Miranda_RNAhybrid	-26.68	152	290	311	-31.1	0.045578	281	312	NM_178275.4	IGFN1	mRNA	chr1:201190824-201228946	+	hsa:91156	immunoglobulin-like and fibronectin type III domain containing 1
hsa-miR-6511b-5p	PKP1	Miranda_RNAhybrid	-20.57	158	838	861	-32.8	0.187571	829	861	NM_001005337.2	PKP1	mRNA	chr1:201283452-201332993	+	hsa:5317	plakophilin 1
hsa-miR-6511b-5p	TNNT2	Miranda_RNAhybrid	-22.07	157	34	58	-29.8	0.015518	35	58	NM_001276347.1	TNNT2	mRNA	chr1:201359014-201377760	-	hsa:7139	troponin T type 2 (cardiac)
hsa-miR-6511b-5p	TNNI1	Miranda_RNAhybrid	-21.65	158	108	131	-35.7	0.129554	101	131	NM_003281.3	TNNI1	mRNA	chr1:201403767-201421746	-	hsa:7135	troponin I type 1 (skeletal, slow)
hsa-miR-6511b-5p	ELF3	Miranda_RNAhybrid	-25.85	152	26	51	-30.2	0.293584	30	51	NM_004433.4	ELF3	mRNA	chr1:202010562-202017188	+	hsa:1999	E74-like factor 3 (ets domain transcription factor, epithelial-specific )
hsa-miR-6511b-5p	SYT2	Miranda_RNAhybrid	-34.6	178	4474	4497	-40.5	0.026396	4473	4498	NM_177402.4	SYT2	mRNA	chr1:202590596-202643453	-	hsa:127833	synaptotagmin II
hsa-miR-6511b-5p	MYBPH	Miranda_RNAhybrid	-27.31	166	323	346	-34	0.016624	315	347	NM_004997.2	MYBPH	mRNA	chr1:203167811-203175814	-	hsa:4608	myosin binding protein H
hsa-miR-6511b-5p	PRELP	Miranda_RNAhybrid	-22.35	156	4414	4436	-35.2	0.124168	592	618	NM_201348.1	PRELP	mRNA	chr1:203475755-203491352	+	hsa:5549	proline/arginine-rich end leucine-rich repeat protein
hsa-miR-6511b-5p	CNTN2	Miranda_RNAhybrid	-31.13	170	911	934	-36.7	0.068587	902	935	NM_005076.3	CNTN2	mRNA	chr1:205043212-205078043	+	hsa:6900	contactin 2 (axonal)
hsa-miR-6511b-5p	NUCKS1	Miranda_RNAhybrid	-22.69	154	3387	3412	-28.6	0.859391	3395	3412	NM_022731.4	NUCKS1	mRNA	chr1:205713193-205750220	-	hsa:64710	nuclear casein kinase and cyclin-dependent kinase substrate 1
hsa-miR-6511b-5p	DIEXF	Miranda_RNAhybrid	-34.5	175	2426	2452	-39.2	0.042001	2428	2453	NM_014388.6	DIEXF	mRNA	chr1:209827967-209852218	+	hsa:27042	digestive organ expansion factor homolog (zebrafish)
hsa-miR-6511b-5p	NSL1	Miranda_RNAhybrid	-20.13	150	1	23	-29.8	0.926518	7964	7988	NM_015471.3	NSL1	mRNA	chr1:212726153-212791797	-	hsa:25936	NSL1, MIS12 kinetochore complex component
hsa-miR-6511b-5p	VASH2	Miranda_RNAhybrid	-20.11	151	1211	1236	-32.2	0.232797	1199	1236	NM_024749.4	VASH2	mRNA	chr1:212950545-212991585	+	hsa:79805	vasohibin 2
hsa-miR-6511b-5p	ANGEL2	Miranda_RNAhybrid	-20.08	157	570	594	-29.9	0.472862	566	594	NR_125333.1	ANGEL2	mRNA	chr1:212992182-213015791	-	hsa:90806	angel homolog 2 (Drosophila)
hsa-miR-6511b-5p	FBXO28	Miranda_RNAhybrid	-21.52	158	3260	3285	-28.8	0.767075	2518	2542	NR_049764.1	FBXO28	mRNA	chr1:224114087-224162047	+	hsa:23219	F-box protein 28
hsa-miR-6511b-5p	C1orf95	Miranda_RNAhybrid	-21.28	162	2686	2708	-35	0.214244	2672	2708	NM_001003665.3	C1orf95	mRNA	chr1:226548800-226609214	+	hsa:375057	chromosome 1 open reading frame 95
hsa-miR-6511b-5p	ITPKB	Miranda_RNAhybrid	-24.63	154	884	905	-31.2	0.326094	884	905	NM_002221.3	ITPKB	mRNA	chr1:226631690-226739175	-	hsa:3707	inositol-trisphosphate 3-kinase B
hsa-miR-6511b-5p	RNF187	Miranda_RNAhybrid	-28.17	157	820	843	-31.1	0.264574	825	844	NM_001010858.2	RNF187	mRNA	chr1:228487367-228496188	+	hsa:149603	ring finger protein 187
hsa-miR-6511b-5p	EDARADD	Miranda_RNAhybrid	-26.51	161	852	874	-32.7	0.131144	854	874	NM_145861.2	EDARADD	mRNA	chr1:236394380-236484708	+	hsa:128178	EDAR-associated death domain
hsa-miR-6511b-5p	EXO1	Miranda_RNAhybrid	-25.02	165	8	31	-32	0.013616	7	31	NM_130398.3	EXO1	mRNA	chr1:241848191-241889939	+	hsa:9156	exonuclease 1
hsa-miR-6511b-5p	ZNF496	Miranda_RNAhybrid	-25.62	158	414	436	-31.8	0.278163	417	436	NM_032752.1	ZNF496	mRNA	chr1:247300320-247331743	-	hsa:84838	zinc finger protein 496
hsa-miR-6511b-5p	ZNF672	Miranda_RNAhybrid	-22.85	150	563	586	-30.5	0.112746	559	586	NM_024836	ZNF672	mRNA	chr1:248838331-248849515	+	hsa:79894	zinc finger protein 672
hsa-miR-6511b-5p	ADARB2	Miranda_RNAhybrid	-25.73	158	4429	4451	-35.2	0.165255	3107	3141	NM_018702.3	ADARB2	mRNA	chr10:1177313-1737476	-	hsa:105	adenosine deaminase, RNA-specific, B2 (non-functional)
hsa-miR-6511b-5p	PFKP	Miranda_RNAhybrid	-34.43	163	1	27	-37.6	0.000361	2	28	NM_002627.4	PFKP	mRNA	chr10:3067520-3136805	+	hsa:5214	phosphofructokinase, platelet
hsa-miR-6511b-5p	CALML3	Miranda_RNAhybrid	-23.92	151	469	492	-29.7	0.123132	454	493	NM_005185.3	CALML3	mRNA	chr10:5524961-5526262	+	hsa:810	calmodulin-like 3
hsa-miR-6511b-5p	PFKFB3	Miranda_RNAhybrid	-27.79	155	1043	1073	-33.1	0.14878	1044	1073	NM_004566.3	PFKFB3	mRNA	chr10:6202877-6235532	+	hsa:5209	6-phosphofructo-2-kinase/fructose-2,6-biphosphatase 3
hsa-miR-6511b-5p	CELF2	Miranda_RNAhybrid	-24.25	161	6504	6529	-31	0.667216	6513	6529	NM_006561.3	CELF2	mRNA	chr10:11018074-11336517	+	hsa:10659	CUGBP, Elav-like family member 2
hsa-miR-6511b-5p	CCDC3	Miranda_RNAhybrid	-21.61	152	253	278	-32.3	0.130044	244	279	NM_031455.3	CCDC3	mRNA	chr10:12896625-13001704	-	hsa:83643	coiled-coil domain containing 3
hsa-miR-6511b-5p	UCMA	Miranda_RNAhybrid	-26.29	154	201	224	-32	0.01307	82	118	NM_145314	UCMA	mRNA	chr10:13221771-13234331	-	hsa:221044	upper zone of growth plate and cartilage matrix associated
hsa-miR-6511b-5p	DCLRE1C	Miranda_RNAhybrid	-25.95	162	1263	1286	-31.5	0.366277	1267	1286	NR_110297.1	DCLRE1C	mRNA	chr10:14904611-14954432	-	hsa:64421	DNA cross-link repair 1C
hsa-miR-6511b-5p	ARL5B	Miranda_RNAhybrid	-32.66	180	649	674	-37.5	0.081674	650	674	NM_178815.3	ARL5B	mRNA	chr10:18659384-18678011	+	hsa:221079	ADP-ribosylation factor-like 5B
hsa-miR-6511b-5p	C10orf67	Miranda_RNAhybrid	-27.29	159	2160	2181	-32	0.193865	2069	2111	NM_153714.2	C10orf67	mRNA	chr10:23316591-23344843	-	hsa:256815	chromosome 10 open reading frame 67
hsa-miR-6511b-5p	KIAA1462	Miranda_RNAhybrid	-26.31	150	391	414	-33.7	0.236529	381	415	NM_020848.2	KIAA1462	mRNA	chr10:30012800-30044826	-	hsa:57608	KIAA1462
hsa-miR-6511b-5p	BMS1	Miranda_RNAhybrid	-26.31	158	110	133	-31.9	0.326862	107	134	NM_014753.3	BMS1	mRNA	chr10:42782537-42831403	+	hsa:9790	BMS1 ribosome biogenesis factor
hsa-miR-6511b-5p	RET	Miranda_RNAhybrid	-24.18	153	875	897	-30.2	0.325895	868	898	NM_020975.4	RET	mRNA	chr10:43093484-43130351	+	hsa:5979	ret proto-oncogene
hsa-miR-6511b-5p	ZNF488	Miranda_RNAhybrid	-32.66	166	444	468	-36.8	0.030504	446	469	NM_153034.2	ZNF488	mRNA	chr10:47365496-47380056	-	hsa:118738	zinc finger protein 488
hsa-miR-6511b-5p	MAPK8	Miranda_RNAhybrid	-23.29	150	3023	3046	-29.6	0.660771	3022	3046	NM_139049.2	MAPK8	mRNA	chr10:48401612-48439360	+	hsa:5599	mitogen-activated protein kinase 8
hsa-miR-6511b-5p	VSTM4	Miranda_RNAhybrid	-24.31	150	4738	4761	-33.4	0.275721	4736	4761	NM_144984.3	VSTM4	mRNA	chr10:49036083-49115512	-	hsa:196740	V-set and transmembrane domain containing 4
hsa-miR-6511b-5p	C10orf128	Miranda_RNAhybrid	-21.81	155	521	544	-26	0.78354	525	545	NM_001288743.1	C10orf128	mRNA	chr10:49154724-49188400	-	hsa:170371	chromosome 10 open reading frame 128
hsa-miR-6511b-5p	ERCC6	Miranda_RNAhybrid	-23.42	160	2796	2818	-32	0.351661	91	119	NM_000124.3	ERCC6	mRNA	chr10:49454480-49539123	-	hsa:2074	excision repair cross-complementation group 6
hsa-miR-6511b-5p	SLC18A3	Miranda_RNAhybrid	-24.82	155	259	286	-31.1	0.025542	259	286	NM_003055.2	SLC18A3	mRNA	chr10:49610301-49612720	+	hsa:6572	solute carrier family 18 (vesicular acetylcholine transporter), member 3
hsa-miR-6511b-5p	PCDH15	Miranda_RNAhybrid	-27.38	161	3363	3386	-31.2	0.4017	3360	3386	NM_033056.3	PCDH15	mRNA	chr10:53802771-54801291	-	hsa:65217	protocadherin-related 15
hsa-miR-6511b-5p	JMJD1C	Miranda_RNAhybrid	-23.34	163	409	433	-28	0.283497	395	433	NM_032776.2	JMJD1C	mRNA	chr10:63167221-63269223	-	hsa:221037	jumonji domain containing 1C
hsa-miR-6511b-5p	HERC4	Miranda_RNAhybrid	-20.58	159	350	374	-27.2	0.460038	346	374	NM_022079.2	HERC4	mRNA	chr10:67932696-68075348	-	hsa:26091	HECT and RLD domain containing E3 ubiquitin protein ligase 4
hsa-miR-6511b-5p	TET1	Miranda_RNAhybrid	-24.91	151	2089	2119	-31.1	0.304464	2090	2119	NM_030625.2	TET1	mRNA	chr10:68560360-68694482	+	hsa:80312	tet methylcytosine dioxygenase 1
hsa-miR-6511b-5p	EIF4EBP2	Miranda_RNAhybrid	-23.43	163	3576	3601	-32.7	0.414453	5902	5930	NM_004096.4	EIF4EBP2	mRNA	chr10:70404105-70428618	+	hsa:1979	eukaryotic translation initiation factor 4E binding protein 2
hsa-miR-6511b-5p	SGPL1	Miranda_RNAhybrid	-28.5	161	948	971	-36.8	0.058387	3567	3593	NM_003901.3	SGPL1	mRNA	chr10:70815950-70880110	+	hsa:8879	sphingosine-1-phosphate lyase 1
hsa-miR-6511b-5p	C10orf105	Miranda_RNAhybrid	-25.37	157	3107	3128	-34.1	0.172644	3148	3186	NM_001168390.1	C10orf105	mRNA	chr10:71711701-71737824	-	hsa:414152	chromosome 10 open reading frame 105
hsa-miR-6511b-5p	C10orf54	Miranda_RNAhybrid	-22.66	153	596	619	-31.2	0.392173	1481	1501	NM_022153.1	C10orf54	mRNA	chr10:71747556-71773580	-	hsa:64115	chromosome 10 open reading frame 54
hsa-miR-6511b-5p	PSAP	Miranda_RNAhybrid	-24.72	172	812	835	-36.1	0.014958	809	835	NM_002778.2	PSAP	mRNA	chr10:71816298-71851325	-	hsa:5660	prosaposin
hsa-miR-6511b-5p	SPOCK2	Miranda_RNAhybrid	-23.82	159	1398	1423	-35.6	0.086667	474	522	NM_014767.2	SPOCK2	mRNA	chr10:72059034-72088773	-	hsa:9806	sparc/osteonectin, cwcv and kazal-like domains proteoglycan (testican) 2
hsa-miR-6511b-5p	VCL	Miranda_RNAhybrid	-26.58	156	869	893	-33.6	0.089119	863	894	NM_014000.2	VCL	mRNA	chr10:73998114-74120160	+	hsa:7414	vinculin
hsa-miR-6511b-5p	ZMIZ1	Miranda_RNAhybrid	-27.56	165	1307	1328	-34.3	0.142409	1306	1328	NM_020338.3	ZMIZ1	mRNA	chr10:79068994-79316519	+	hsa:57178	zinc finger, MIZ-type containing 1
hsa-miR-6511b-5p	CCSER2	Miranda_RNAhybrid	-25.45	151	812	836	-30.5	0.585624	810	836	NM_018999.3	CCSER2	mRNA	chr10:84425182-84518521	+	hsa:54462	coiled-coil serine-rich protein 2
hsa-miR-6511b-5p	PTEN	Miranda_RNAhybrid	-27.66	166	1021	1045	-34	0.205618	1020	1045	NM_001304718.1	PTEN	mRNA	chr10:87863698-87970345	+	hsa:5728	phosphatase and tensin homolog
hsa-miR-6511b-5p	TLL2	Miranda_RNAhybrid	-21.08	152	2460	2479	-32.9	0.217319	2429	2479	NM_012465.3	TLL2	mRNA	chr10:96364606-96513926	-	hsa:7093	tolloid-like 2
hsa-miR-6511b-5p	PGAM1	Miranda_RNAhybrid	-21.77	162	148	171	-31.9	0.065778	363	407	NM_002629.2	PGAM1	mRNA	chr10:97426270-97433441	+	hsa:5223	phosphoglycerate mutase 1 (brain)
hsa-miR-6511b-5p	MARVELD1	Miranda_RNAhybrid	-22.52	157	1670	1693	-35.3	0.062259	2015	2038	NM_031484.3	MARVELD1	mRNA	chr10:97713708-97718152	+	hsa:83742	MARVEL domain containing 1
hsa-miR-6511b-5p	ZFYVE27	Miranda_RNAhybrid	-31.16	160	434	456	-35.8	0.027653	435	457	NM_144588.6	ZFYVE27	mRNA	chr10:97737121-97760907	+	hsa:118813	zinc finger, FYVE domain containing 27
hsa-miR-6511b-5p	GOLGA7B	Miranda_RNAhybrid	-23.88	152	5430	5454	-30.5	0.644755	5429	5454	NM_001010917.2	GOLGA7B	mRNA	chr10:97850238-97871578	+	hsa:401647	golgin A7 family, member B
hsa-miR-6511b-5p	GOT1	Miranda_RNAhybrid	-24.15	153	39	63	-32.2	0.037523	43	63	NM_002079.2	GOT1	mRNA	chr10:99396870-99430773	-	hsa:2805	glutamic-oxaloacetic transaminase 1, soluble
hsa-miR-6511b-5p	HIF1AN	Miranda_RNAhybrid	-30.1	162	4444	4467	-37.2	0.080882	4434	4468	NM_017902.2	HIF1AN	mRNA	chr10:100535884-100553924	+	hsa:55662	hypoxia inducible factor 1, alpha subunit inhibitor
hsa-miR-6511b-5p	C10orf76	Miranda_RNAhybrid	-24.25	155	465	486	-31	0.229194	468	486	NM_024541.2	C10orf76	mRNA	chr10:101845599-102056175	-	hsa:79591	chromosome 10 open reading frame 76
hsa-miR-6511b-5p	SUFU	Miranda_RNAhybrid	-31.21	163	247	269	-33.6	0.158722	247	270	NM_016169.3	SUFU	mRNA	chr10:102503962-102633457	+	hsa:51684	suppressor of fused homolog (Drosophila)
hsa-miR-6511b-5p	WBP1L	Miranda_RNAhybrid	-23.04	163	982	1005	-32.3	0.222095	992	1026	NM_017787.4	WBP1L	mRNA	chr10:102776131-102816264	+	hsa:54838	WW domain binding protein 1-like
hsa-miR-6511b-5p	OBFC1	Miranda_RNAhybrid	-22.21	150	4846	4869	-30.3	0.623725	2831	2859	NM_024928.4	OBFC1	mRNA	chr10:103870302-103918287	-	hsa:79991	oligonucleotide/oligosaccharide-binding fold containing 1
hsa-miR-6511b-5p	GSTO2	Miranda_RNAhybrid	-23.12	158	989	1012	-31.6	0.463946	4236	4260	NM_183239.1	GSTO2	mRNA	chr10:104269184-104299300	+	hsa:119391	glutathione S-transferase omega 2
hsa-miR-6511b-5p	MXI1	Miranda_RNAhybrid	-20.11	161	1335	1359	-30.2	0.367352	804	830	NM_130439.3	MXI1	mRNA	chr10:110210231-110287365	+	hsa:4601	MAX interactor 1, dimerization protein
hsa-miR-6511b-5p	RBM20	Miranda_RNAhybrid	-24.87	158	1030	1050	-31.3	0.362721	1031	1050	NM_001134363.2	RBM20	mRNA	chr10:110644397-110839469	+	hsa:282996	RNA binding motif protein 20
hsa-miR-6511b-5p	GPAM	Miranda_RNAhybrid	-24.51	157	173	196	-32.9	0.226706	167	197	NM_020918.5	GPAM	mRNA	chr10:112149865-112215395	-	hsa:57678	glycerol-3-phosphate acyltransferase, mitochondrial
hsa-miR-6511b-5p	NHLRC2	Miranda_RNAhybrid	-22.36	161	3122	3145	-28.9	0.727065	3123	3145	NM_198514.3	NHLRC2	mRNA	chr10:113854632-113912506	+	hsa:374354	NHL repeat containing 2
hsa-miR-6511b-5p	GFRA1	Miranda_RNAhybrid	-29.16	153	4787	4812	-31.2	0.633715	4787	4813	NM_145793.3	GFRA1	mRNA	chr10:116056925-116273284	-	hsa:2674	GDNF family receptor alpha 1
hsa-miR-6511b-5p	CCDC172	Miranda_RNAhybrid	-22.71	150	610	633	-33.1	0.02475	605	634	NM_198515.2	CCDC172	mRNA	chr10:116324428-116380029	+	hsa:374355	coiled-coil domain containing 172
hsa-miR-6511b-5p	HSPA12A	Miranda_RNAhybrid	-25.56	156	1126	1150	-31.5	0.353504	1110	1150	NM_025015.2	HSPA12A	mRNA	chr10:116671192-116835224	-	hsa:259217	heat shock 70kDa protein 12A
hsa-miR-6511b-5p	VAX1	Miranda_RNAhybrid	-25.17	155	581	608	-36.2	0.069307	576	608	NM_199131.2	VAX1	mRNA	chr10:117133290-117138301	-	hsa:11023	ventral anterior homeobox 1
hsa-miR-6511b-5p	LOC102724724	Miranda_RNAhybrid	-30.55	160	90	110	-35.5	0.023152	91	110	XP_006726584.1	LOC102724724	mRNA	chr10:122162345-122164371	-	hsa:102724724	collagen alpha-1(I) chain-like
hsa-miR-6511b-5p	BCCIP	Miranda_RNAhybrid	-22.37	152	539	561	-28.4	0.422616	528	561	NM_078469.2	BCCIP	mRNA	chr10:125823535-125842807	+	hsa:56647	BRCA2 and CDKN1A interacting protein
hsa-miR-6511b-5p	FOXI2	Miranda_RNAhybrid	-28.5	159	1710	1732	-38.9	0.012668	1695	1733	NM_207426.2	FOXI2	mRNA	chr10:127737274-127741186	+	hsa:399823	forkhead box I2
hsa-miR-6511b-5p	PWWP2B	Miranda_RNAhybrid	-25.11	150	620	643	-35.5	0.011292	607	644	NM_138499.3	PWWP2B	mRNA	chr10:132397198-132417859	+	hsa:170394	PWWP domain containing 2B
hsa-miR-6511b-5p	VENTX	Miranda_RNAhybrid	-25.77	156	1268	1294	-30.3	0.245847	1263	1295	NM_014468.3	VENTX	mRNA	chr10:133237904-133241930	+	hsa:27287	VENT homeobox
hsa-miR-6511b-5p	CYS1	Miranda_RNAhybrid	-27.3	155	1154	1175	-35.9	0.037313	862	886	NM_001037160.2	CYS1	mRNA	chr2:10056799-10080411	-	hsa:192668	cystin 1
hsa-miR-6511b-5p	FAM84A	Miranda_RNAhybrid	-29.18	166	4987	5015	-34.6	0.178641	4987	5015	NM_145175.2	FAM84A	mRNA	chr2:14632706-14639268	+	hsa:151354	family with sequence similarity 84, member A
hsa-miR-6812-5p	GLDC	Miranda_RNAhybrid	-22.45	155	60	86	-30.3	0.09556	33	86	NM_000170.2	GLDC	mRNA	chr9:6532464-6645692	-	hsa:2731	glycine dehydrogenase (decarboxylating)
hsa-miR-6812-5p	MPDZ	Miranda_RNAhybrid	-31.31	168	439	464	-34.6	0.048573	446	464	NM_003829.4	MPDZ	mRNA	chr9:13165363-13279663	-	hsa:8777	multiple PDZ domain protein
hsa-miR-6812-5p	BNC2	Miranda_RNAhybrid	-24.56	160	4162	4187	-34	0.464287	7088	7142	NM_017637.5	BNC2	mRNA	chr9:16409503-16870800	-	hsa:54796	basonuclin 2
hsa-miR-6812-5p	ADAMTSL1	Miranda_RNAhybrid	-31.34	166	1207	1232	-35.3	0.083437	1508	1539	NM_139264.1	ADAMTSL1	mRNA	chr9:18474081-18910950	+	hsa:92949	ADAMTS-like 1
hsa-miR-6812-5p	ACER2	Miranda_RNAhybrid	-35.17	187	966	990	-38.5	0.019184	969	990	NM_001010887.2	ACER2	mRNA	chr9:19408941-19452620	+	hsa:340485	alkaline ceramidase 2
hsa-miR-6812-5p	SLC24A2	Miranda_RNAhybrid	-27.63	168	1958	1982	-35.1	0.32366	1944	1982	NM_020344.3	SLC24A2	mRNA	chr9:19507452-19787019	-	hsa:25769	solute carrier family 24 (sodium/potassium/calcium exchanger), member 2
hsa-miR-6812-5p	B4GALT1	Miranda_RNAhybrid	-23.07	161	235	258	-35.7	0.088029	1547	1586	NM_001497.3	B4GALT1	mRNA	chr9:33110641-33167326	-	hsa:2683	UDP-Gal:betaGlcNAc beta 1,4- galactosyltransferase, polypeptide 1
hsa-miR-6812-5p	BAG1	Miranda_RNAhybrid	-27.31	166	1654	1678	-39.2	0.022834	2191	2214	NM_004323.5	BAG1	mRNA	chr9:33252471-33264761	-	hsa:573	BCL2-associated athanogene
hsa-miR-6812-5p	AQP3	Miranda_RNAhybrid	-31.41	168	109	135	-37.1	0.010353	103	135	NM_004925.4	AQP3	mRNA	chr9:33441154-33447633	-	hsa:360	aquaporin 3 (Gill blood group)
hsa-miR-6812-5p	KIF24	Miranda_RNAhybrid	-35.09	161	108	138	-39.6	0.01262	107	138	NM_194313.2	KIF24	mRNA	chr9:34252526-34269338	-	hsa:347240	kinesin family member 24
hsa-miR-6812-5p	FAM219A	Miranda_RNAhybrid	-31.12	167	833	855	-40.2	0.015879	592	619	NM_147202.1	FAM219A	mRNA	chr9:34398184-34458570	-	hsa:203259	family with sequence similarity 219, member A
hsa-miR-6812-5p	CCL21	Miranda_RNAhybrid	-31.21	171	302	326	-35	0.006631	293	326	NM_002989.3	CCL21	mRNA	chr9:34709005-34710167	-	hsa:6366	chemokine (C-C motif) ligand 21
hsa-miR-6812-5p	KIAA1045	Miranda_RNAhybrid	-23.17	151	3395	3419	-38.3	0.057868	3127	3156	NM_015297	PHF24	mRNA	chr9:34957487-34982544	+	hsa:23349	KIAA1045
hsa-miR-6812-5p	DNAJB5	Miranda_RNAhybrid	-22.1	157	969	992	-33.5	0.067643	942	992	NM_012266.5	DNAJB5	mRNA	chr9:34989641-34998433	+	hsa:25822	DnaJ (Hsp40) homolog, subfamily B, member 5
hsa-miR-6812-5p	PIGO	Miranda_RNAhybrid	-28.36	163	936	958	-34	0.112827	932	958	NM_152850.3	PIGO	mRNA	chr9:35088688-35096549	-	hsa:84720	phosphatidylinositol glycan anchor biosynthesis, class O
hsa-miR-6812-5p	RGP1	Miranda_RNAhybrid	-29.57	168	581	606	-44.1	0.008201	1088	1120	NM_001080496.2	RGP1	mRNA	chr9:35749280-35753267	+	hsa:9827	RGP1 retrograde golgi transport homolog (S. cerevisiae)
hsa-miR-6812-5p	PAX5	Miranda_RNAhybrid	-31.43	162	5258	5282	-39	0.079578	6352	6381	NR_103999.1	PAX5	mRNA	chr9:36833275-37034479	-	hsa:5079	paired box 5
hsa-miR-6812-5p	LOC101927903	Miranda_RNAhybrid	-25.88	152	1730	1757	-31.3	0.259804	1274	1301	XP_005272581.1	LOC101927903	mRNA	chr9:41357152-41359992	-	hsa:101927903	protein FAM27D1-like
hsa-miR-6812-5p	PRKACG	Miranda_RNAhybrid	-28.13	165	99	126	-35.6	0.007999	234	263	NM_002732.3	PRKACG	mRNA	chr9:69012529-69014123	-	hsa:5568	protein kinase, cAMP-dependent, catalytic, gamma
hsa-miR-6812-5p	GDA	Miranda_RNAhybrid	-28.13	157	2417	2444	-34.9	0.163371	2690	2722	NM_004293.4	GDA	mRNA	chr9:72149351-72252224	+	hsa:9615	guanine deaminase
hsa-miR-6812-5p	SYK	Miranda_RNAhybrid	-26.18	156	364	389	-36.8	0.061571	2459	2490	NM_003177.6	SYK	mRNA	chr9:90827423-90898560	+	hsa:6850	spleen tyrosine kinase
hsa-miR-6812-5p	CENPP	Miranda_RNAhybrid	-32.54	170	1818	1842	-34.2	0.102023	1821	1842	NM_001286971.1	CENPP	mRNA	chr9:92325468-92615164	+	hsa:401541	centromere protein P
hsa-miR-6812-5p	NUTM2G	Miranda_RNAhybrid	-37.78	165	839	862	-45	0.002467	818	863	NM_001170741.1	NUTM2G	mRNA	chr9:96929004-96939418	+	hsa:441457	NUT family member 2G
hsa-miR-6812-5p	TMOD1	Miranda_RNAhybrid	-24.37	160	1047	1071	-27.9	0.72885	1051	1071	NM_003275.3	TMOD1	mRNA	chr9:97501639-97601743	+	hsa:7111	tropomodulin 1
hsa-miR-6812-5p	TRIM14	Miranda_RNAhybrid	-32.63	170	217	242	-41.5	0.011247	202	242	NM_033221.1	TRIM14	mRNA	chr9:98083161-98119413	-	hsa:9830	tripartite motif containing 14
hsa-miR-6812-5p	CORO2A	Miranda_RNAhybrid	-26.84	157	3164	3187	-35.6	0.125993	1599	1627	NM_052820.3	CORO2A	mRNA	chr9:98120975-98172892	-	hsa:7464	coronin, actin binding protein, 2A
hsa-miR-6812-5p	COL15A1	Miranda_RNAhybrid	-39.89	176	711	737	-42.1	0.001279	711	737	NM_001855.4	COL15A1	mRNA	chr9:98943713-99070792	+	hsa:1306	collagen, type XV, alpha 1
hsa-miR-6812-5p	GRIN3A	Miranda_RNAhybrid	-31.41	173	2038	2062	-37.6	0.06244	2026	2062	NM_133445.2	GRIN3A	mRNA	chr9:101569352-101738580	-	hsa:116443	glutamate receptor, ionotropic, N-methyl-D-aspartate 3A
hsa-miR-6812-5p	SLC44A1	Miranda_RNAhybrid	-26.12	162	6107	6131	-35.3	0.292858	3447	3483	NM_080546.4	SLC44A1	mRNA	chr9:105273544-105397346	+	hsa:23446	solute carrier family 44 (choline transporter), member 1
hsa-miR-6812-5p	EPB41L4B	Miranda_RNAhybrid	-28.33	164	1042	1066	-30.5	0.45331	1043	1067	NM_019114.4	EPB41L4B	mRNA	chr9:109171974-109320964	-	hsa:54566	erythrocyte membrane protein band 4.1 like 4B
hsa-miR-6812-5p	SNX30	Miranda_RNAhybrid	-32.98	177	129	153	-37.4	0.113698	2797	2820	NM_001012994.1	SNX30	mRNA	chr9:112750854-112874987	+	hsa:401548	sorting nexin family member 30
hsa-miR-6812-5p	AKNA	Miranda_RNAhybrid	-28.33	161	2628	2649	-34.8	0.124505	2630	2649	NM_030767.4	AKNA	mRNA	chr9:114336127-114398464	-	hsa:80709	AT-hook transcription factor
hsa-miR-6812-5p	TNFSF15	Miranda_RNAhybrid	-35.45	177	4459	4486	-37.9	0.090513	4459	4487	NM_005118.3	TNFSF15	mRNA	chr9:114784635-114792530	-	hsa:9966	tumor necrosis factor (ligand) superfamily, member 15
hsa-miR-6812-5p	MEGF9	Miranda_RNAhybrid	-28.65	159	1280	1303	-34.1	0.23474	1287	1303	NM_001080497.2	MEGF9	mRNA	chr9:120600918-120714487	-	hsa:1955	multiple EGF-like-domains 9
hsa-miR-6812-5p	PHF19	Miranda_RNAhybrid	-27.07	150	2101	2128	-37.3	0.037053	1653	1676	NR_104601.1	PHF19	mRNA	chr9:120860102-120877218	-	hsa:26147	PHD finger protein 19
hsa-miR-6812-5p	TRAF1	Miranda_RNAhybrid	-26.87	150	1203	1234	-32.1	0.283091	1172	1202	NM_005658.4	TRAF1	mRNA	chr9:120902393-120914572	-	hsa:7185	TNF receptor-associated factor 1
hsa-miR-6812-5p	TTLL11	Miranda_RNAhybrid	-27.74	156	5215	5237	-39.9	0.057217	5492	5515	NM_194252.2	TTLL11	mRNA	chr9:121821925-122093606	-	hsa:158135	tubulin tyrosine ligase-like family, member 11
hsa-miR-6812-5p	LHX6	Miranda_RNAhybrid	-28.12	165	1164	1187	-37.5	0.032178	1	39	NM_199160.3	LHX6	mRNA	chr9:122202577-122228812	-	hsa:26468	LIM homeobox 6
hsa-miR-6812-5p	DENND1A	Miranda_RNAhybrid	-31.56	169	565	592	-37.6	0.023414	126	176	NM_024820.2	DENND1A	mRNA	chr9:123401591-123930138	-	hsa:57706	DENN/MADD domain containing 1A
hsa-miR-6812-5p	LHX2	Miranda_RNAhybrid	-28.21	158	1	23	-31.6	0.040549	1	23	NM_004789.3	LHX2	mRNA	chr9:124011610-124033163	+	hsa:9355	LIM homeobox 2
hsa-miR-6812-5p	OLFML2A	Miranda_RNAhybrid	-28.72	168	610	636	-36.3	0.118095	1558	1585	NM_182487.3	OLFML2A	mRNA	chr9:124800874-124814891	+	hsa:169611	olfactomedin-like 2A
hsa-miR-6812-5p	GOLGA1	Miranda_RNAhybrid	-35.86	181	1075	1099	-45.7	0.001379	1070	1099	NM_002077.3	GOLGA1	mRNA	chr9:124878357-124941083	-	hsa:2800	golgin A1
hsa-miR-6812-5p	MAPKAP1	Miranda_RNAhybrid	-26.95	169	659	683	-31.5	0.196554	651	683	NM_024117.3	MAPKAP1	mRNA	chr9:125521468-125707234	-	hsa:79109	mitogen-activated protein kinase associated protein 1
hsa-miR-6812-5p	MVB12B	Miranda_RNAhybrid	-25.42	161	2832	2855	-38.1	0.051392	1400	1431	NM_033446.2	MVB12B	mRNA	chr9:126326844-126507041	+	hsa:89853	multivesicular body subunit 12B
hsa-miR-6812-5p	RALGPS1	Miranda_RNAhybrid	-20.2	150	2606	2630	-34.2	0.23361	1085	1114	NM_014636.2	RALGPS1	mRNA	chr9:126914774-127223166	+	hsa:9649	Ral GEF with PH domain and SH3 binding motif 1
hsa-miR-6812-5p	STXBP1	Miranda_RNAhybrid	-25.55	168	14	40	-36.6	0.039457	184	214	NM_003165.3	STXBP1	mRNA	chr9:127612207-127692716	+	hsa:6812	syntaxin binding protein 1
hsa-miR-6812-5p	TOR2A	Miranda_RNAhybrid	-37.84	177	1529	1551	-40.2	0.007788	1532	1551	NM_130459.3	TOR2A	miscRNA	chr9:127731524-127735325	-	hsa:27433	torsin family 2, member A
hsa-miR-6812-5p	SH2D3C	Miranda_RNAhybrid	-30.36	163	55	79	-33.3	0.017095	60	79	NM_170600.2	SH2D3C	mRNA	chr9:127738317-127762440	-	hsa:10044	SH2 domain containing 3C
hsa-miR-6812-5p	ST6GALNAC4	Miranda_RNAhybrid	-20.49	150	237	261	-35.1	0.009948	28	59	NM_175040.3	ST6GALNAC4	mRNA	chr9:127907886-127917026	-	hsa:27090	ST6 (alpha-N-acetyl-neuraminyl-2,3-beta-galactosyl-1,3)-N-acetylgalactosaminide alpha-2,6-sialyltransferase 4
hsa-miR-6812-5p	NAIF1	Miranda_RNAhybrid	-35.35	178	538	563	-37.9	0.027789	539	563	NM_197956.3	NAIF1	mRNA	chr9:128061233-128067320	-	hsa:203245	nuclear apoptosis inducing factor 1
hsa-miR-6812-5p	URM1	Miranda_RNAhybrid	-30.52	171	3830	3853	-37.8	0.063162	1500	1533	NR_049743.1	URM1	mRNA	chr9:128371319-128392016	+	hsa:81605	ubiquitin related modifier 1
hsa-miR-6812-5p	PKN3	Miranda_RNAhybrid	-36.36	171	23	49	-39.9	0.00085	15	49	NM_013355.3	PKN3	mRNA	chr9:128702235-128720917	+	hsa:29941	protein kinase N3
hsa-miR-6812-5p	ZDHHC12	Miranda_RNAhybrid	-27.99	151	214	239	-34.8	0.004893	227	245	NM_032799.4	ZDHHC12	mRNA	chr9:128720869-128724129	-	hsa:84885	zinc finger, DHHC-type containing 12
hsa-miR-6812-5p	SH3GLB2	Miranda_RNAhybrid	-33.44	155	221	246	-35.8	0.017546	221	246	NM_020145.3	SH3GLB2	mRNA	chr9:129007792-129028353	-	hsa:56904	SH3-domain GRB2-like endophilin B2
hsa-miR-6812-5p	PPP2R4	Miranda_RNAhybrid	-30.39	167	37	61	-36.7	0.026024	60	101	NM_178003.2	PPP2R4	mRNA	chr9:129110949-129148946	+	hsa:5524	protein phosphatase 2A activator, regulatory subunit 4
hsa-miR-6812-5p	ASB6	Miranda_RNAhybrid	-40.13	176	1462	1487	-41.4	0.012173	1456	1488	NM_177999.2	ASB6	mRNA	chr9:129634604-129642169	-	hsa:140459	ankyrin repeat and SOCS box containing 6
hsa-miR-6812-5p	AIF1L	Miranda_RNAhybrid	-30.97	164	11	36	-38.8	0.027606	519	549	NR_033701.1	AIF1L	mRNA	chr9:131096476-131123152	+	hsa:83543	allograft inflammatory factor 1-like
hsa-miR-6812-5p	PRRC2B	Miranda_RNAhybrid	-33.79	182	3783	3808	-38.3	0.056089	3783	3808	NM_032640.2	PRRC2B	mRNA	chr9:131430090-131500191	+	hsa:84726	proline-rich coiled-coil 2B
hsa-miR-6812-5p	RAPGEF1	Miranda_RNAhybrid	-26.56	160	699	722	-39.9	0.017333	2007	2041	NM_198679.1	RAPGEF1	mRNA	chr9:131576770-131676653	-	hsa:2889	Rap guanine nucleotide exchange factor (GEF) 1
hsa-miR-6812-5p	GFI1B	Miranda_RNAhybrid	-26.54	152	429	453	-32.3	0.049916	1	39	NM_004188.5	GFI1B	mRNA	chr9:132978711-132991697	+	hsa:8328	growth factor independent 1B transcription repressor
hsa-miR-6812-5p	RALGDS	Miranda_RNAhybrid	-26.88	152	342	367	-34.2	0.033916	339	367	NM_006266.3	RALGDS	mRNA	chr9:133097720-133121250	-	hsa:5900	ral guanine nucleotide dissociation stimulator
hsa-miR-6812-5p	GBGT1	Miranda_RNAhybrid	-28.98	155	514	541	-34.4	0.019263	516	541	NM_021996.5	GBGT1	mRNA	chr9:133152948-133163945	-	hsa:26301	globoside alpha-1,3-N-acetylgalactosaminyltransferase 1
hsa-miR-6812-5p	SARDH	Miranda_RNAhybrid	-25.76	157	193	217	-29.9	0.053386	196	217	NM_007101.3	SARDH	mRNA	chr9:133663560-133739942	-	hsa:1757	sarcosine dehydrogenase
hsa-miR-6812-5p	RXRA	Miranda_RNAhybrid	-23.27	158	273	297	-39.2	0.036645	2660	2690	NM_002957.5	RXRA	mRNA	chr9:134379295-134436781	+	hsa:6256	retinoid X receptor, alpha
hsa-miR-6812-5p	COL5A1	Miranda_RNAhybrid	-21.01	154	207	232	-35	0.098411	97	138	NM_001278074.1	COL5A1	mRNA	chr9:134641805-134844843	+	hsa:1289	collagen, type V, alpha 1
hsa-miR-6812-5p	C9orf62	Miranda_RNAhybrid	-20.15	151	1074	1098	-32.4	0.121474	1204	1233	NM_173520.2	C9orf62	mRNA	chr9:135343249-135346562	+	hsa:157927	chromosome 9 open reading frame 62
hsa-miR-6812-5p	NACC2	Miranda_RNAhybrid	-24.92	154	1697	1721	-34.2	0.262093	3664	3688	NM_144653.4	NACC2	mRNA	chr9:136006537-136095285	-	hsa:138151	NACC family member 2, BEN and BTB (POZ) domain containing
hsa-miR-6812-5p	LHX3	Miranda_RNAhybrid	-35.63	185	699	723	-38.5	0.00775	700	723	NM_178138.4	LHX3	mRNA	chr9:136196250-136203158	-	hsa:8022	LIM homeobox 3
hsa-miR-6812-5p	PMPCA	Miranda_RNAhybrid	-28.36	165	459	483	-36	0.014349	455	483	NM_015160.2	PMPCA	mRNA	chr9:136410573-136423761	+	hsa:23203	peptidase (mitochondrial processing) alpha
hsa-miR-6812-5p	INPP5E	Miranda_RNAhybrid	-25.92	153	426	453	-32.1	0.104933	412	454	NM_019892.4	INPP5E	mRNA	chr9:136428615-136439853	-	hsa:56623	inositol polyphosphate-5-phosphatase, 72 kDa
hsa-miR-6812-5p	LCN12	Miranda_RNAhybrid	-37.62	169	415	444	-40.2	0.00194	415	444	NM_178536.3	LCN12	mRNA	chr9:136949580-136955497	+	hsa:286256	lipocalin 12
hsa-miR-6812-5p	C9orf139	Miranda_RNAhybrid	-36.6	160	664	696	-41.7	0.004424	563	596	NM_207511.2	C9orf139	mRNA	chr9:137027464-137036782	+	hsa:401563	chromosome 9 open reading frame 139
hsa-miR-6812-5p	ENTPD2	Miranda_RNAhybrid	-36.02	171	197	223	-39.8	0.001445	15	57	NM_203468.2	ENTPD2	mRNA	chr9:137048098-137054051	-	hsa:954	ectonucleoside triphosphate diphosphohydrolase 2
hsa-miR-6812-5p	UAP1L1	Miranda_RNAhybrid	-28.74	162	849	870	-34.1	0.094581	974	1025	NM_207309.2	UAP1L1	mRNA	chr9:137077492-137082630	+	hsa:91373	UDP-N-acetylglucosamine pyrophosphorylase 1 like 1
hsa-miR-6812-5p	TOR4A	Miranda_RNAhybrid	-35.92	171	470	492	-40.1	0.015687	469	492	NM_017723.2	TOR4A	mRNA	chr9:137277828-137282641	+	hsa:54863	torsin family 4, member A
hsa-miR-6812-5p	EXOC3	Miranda_RNAhybrid	-31.79	156	309	333	-37.2	0.002498	296	334	NM_007277.4	EXOC3	mRNA	chr5:443190-467299	+	hsa:11336	exocyst complex component 3
hsa-miR-6812-5p	TPPP	Miranda_RNAhybrid	-29.36	161	4509	4535	-38.7	0.061026	2391	2419	NM_007030.2	TPPP	mRNA	chr5:659862-693395	-	hsa:11076	tubulin polymerization promoting protein
hsa-miR-6812-5p	SLC6A19	Miranda_RNAhybrid	-28.93	155	1932	1957	-33.3	0.231744	2112	2143	NM_001003841.2	SLC6A19	mRNA	chr5:1201595-1225117	+	hsa:340024	solute carrier family 6 (neutral amino acid transporter), member 19
hsa-miR-6812-5p	TERT	Miranda_RNAhybrid	-26.11	153	242	267	-33.6	0.022911	221	267	NM_198255.2	TERT	miscRNA	chr5:1253728-1294989	-	hsa:7015	telomerase reverse transcriptase
hsa-miR-6812-5p	UBE2QL1	Miranda_RNAhybrid	-26.41	157	2511	2535	-37.4	0.098501	70	101	NM_001145161.2	UBE2QL1	mRNA	chr5:6437347-6492595	+	hsa:134111	ubiquitin-conjugating enzyme E2Q family-like 1
hsa-miR-6812-5p	2019-03-06	Miranda_RNAhybrid	-27.66	157	792	816	-34.8	0.284034	6123	6146	NM_005885.3	2019-03-06	mRNA	chr5:10353639-10440388	+	hsa:10299	membrane-associated ring finger (C3HC4) 6, E3 ubiquitin protein ligase
hsa-miR-6812-5p	DAP	Miranda_RNAhybrid	-22.39	150	1486	1510	-30.3	0.36103	15	34	NM_004394.2	DAP	mRNA	chr5:10679230-10761275	-	hsa:1611	death-associated protein
hsa-miR-6812-5p	CDH6	Miranda_RNAhybrid	-28.73	166	2653	2677	-32.7	0.459128	2649	2677	NM_004932.3	CDH6	mRNA	chr5:31193655-31329146	+	hsa:1004	cadherin 6, type 2, K-cadherin (fetal kidney)
hsa-miR-6812-5p	ZFR	Miranda_RNAhybrid	-31.51	177	1038	1061	-33.4	0.08987	1039	1062	NM_016107.3	ZFR	miscRNA	chr5:32354350-32444761	-	hsa:51663	zinc finger RNA binding protein
hsa-miR-6812-5p	NPR3	Miranda_RNAhybrid	-21.81	162	3680	3704	-35.2	0.205296	4000	4039	NM_024563.3	NPR3	mRNA	chr5:32710637-32791724	+	hsa:4883	natriuretic peptide receptor 3
hsa-miR-6812-5p	RAD1	Miranda_RNAhybrid	-20.49	154	1443	1468	-28.7	0.809187	2137	2189	NR_026591.1	RAD1	miscRNA	chr5:34905260-34915626	-	hsa:5810	RAD1 checkpoint DNA exonuclease
hsa-miR-6812-5p	LIFR	Miranda_RNAhybrid	-36.32	172	1828	1856	-40.7	0.039939	1830	1856	NM_002310.5	LIFR	mRNA	chr5:38474963-38556646	-	hsa:3977	leukemia inhibitory factor receptor alpha
hsa-miR-6812-5p	MAP1B	Miranda_RNAhybrid	-24.41	158	862	886	-33.4	0.296204	3962	3987	NM_032010.1	MAP1B	mRNA	chr5:72107291-72209570	+	hsa:4131	microtubule-associated protein 1B
hsa-miR-6812-5p	TMEM174	Miranda_RNAhybrid	-26.09	156	838	861	-31.4	0.153751	537	574	NM_153217.2	TMEM174	mRNA	chr5:73173220-73175246	+	hsa:134288	transmembrane protein 174
hsa-miR-6812-5p	F2R	Miranda_RNAhybrid	-30.89	166	351	373	-33.4	0.156234	354	373	NM_001992	F2R	mRNA	chr5:76716043-76735770	+	hsa:2149	coagulation factor II (thrombin) receptor
hsa-miR-6812-5p	OTP	Miranda_RNAhybrid	-35.23	160	139	167	-39.9	0.007708	83	107	NM_032109.2	OTP	mRNA	chr5:77628712-77638697	-	hsa:23440	orthopedia homeobox
hsa-miR-6812-5p	ELL2	Miranda_RNAhybrid	-41.46	179	181	203	-43.6	0.006781	171	203	NM_012081.5	ELL2	mRNA	chr5:95885098-95962071	-	hsa:22936	elongation factor, RNA polymerase II, 2
hsa-miR-6812-5p	EFNA5	Miranda_RNAhybrid	-36.79	183	176	200	-40.6	0.024819	176	200	NM_001962.2	EFNA5	mRNA	chr5:107376889-107670895	-	hsa:1946	ephrin-A5
hsa-miR-6812-5p	EPB41L4A	Miranda_RNAhybrid	-22.43	153	860	888	-29.9	0.501292	1953	1982	NM_022140.3	EPB41L4A	mRNA	chr5:112142442-112209982	-	hsa:64097	erythrocyte membrane protein band 4.1 like 4A
hsa-miR-6812-5p	TRIM36	Miranda_RNAhybrid	-23.33	150	80	104	-30.9	0.283999	1477	1512	NM_018700.3	TRIM36	mRNA	chr5:115134040-115180507	-	hsa:55521	tripartite motif containing 36
hsa-miR-6812-5p	FEM1C	Miranda_RNAhybrid	-23.01	154	1215	1241	-27.5	0.916172	1215	1241	NM_020177.2	FEM1C	mRNA	chr5:115520911-115544894	-	hsa:56929	fem-1 homolog c (C. elegans)
hsa-miR-6812-5p	SRFBP1	Miranda_RNAhybrid	-27.88	163	191	213	-36.5	0.027979	179	213	NM_152546.2	SRFBP1	mRNA	chr5:121961961-122028600	+	hsa:153443	serum response factor binding protein 1
hsa-miR-6812-5p	PRDM6	Miranda_RNAhybrid	-31.2	166	1619	1646	-35.3	0.25583	1619	1646	NM_001136239.1	PRDM6	mRNA	chr5:123089159-123194266	+	hsa:93166	PR domain containing 6
hsa-miR-6812-5p	2019-09-08	Miranda_RNAhybrid	-26.37	159	2012	2036	-36.2	0.072323	140	170	NM_015146.1	2019-09-08	mRNA	chr5:132756005-132777375	-	hsa:23176	septin 8
hsa-miR-6812-5p	FSTL4	Miranda_RNAhybrid	-31.74	172	2387	2412	-38.9	0.024193	2384	2412	NM_015082.1	FSTL4	mRNA	chr5:133196460-133612532	-	hsa:23105	follistatin-like 4
hsa-miR-6812-5p	VDAC1	Miranda_RNAhybrid	-23.68	154	436	462	-29.2	0.249617	437	462	NR_036624.1	VDAC1	miscRNA	chr5:133971875-134004966	-	hsa:7416	voltage-dependent anion channel 1
hsa-miR-6812-5p	JADE2	Miranda_RNAhybrid	-29.73	164	1136	1160	-34.4	0.19535	3765	3791	NM_015288.5	JADE2	mRNA	chr5:134525657-134583228	+	hsa:23338	jade family PHD finger 2
hsa-miR-6812-5p	PITX1	Miranda_RNAhybrid	-27.21	162	737	761	-35.1	0.030463	128	155	NM_002653.4	PITX1	mRNA	chr5:135027734-135034274	-	hsa:5307	paired-like homeodomain 1
hsa-miR-6812-5p	GFRA3	Miranda_RNAhybrid	-29.97	167	157	179	-36.5	0.006854	149	180	NM_001496.3	GFRA3	mRNA	chr5:138252380-138274564	-	hsa:2676	GDNF family receptor alpha 3
hsa-miR-6812-5p	TMEM173	Miranda_RNAhybrid	-25.9	150	622	647	-31.2	0.093786	420	455	NM_198282.3	TMEM173	mRNA	chr5:139475528-139482758	-	hsa:340061	transmembrane protein 173
hsa-miR-6812-5p	PCDHB9	Miranda_RNAhybrid	-28.44	161	688	711	-31.4	0.251216	689	711	NM_019119.4	PCDHB9	mRNA	chr5:141187127-141191538	+	hsa:56127	protocadherin beta 9
hsa-miR-6812-5p	FCHSD1	Miranda_RNAhybrid	-24.68	158	323	347	-39.2	0.016828	2108	2138	NM_033449.2	FCHSD1	mRNA	chr5:141639302-141651419	-	hsa:89848	FCH and double SH3 domains 1
hsa-miR-6812-5p	KIAA0141	Miranda_RNAhybrid	-27.93	167	1769	1793	-36.6	0.075062	2338	2360	NM_014773.4	KIAA0141	miscRNA	chr5:141923785-141942045	+	hsa:9812	KIAA0141
hsa-miR-6812-5p	SPRY4	Miranda_RNAhybrid	-28.15	164	3564	3589	-44.1	0.00565	494	519	NM_030964.3	SPRY4	mRNA	chr5:142310428-142324417	-	hsa:81848	sprouty homolog 4 (Drosophila)
hsa-miR-6812-5p	PRELID2	Miranda_RNAhybrid	-23.62	150	1465	1489	-30.1	0.682035	2039	2071	NM_205846.2	PRELID2	mRNA	chr5:145756344-145835369	-	hsa:153768	PRELI domain containing 2
hsa-miR-6812-5p	SH3TC2	Miranda_RNAhybrid	-28.07	159	14765	14786	-34.4	0.691678	14930	14959	NM_024577.3	SH3TC2	mRNA	chr5:148982150-149063174	-	hsa:79628	SH3 domain and tetratricopeptide repeats 2
hsa-miR-6812-5p	HMGXB3	Miranda_RNAhybrid	-29.19	160	604	627	-34.6	0.032762	595	627	NM_014983.2	HMGXB3	mRNA	chr5:150000606-150053143	+	hsa:22993	HMG box domain containing 3
hsa-miR-6812-5p	CAMK2A	Miranda_RNAhybrid	-29.35	170	91	117	-39.2	0.028099	88	117	NM_171825.2	CAMK2A	mRNA	chr5:150219491-150289840	-	hsa:815	calcium/calmodulin-dependent protein kinase II alpha
hsa-miR-6812-5p	TCOF1	Miranda_RNAhybrid	-28.75	168	206	229	-34.8	0.011382	201	229	NM_001195141.1	TCOF1	mRNA	chr5:150357702-150384262	+	hsa:6949	Treacher Collins-Franceschetti syndrome 1
hsa-miR-6812-5p	NDST1	Miranda_RNAhybrid	-36.38	166	1511	1531	-37.9	0.074444	1511	1532	NM_001543.4	NDST1	mRNA	chr5:150485937-150539772	+	hsa:3340	N-deacetylase/N-sulfotransferase (heparan glucosaminyl) 1
hsa-miR-6812-5p	MYOZ3	Miranda_RNAhybrid	-21.83	152	503	527	-34.6	0.112268	657	711	NM_133371.4	MYOZ3	mRNA	chr5:150660841-150679368	+	hsa:91977	myozenin 3
hsa-miR-6812-5p	GPX3	Miranda_RNAhybrid	-24.16	151	546	571	-35.4	0.020231	542	571	NM_002084.3	GPX3	mRNA	chr5:151020438-151028993	+	hsa:2878	glutathione peroxidase 3 (plasma)
hsa-miR-6812-5p	SLC36A1	Miranda_RNAhybrid	-28.95	171	2794	2818	-34.7	0.186457	21	42	NM_078483	SLC36A1	mRNA	chr5:151447602-151492379	+	hsa:206358	solute carrier family 36 (proton/amino acid symporter), member 1
hsa-miR-6812-5p	GALNT10	Miranda_RNAhybrid	-25.11	161	2458	2482	-34.7	0.181332	877	911	NM_198321.3	GALNT10	mRNA	chr5:154190735-154420984	+	hsa:55568	polypeptide N-acetylgalactosaminyltransferase 10
hsa-miR-6812-5p	LARP1	Miranda_RNAhybrid	-28.98	165	1316	1342	-36.7	0.078155	632	658	NM_033551.2	LARP1	mRNA	chr5:154757161-154817042	+	hsa:23367	La ribonucleoprotein domain family, member 1
hsa-miR-6812-5p	MRPL22	Miranda_RNAhybrid	-22.9	151	912	936	-33.4	0.174593	2201	2225	NM_014180.3	MRPL22	mRNA	chr5:154941073-154969411	+	hsa:29093	mitochondrial ribosomal protein L22
hsa-miR-6812-5p	SGCD	Miranda_RNAhybrid	-30.67	163	1288	1310	-38.9	0.095778	1897	1930	NM_172244.2	SGCD	mRNA	chr5:156326757-156758059	+	hsa:6444	sarcoglycan, delta (35kDa dystrophin-associated glycoprotein)
hsa-miR-6812-5p	CYFIP2	Miranda_RNAhybrid	-30.47	169	2067	2090	-32.9	0.214659	1398	1434	NM_014376.3	CYFIP2	mRNA	chr5:157266177-157395598	+	hsa:26999	cytoplasmic FMR1 interacting protein 2
hsa-miR-6812-5p	ADAM19	Miranda_RNAhybrid	-26.76	153	1604	1627	-38.5	0.043172	2987	3029	NM_033274.4	ADAM19	mRNA	chr5:157477304-157575823	-	hsa:8728	ADAM metallopeptidase domain 19
hsa-miR-6812-5p	WWC1	Miranda_RNAhybrid	-31.84	157	963	992	-37	0.064865	2505	2529	NM_015238.2	WWC1	mRNA	chr5:168292246-168469759	+	hsa:23286	WW and C2 domain containing 1
hsa-miR-6812-5p	SLIT3	Miranda_RNAhybrid	-28.21	164	1643	1667	-35	0.193033	3127	3162	NM_003062.3	SLIT3	mRNA	chr5:168661733-169301129	-	hsa:6586	slit homolog 3 (Drosophila)
hsa-miR-6812-5p	FOXI1	Miranda_RNAhybrid	-25.33	154	792	817	-33.9	0.054374	565	596	NM_144769.2	FOXI1	mRNA	chr5:170105913-170107047	+	hsa:2299	forkhead box I1
hsa-miR-6812-5p	RANBP17	Miranda_RNAhybrid	-22.8	156	919	943	-29.4	0.316944	911	943	NM_022897	RANBP17	mRNA	chr5:170861892-171300015	+	hsa:64901	RAN binding protein 17
hsa-miR-6812-5p	STK10	Miranda_RNAhybrid	-30.54	165	116	142	-34.9	0.115852	118	142	NM_005990.3	STK10	mRNA	chr5:172042070-172188342	-	hsa:6793	serine/threonine kinase 10
hsa-miR-6812-5p	NEURL1B	Miranda_RNAhybrid	-23.78	154	4332	4352	-37.5	0.080423	1698	1736	NR_015355.3	NEURL1B	mRNA	chr5:172641273-172691540	+	hsa:54492	neuralized E3 ubiquitin protein ligase 1B
hsa-miR-6812-5p	CPLX2	Miranda_RNAhybrid	-33.33	172	697	719	-40.8	0.020452	3640	3669	NM_006650.3	CPLX2	mRNA	chr5:175871498-175884020	+	hsa:10814	complexin 2
hsa-miR-6812-5p	FAF2	Miranda_RNAhybrid	-24.82	160	749	776	-38.7	0.032567	965	985	NM_014613.2	FAF2	mRNA	chr5:176448355-176510074	+	hsa:23197	Fas associated factor family member 2
hsa-miR-6812-5p	UNC5A	Miranda_RNAhybrid	-26.46	151	685	709	-38.1	0.00843	676	709	NM_133369.2	UNC5A	mRNA	chr5:176810579-176880895	+	hsa:90249	unc-5 homolog A (C. elegans)
hsa-miR-6812-5p	ZNF346	Miranda_RNAhybrid	-29.02	159	1433	1456	-33.7	0.132756	1584	1613	NR_131773.1	ZNF346	mRNA	chr5:177022735-177065978	+	hsa:23567	zinc finger protein 346
hsa-miR-6812-5p	NSD1	Miranda_RNAhybrid	-24.4	167	3174	3200	-31.9	0.483108	345	384	NM_172349.2	NSD1	mRNA	chr5:177247941-177300213	+	hsa:64324	nuclear receptor binding SET domain protein 1
hsa-miR-6812-5p	PRELID1	Miranda_RNAhybrid	-26.14	155	2	28	-30.5	0.052327	47	73	NM_013237.3	PRELID1	mRNA	chr5:177303762-177306959	+	hsa:27166	PRELI domain containing 1
hsa-miR-6812-5p	PDLIM7	Miranda_RNAhybrid	-25.24	165	141	165	-34.7	0.00338	122	165	NR_103804.1	PDLIM7	mRNA	chr5:177483394-177497600	-	hsa:9260	PDZ and LIM domain 7 (enigma)
hsa-miR-6812-5p	N4BP3	Miranda_RNAhybrid	-29.94	165	3821	3844	-34.3	0.210791	1778	1813	NM_015111.1	N4BP3	mRNA	chr5:178113555-178126106	+	hsa:23138	NEDD4 binding protein 3
hsa-miR-6812-5p	GRM6	Miranda_RNAhybrid	-29.21	167	695	719	-40.7	0.016737	677	719	NM_000843.3	GRM6	mRNA	chr5:178978327-178995123	-	hsa:2916	glutamate receptor, metabotropic 6
hsa-miR-6812-5p	C5orf60	Miranda_RNAhybrid	-34.9	174	164	191	-38.7	0.005811	163	191	NR_131066.1	C5orf60	mRNA	chr5:179642329-179645082	-	hsa:285679	chromosome 5 open reading frame 60
hsa-miR-6812-5p	MAML1	Miranda_RNAhybrid	-22.45	158	1572	1598	-37.8	0.032532	1792	1830	NM_014757.4	MAML1	mRNA	chr5:179732850-179777286	+	hsa:9794	mastermind-like 1 (Drosophila)
hsa-miR-6812-5p	MAPK9	Miranda_RNAhybrid	-28.36	157	2024	2051	-32	0.308978	2507	2538	NM_139070.2	MAPK9	mRNA	chr5:180233594-180292071	-	hsa:5601	mitogen-activated protein kinase 9
hsa-miR-6812-5p	TRIM41	Miranda_RNAhybrid	-23.57	163	718	742	-36	0.020638	108	136	NR_045218.1	TRIM41	mRNA	chr5:181223291-181235807	+	hsa:90933	tripartite motif containing 41
hsa-miR-6812-5p	AGRN	Miranda_RNAhybrid	-25	158	626	650	-39.4	0.005835	418	451	NM_198576.3	AGRN	mRNA	chr1:1020126-1056119	+	hsa:375790	agrin
hsa-miR-6812-5p	ACAP3	Miranda_RNAhybrid	-31.5	168	394	417	-37.6	0.012982	1091	1115	NM_030649.2	ACAP3	mRNA	chr1:1292384-1307601	-	hsa:116983	ArfGAP with coiled-coil, ankyrin repeat and PH domains 3
hsa-miR-6812-5p	MXRA8	Miranda_RNAhybrid	-29.69	152	832	856	-38.5	0.005991	628	659	NM_032348.3	MXRA8	mRNA	chr1:1352689-1358794	-	hsa:54587	matrix-remodelling associated 8
hsa-miR-6812-5p	C1orf233	Miranda_RNAhybrid	-35.89	172	423	447	-38.9	0.008994	1148	1189	NM_001242659.1	C1orf233	mRNA	chr1:1598008-1600096	-	hsa:643988	chromosome 1 open reading frame 233
hsa-miR-6812-5p	SLC35E2B	Miranda_RNAhybrid	-26.69	155	286	312	-37.9	0.06446	2616	2645	NM_001290264.1	SLC35E2B	mRNA	chr1:1661478-1678574	-	hsa:728661	solute carrier family 35, member E2B
hsa-miR-6812-5p	TMEM52	Miranda_RNAhybrid	-26.65	164	45	69	-34.8	0.004327	144	179	NM_178545.3	TMEM52	mRNA	chr1:1917590-1919301	-	hsa:339456	transmembrane protein 52
hsa-miR-6812-5p	RER1	Miranda_RNAhybrid	-27.54	163	2197	2221	-32.5	0.219424	1461	1493	NM_007033.4	RER1	mRNA	chr1:2391775-2405444	+	hsa:11079	retention in endoplasmic reticulum sorting receptor 1
hsa-miR-6812-5p	PRDM16	Miranda_RNAhybrid	-32.53	164	978	1002	-35	0.196352	3143	3162	NM_199454.2	PRDM16	mRNA	chr1:3068497-3433774	+	hsa:63976	PR domain containing 16
hsa-miR-6812-5p	MEGF6	Miranda_RNAhybrid	-30.71	163	894	917	-36.9	0.05025	891	917	NM_001409.3	MEGF6	miscRNA	chr1:3492741-3531363	-	hsa:1953	multiple EGF-like-domains 6
hsa-miR-6812-5p	TPRG1L	Miranda_RNAhybrid	-27.87	157	316	344	-33	0.115531	318	344	NM_182752.3	TPRG1L	mRNA	chr1:3624992-3630131	+	hsa:127262	tumor protein p63 regulated 1-like
hsa-miR-6812-5p	TP73	Miranda_RNAhybrid	-24.18	151	1155	1179	-34.3	0.160437	129	159	NM_005427.3	TP73	mRNA	chr1:3690672-3736201	+	hsa:7161	tumor protein p73
hsa-miR-6812-5p	LRRC47	Miranda_RNAhybrid	-26.88	156	414	437	-31.6	0.099568	60	90	NM_020710.2	LRRC47	mRNA	chr1:3780220-3796504	-	hsa:57470	leucine rich repeat containing 47
hsa-miR-6812-5p	AJAP1	Miranda_RNAhybrid	-28.34	172	826	850	-34.4	0.055839	804	850	NM_018836.3	AJAP1	mRNA	chr1:4655045-4777794	+	hsa:55966	adherens junctions associated protein 1
hsa-miR-6812-5p	CHD5	Miranda_RNAhybrid	-21.84	156	2028	2053	-34.2	0.199525	3058	3104	NM_015557.2	CHD5	mRNA	chr1:6101787-6180134	-	hsa:26038	chromodomain helicase DNA binding protein 5
hsa-miR-6812-5p	GPR153	Miranda_RNAhybrid	-23.33	152	768	792	-36.2	0.047083	147	169	NM_207370.2	GPR153	mRNA	chr1:6247346-6260975	-	hsa:387509	G protein-coupled receptor 153
hsa-miR-6812-5p	HES2	Miranda_RNAhybrid	-21.56	161	692	716	-34.4	0.181798	3317	3343	NM_019089.4	HES2	mRNA	chr1:6415232-6419919	-	hsa:54626	hes family bHLH transcription factor 2
hsa-miR-6812-5p	ESPN	Miranda_RNAhybrid	-31.28	158	706	732	-37.6	0.007038	364	388	NM_031475.2	ESPN	mRNA	chr1:6424788-6460944	+	hsa:83715	espin
hsa-miR-6812-5p	KLHL21	Miranda_RNAhybrid	-28.51	168	2498	2522	-36.1	0.069486	2486	2522	NM_014851	KLHL21	mRNA	chr1:6593666-6602898	-	hsa:9903	kelch-like family member 21
hsa-miR-6812-5p	SLC2A5	Miranda_RNAhybrid	-26.79	161	117	145	-33.6	0.028027	113	145	NR_024180.1	SLC2A5	mRNA	chr1:9041368-9069828	-	hsa:6518	solute carrier family 2 (facilitated glucose/fructose transporter), member 5
hsa-miR-6812-5p	SPSB1	Miranda_RNAhybrid	-26.39	151	1193	1215	-33.6	0.123217	1788	1823	NM_025106.3	SPSB1	mRNA	chr1:9292882-9369532	+	hsa:80176	splA/ryanodine receptor domain and SOCS box containing 1
hsa-miR-6812-5p	CASZ1	Miranda_RNAhybrid	-28.65	165	545	570	-36.2	0.057661	295	335	NM_017766.4	CASZ1	mRNA	chr1:10636604-10796676	-	hsa:54897	castor zinc finger 1
hsa-miR-6812-5p	NPPA	Miranda_RNAhybrid	-31.57	172	190	215	-34.7	0.004773	193	216	NM_006172.3	NPPA	mRNA	chr1:11845709-11847783	-	hsa:4878	natriuretic peptide A
hsa-miR-6812-5p	KAZN	Miranda_RNAhybrid	-25.14	150	407	429	-34.2	0.181846	1092	1128	NM_201628.2	KAZN	mRNA	chr1:13893162-15065658	+	hsa:23254	kazrin, periplakin interacting protein
hsa-miR-6812-5p	SLC25A34	Miranda_RNAhybrid	-34.99	173	1885	1908	-38.2	0.021551	1885	1908	NM_207348	SLC25A34	mRNA	chr1:15736226-15741389	+	hsa:284723	solute carrier family 25, member 34
hsa-miR-6812-5p	UQCRHL	Miranda_RNAhybrid	-22.29	155	1	24	-27	0.106298	1	24	NM_001089591.1	UQCRHL	mRNA	chr1:15807162-15807699	-	hsa:440567	ubiquinol-cytochrome c reductase hinge protein-like
hsa-miR-6812-5p	HSPB7	Miranda_RNAhybrid	-29.96	161	94	119	-34.3	0.071424	90	119	NM_014424.4	HSPB7	mRNA	chr1:16014028-16018790	-	hsa:27129	heat shock 27kDa protein family, member 7 (cardiovascular)
hsa-miR-6812-5p	FBXO42	Miranda_RNAhybrid	-23.48	157	3591	3616	-37.1	0.075874	3570	3617	NM_018994	FBXO42	mRNA	chr1:16250064-16352453	-	hsa:54455	F-box protein 42
hsa-miR-6812-5p	MFAP2	Miranda_RNAhybrid	-28.06	159	313	335	-32.9	0.019664	315	335	NM_017459.2	MFAP2	mRNA	chr1:16974502-16981586	-	hsa:4237	microfibrillar-associated protein 2
hsa-miR-6812-5p	RCC2	Miranda_RNAhybrid	-34.36	173	1442	1470	-39.5	0.01632	1441	1470	NM_018715.3	RCC2	mRNA	chr1:17406755-17438563	-	hsa:55920	regulator of chromosome condensation 2
hsa-miR-6812-5p	PAX7	Miranda_RNAhybrid	-26.34	151	1011	1037	-36.9	0.083001	242	270	NM_013945.2	PAX7	mRNA	chr1:18631006-18736138	+	hsa:5081	paired box 7
hsa-miR-6812-5p	IFFO2	Miranda_RNAhybrid	-29.8	164	3311	3335	-35.8	0.133607	114	141	NM_001136265.1	IFFO2	mRNA	chr1:18904280-18956332	-	hsa:126917	intermediate filament family orphan 2
hsa-miR-6812-5p	MINOS1-NBL1	Miranda_RNAhybrid	-32.27	162	481	510	-42.2	0.002365	471	510	NM_001204089.1	MINOS1-NBL1	mRNA	chr1:19596977-19658456	+	hsa:100532736	MINOS1-NBL1 readthrough
hsa-miR-6812-5p	NBL1	Miranda_RNAhybrid	-32.27	162	481	510	-42.2	0.002365	471	510	NM_182744.3	NBL1	mRNA	chr1:19647610-19658456	+	hsa:4681	neuroblastoma 1, DAN family BMP antagonist
hsa-miR-6812-5p	PLA2G2F	Miranda_RNAhybrid	-37.49	173	1874	1897	-42.3	0.004323	1861	1897	NM_022819.3	PLA2G2F	mRNA	chr1:20139353-20143966	+	hsa:64600	phospholipase A2, group IIF
hsa-miR-6812-5p	UBXN10	Miranda_RNAhybrid	-29.03	152	3065	3089	-33.2	0.334114	1494	1521	NM_152376	UBXN10	mRNA	chr1:20186085-20193449	+	hsa:127733	UBX domain protein 10
hsa-miR-6812-5p	ECE1	Miranda_RNAhybrid	-32.16	162	1479	1504	-36.9	0.053214	1478	1504	NM_001397.2	ECE1	mRNA	chr1:21217247-21279690	-	hsa:1889	endothelin converting enzyme 1
hsa-miR-6812-5p	HSPG2	Miranda_RNAhybrid	-30.09	154	738	761	-33.4	0.063091	736	761	NM_005529.6	HSPG2	mRNA	chr1:21822246-21937224	-	hsa:3339	heparan sulfate proteoglycan 2
hsa-miR-6812-5p	WNT4	Miranda_RNAhybrid	-27.7	153	2630	2655	-35.4	0.093724	2624	2656	NM_030761.4	WNT4	mRNA	chr1:22117305-22140278	-	hsa:54361	wingless-type MMTV integration site family, member 4
hsa-miR-6812-5p	EPHA8	Miranda_RNAhybrid	-35.56	187	1643	1667	-42.4	0.003735	1641	1667	NM_020526.3	EPHA8	mRNA	chr1:22563511-22603594	+	hsa:2046	EPH receptor A8
hsa-miR-6812-5p	ZNF436	Miranda_RNAhybrid	-32.13	158	2089	2109	-37.3	0.04139	2061	2104	NM_030634.2	ZNF436	mRNA	chr1:23359448-23368386	-	hsa:80818	zinc finger protein 436
hsa-miR-6812-5p	ID3	Miranda_RNAhybrid	-24.29	160	227	252	-31.1	0.059313	204	241	NM_002167.4	ID3	mRNA	chr1:23557930-23559794	-	hsa:3399	inhibitor of DNA binding 3, dominant negative helix-loop-helix protein
hsa-miR-6812-5p	STPG1	Miranda_RNAhybrid	-29.35	162	184	209	-34.8	0.058377	174	209	NM_178122.4	STPG1	mRNA	chr1:24356999-24413772	-	hsa:90529	sperm-tail PG-rich repeat containing 1
hsa-miR-6812-5p	NCMAP	Miranda_RNAhybrid	-25.17	158	184	209	-33.7	0.225732	166	209	NM_001010980.4	NCMAP	mRNA	chr1:24556076-24609328	+	hsa:400746	noncompact myelin associated protein
hsa-miR-6812-5p	CLIC4	Miranda_RNAhybrid	-31.87	175	1092	1116	-33.6	0.220967	1097	1117	NM_013943.2	CLIC4	mRNA	chr1:24745269-24844324	+	hsa:25932	chloride intracellular channel 4
hsa-miR-6812-5p	MAN1C1	Miranda_RNAhybrid	-31.13	157	947	970	-34.7	0.1049	947	970	NM_020379.3	MAN1C1	mRNA	chr1:25617468-25786207	+	hsa:57134	mannosidase, alpha, class 1C, member 1
hsa-miR-6812-5p	SEPN1	Miranda_RNAhybrid	-34.82	173	1334	1358	-41.6	0.008029	1332	1358	NM_206926.1	SEPN1	mRNA	chr1:25800176-25818222	+	hsa:57190	selenoprotein N, 1
hsa-miR-6812-5p	NR0B2	Miranda_RNAhybrid	-30.93	168	131	157	-35.1	0.005541	133	157	NM_021969.2	NR0B2	mRNA	chr1:26911484-26914076	-	hsa:8431	nuclear receptor subfamily 0, group B, member 2
hsa-miR-6812-5p	WDTC1	Miranda_RNAhybrid	-33.92	170	1417	1443	-41.4	0.007421	1413	1443	NM_015023.4	WDTC1	mRNA	chr1:27234516-27308633	+	hsa:23038	WD and tetratricopeptide repeats 1
hsa-miR-6812-5p	EYA3	Miranda_RNAhybrid	-29.26	158	2645	2669	-33.5	0.274703	2631	2669	NR_104214.1	EYA3	mRNA	chr1:27970344-28088637	-	hsa:2140	EYA transcriptional coactivator and phosphatase 3
hsa-miR-6812-5p	DNAJC8	Miranda_RNAhybrid	-33.54	173	65	89	-36.4	0.015903	68	89	NM_014280.2	DNAJC8	mRNA	chr1:28200278-28233031	-	hsa:22826	DnaJ (Hsp40) homolog, subfamily C, member 8
hsa-miR-6812-5p	YTHDF2	Miranda_RNAhybrid	-22.63	156	410	433	-27.6	0.419099	404	433	NM_016258.2	YTHDF2	mRNA	chr1:28736624-28769775	+	hsa:51441	YTH domain family, member 2
hsa-miR-6812-5p	NKAIN1	Miranda_RNAhybrid	-35.16	175	1752	1776	-40.2	0.009672	1745	1776	NM_024522.2	NKAIN1	mRNA	chr1:31179745-31239887	-	hsa:79570	Na+/K+ transporting ATPase interacting 1
hsa-miR-6812-5p	TINAGL1	Miranda_RNAhybrid	-29.81	159	309	333	-34.3	0.024064	306	333	NM_022164.2	TINAGL1	mRNA	chr1:31578145-31587686	+	hsa:64129	tubulointerstitial nephritis antigen-like 1
hsa-miR-6812-5p	TXLNA	Miranda_RNAhybrid	-26.89	161	893	919	-34	0.178448	2831	2879	NM_175852.3	TXLNA	mRNA	chr1:32179695-32198285	+	hsa:200081	taxilin alpha
hsa-miR-6812-5p	ZBTB8OS	Miranda_RNAhybrid	-31.89	163	291	315	-36.7	0.015628	290	315	NM_178547	ZBTB8OS	mRNA	chr1:32620820-32651000	-	hsa:339487	zinc finger and BTB domain containing 8 opposite strand
hsa-miR-6812-5p	HPCA	Miranda_RNAhybrid	-28.76	165	421	444	-34.1	0.030571	101	127	NM_002143.2	HPCA	mRNA	chr1:32886087-32894646	+	hsa:3208	hippocalcin
hsa-miR-6812-5p	ZNF362	Miranda_RNAhybrid	-26.76	155	733	757	-34.8	0.064734	725	757	NM_152493.2	ZNF362	mRNA	chr1:33256307-33300720	+	hsa:149076	zinc finger protein 362
hsa-miR-6812-5p	GJB4	Miranda_RNAhybrid	-28.19	167	1070	1095	-44.7	0.001261	1315	1339	NM_153212.2	GJB4	mRNA	chr1:34759741-34763724	+	hsa:127534	gap junction protein, beta 4, 30.3kDa
hsa-miR-6812-5p	NCDN	Miranda_RNAhybrid	-34.96	177	96	120	-38.1	0.0097	99	120	NM_014284.2	NCDN	mRNA	chr1:35557792-35566779	+	hsa:23154	neurochondrin
hsa-miR-6812-5p	TFAP2E	Miranda_RNAhybrid	-31.87	158	1	18	-35	0.015681	1	19	NM_178548.3	TFAP2E	mRNA	chr1:35573370-35595328	+	hsa:339488	transcription factor AP-2 epsilon (activating enhancer binding protein 2 epsilon)
hsa-miR-6812-5p	AGO4	Miranda_RNAhybrid	-24.44	152	11	39	-31.7	0.477612	3547	3568	NM_017629.3	AGO4	miscRNA	chr1:35808372-35857890	+	hsa:192670	argonaute RISC catalytic component 4
hsa-miR-6812-5p	AGO1	Miranda_RNAhybrid	-35.87	177	6110	6133	-39.1	0.107495	590	625	NM_012199.2	AGO1	mRNA	chr1:35883209-35924298	+	hsa:26523	argonaute RISC catalytic component 1
hsa-miR-6812-5p	COL8A2	Miranda_RNAhybrid	-21.74	155	939	963	-33.9	0.134551	1409	1436	NM_005202.3	COL8A2	mRNA	chr1:36095241-36100249	-	hsa:1296	collagen, type VIII, alpha 2
hsa-miR-6812-5p	STK40	Miranda_RNAhybrid	-23.01	154	304	328	-39.1	0.016831	1493	1526	NM_032017.2	STK40	mRNA	chr1:36339619-36385927	-	hsa:83931	serine/threonine kinase 40
hsa-miR-6812-5p	ZC3H12A	Miranda_RNAhybrid	-26.28	157	359	382	-34.4	0.025998	519	549	NM_025079.2	ZC3H12A	mRNA	chr1:37481793-37484377	+	hsa:80149	zinc finger CCCH-type containing 12A
hsa-miR-6812-5p	FHL3	Miranda_RNAhybrid	-29.08	152	418	441	-33.5	0.028429	80	122	NM_004468.4	FHL3	mRNA	chr1:37996767-38005527	-	hsa:2275	four and a half LIM domains 3
hsa-miR-6812-5p	SMAP2	Miranda_RNAhybrid	-32.24	163	1079	1108	-35.8	0.028643	1079	1108	NM_022733.2	SMAP2	mRNA	chr1:40373706-40423326	+	hsa:64744	small ArfGAP2
hsa-miR-6812-5p	RIMS3	Miranda_RNAhybrid	-24.83	156	4745	4768	-36.8	0.131766	1245	1274	NM_014747.2	RIMS3	mRNA	chr1:40620680-40665652	-	hsa:9783	regulating synaptic membrane exocytosis 3
hsa-miR-6812-5p	KCNQ4	Miranda_RNAhybrid	-33.54	169	1359	1385	-35.6	0.056908	1685	1709	NM_172163.2	KCNQ4	mRNA	chr1:40784012-40840452	+	hsa:9132	potassium voltage-gated channel, KQT-like subfamily, member 4
hsa-miR-6812-5p	SCMH1	Miranda_RNAhybrid	-27.73	157	339	362	-37.9	0.008782	212	245	NM_012236.3	SCMH1	mRNA	chr1:41027202-41161387	-	hsa:22955	sex comb on midleg homolog 1 (Drosophila)
hsa-miR-6812-5p	FOXO6	Miranda_RNAhybrid	-27.82	151	372	397	-34.8	0.028283	2	30	NM_001291281	FOXO6	mRNA	chr1:41361656-41383591	+	hsa:100132074	forkhead box O6
hsa-miR-6812-5p	HIVEP3	Miranda_RNAhybrid	-32.33	170	801	825	-36.5	0.099657	3077	3111	NR_038260.1	HIVEP3	miscRNA	chr1:41847189-41918825	-	hsa:59269	human immunodeficiency virus type I enhancer binding protein 3
hsa-miR-6812-5p	CLDN19	Miranda_RNAhybrid	-30.14	171	1742	1766	-39.3	0.022275	1397	1425	NM_148960.2	CLDN19	mRNA	chr1:42733093-42740254	-	hsa:149461	claudin 19
hsa-miR-6812-5p	ELOVL1	Miranda_RNAhybrid	-27.02	156	376	400	-33.3	0.02318	164	202	NR_046117.1	ELOVL1	mRNA	chr1:43363397-43368074	-	hsa:64834	ELOVL fatty acid elongase 1
hsa-miR-6812-5p	PTCH2	Miranda_RNAhybrid	-25.5	167	1	19	-34	0.035551	125	148	NM_003738.4	PTCH2	mRNA	chr1:44819844-44842944	-	hsa:8643	patched 2
hsa-miR-6812-5p	TESK2	Miranda_RNAhybrid	-29.14	157	329	349	-33.1	0.061331	331	349	NM_007170.2	TESK2	mRNA	chr1:45343884-45491140	-	hsa:10420	testis-specific kinase 2
hsa-miR-6812-5p	UQCRH	Miranda_RNAhybrid	-22.29	155	115	139	-27	0.177882	116	139	NM_006004.3	UQCRH	mRNA	chr1:46303654-46316776	+	hsa:7388	ubiquinol-cytochrome c reductase hinge protein
hsa-miR-6812-5p	KNCN	Miranda_RNAhybrid	-29.59	161	804	831	-36.1	0.051895	801	831	NM_182516.1	KNCN	mRNA	chr1:46545644-46551215	-	hsa:148930	kinocilin
hsa-miR-6812-5p	EFCAB14	Miranda_RNAhybrid	-38.46	175	1796	1822	-40.3	0.019284	1796	1822	NM_014774.2	EFCAB14	mRNA	chr1:46675159-46719064	-	hsa:9813	EF-hand calcium binding domain 14
hsa-miR-6812-5p	FOXE3	Miranda_RNAhybrid	-26.9	154	265	286	-34.6	0.024385	45	90	NM_012186.2	FOXE3	mRNA	chr1:47416072-47418052	+	hsa:2301	forkhead box E3
hsa-miR-6812-5p	TRABD2B	Miranda_RNAhybrid	-34.38	161	1672	1698	-42.1	0.018832	4534	4556	NM_001194986.1	TRABD2B	mRNA	chr1:47760528-47997337	-	hsa:388630	TraB domain containing 2B
hsa-miR-6812-5p	SPATA6	Miranda_RNAhybrid	-36.22	167	961	984	-37.9	0.047618	964	984	NM_019073.3	SPATA6	mRNA	chr1:48260553-48472202	-	hsa:54558	spermatogenesis associated 6
hsa-miR-6812-5p	SLC1A7	Miranda_RNAhybrid	-26.55	150	423	449	-35.2	0.020856	420	450	NR_109858.1	SLC1A7	mRNA	chr1:53107928-53142632	-	hsa:6512	solute carrier family 1 (glutamate transporter), member 7
hsa-miR-6812-5p	LDLRAD1	Miranda_RNAhybrid	-28.87	159	868	893	-35.7	0.045952	877	916	NM_001276395.1	LDLRAD1	mRNA	chr1:54007298-54018186	-	hsa:388633	low density lipoprotein receptor class A domain containing 1
hsa-miR-6812-5p	CYB5RL	Miranda_RNAhybrid	-24.26	151	814	838	-37.8	0.030428	139	173	NM_001031672.2	CYB5RL	mRNA	chr1:54172336-54200073	-	hsa:606495	cytochrome b5 reductase-like
hsa-miR-6812-5p	SSBP3	Miranda_RNAhybrid	-31.87	173	116	140	-40.7	0.006426	111	141	NM_145716.3	SSBP3	mRNA	chr1:54226519-54406383	-	hsa:23648	single stranded DNA binding protein 3
hsa-miR-6812-5p	TTC4	Miranda_RNAhybrid	-26.29	153	806	834	-31.1	0.169388	90	112	NM_004623.4	TTC4	mRNA	chr1:54715822-54742657	+	hsa:7268	tetratricopeptide repeat domain 4
hsa-miR-6812-5p	DHCR24	Miranda_RNAhybrid	-29.34	163	1057	1081	-32.9	0.218271	655	699	NM_014762.3	DHCR24	mRNA	chr1:54849627-54887248	-	hsa:1718	24-dehydrocholesterol reductase
hsa-miR-6812-5p	TMEM61	Miranda_RNAhybrid	-21.11	151	125	149	-30.7	0.014846	108	149	NM_182532	TMEM61	mRNA	chr1:54980792-54992293	+	hsa:199964	transmembrane protein 61
hsa-miR-6812-5p	NFIA	Miranda_RNAhybrid	-29.98	170	917	943	-33.5	0.444907	917	943	NM_005595.4	NFIA	mRNA	chr1:61077274-61462788	+	hsa:4774	nuclear factor I/A
hsa-miR-6812-5p	C1orf173	Miranda_RNAhybrid	-26.98	157	1191	1218	-33.8	0.14062	907	939	NM_001002912.4	ERICH3	mRNA	chr1:74568111-74674329	-	hsa:127254	glutamate-rich 3
hsa-miR-6812-5p	LMO4	Miranda_RNAhybrid	-28.61	159	3442	3465	-35.5	0.142433	3431	3465	NM_006769.3	LMO4	mRNA	chr1:87331722-87348923	+	hsa:8543	LIM domain only 4
hsa-miR-6812-5p	SLC35A3	Miranda_RNAhybrid	-20.67	152	2023	2046	-29.9	0.732894	2217	2261	NM_012243.2	SLC35A3	mRNA	chr1:99969789-100026979	+	hsa:23443	solute carrier family 35 (UDP-N-acetylglucosamine (UDP-GlcNAc) transporter), member A3
hsa-miR-6812-5p	S1PR1	Miranda_RNAhybrid	-26.67	160	432	457	-33.7	0.078323	418	457	NM_001400.4	S1PR1	mRNA	chr1:101236749-101241520	+	hsa:1901	sphingosine-1-phosphate receptor 1
hsa-miR-6812-5p	FAM102B	Miranda_RNAhybrid	-29.85	162	264	290	-32.8	0.344099	264	290	NM_001010883.2	FAM102B	mRNA	chr1:108560349-108639327	+	hsa:284611	family with sequence similarity 102, member B
hsa-miR-6812-5p	CELSR2	Miranda_RNAhybrid	-37.09	178	1091	1116	-40	0.008547	1085	1116	NM_001408.2	CELSR2	mRNA	chr1:109250019-109275756	+	hsa:1952	cadherin, EGF LAG seven-pass G-type receptor 2
hsa-miR-6812-5p	SORT1	Miranda_RNAhybrid	-23.9	154	3232	3257	-37.5	0.07753	2459	2490	NM_002959.5	SORT1	mRNA	chr1:109309565-109393357	-	hsa:6272	sortilin 1
hsa-miR-6812-5p	SLC6A17	Miranda_RNAhybrid	-29.43	162	3341	3367	-36.6	0.087573	3326	3367	NM_001010898.2	SLC6A17	mRNA	chr1:110150510-110202202	+	hsa:388662	solute carrier family 6 (neutral amino acid transporter), member 17
hsa-miR-6812-5p	KCNC4	Miranda_RNAhybrid	-31.23	161	1172	1200	-39.1	0.012603	953	981	NR_036437.1	KCNC4	mRNA	chr1:110210714-110234052	+	hsa:3749	potassium voltage-gated channel, Shaw-related subfamily, member 4
hsa-miR-6812-5p	WDR77	Miranda_RNAhybrid	-24.6	158	775	801	-34.1	0.063774	765	801	NM_024102.2	WDR77	mRNA	chr1:111439890-111449208	-	hsa:79084	WD repeat domain 77
hsa-miR-6812-5p	FAM212B	Miranda_RNAhybrid	-26.95	150	3387	3419	-38.9	0.052653	901	930	NM_198926.2	FAM212B	mRNA	chr1:111722064-111739424	-	hsa:55924	family with sequence similarity 212, member B
hsa-miR-6812-5p	LOC643355	Miranda_RNAhybrid	-28.35	158	546	567	-36.1	0.059589	569	599	NM_001270945.1	LOC643355	mRNA	chr1:111989971-111996892	+	hsa:643355	uncharacterized LOC643355
hsa-miR-6812-5p	HIPK1	Miranda_RNAhybrid	-26.15	154	2944	2971	-33	0.331553	183	212	NM_198269.2	HIPK1	mRNA	chr1:113929374-113977869	+	hsa:204851	homeodomain interacting protein kinase 1
hsa-miR-6812-5p	TRIM33	Miranda_RNAhybrid	-22.08	151	1339	1363	-34.1	0.264229	3331	3368	NM_033020.2	TRIM33	mRNA	chr1:114392781-114511085	-	hsa:51592	tripartite motif containing 33
hsa-miR-6812-5p	NRAS	Miranda_RNAhybrid	-36.54	181	1172	1199	-40.4	0.02105	1172	1199	NM_002524.4	NRAS	mRNA	chr1:114704464-114716894	-	hsa:4893	neuroblastoma RAS viral (v-ras) oncogene homolog
hsa-miR-6812-5p	CD101	Miranda_RNAhybrid	-33.5	170	297	319	-38.4	0.001655	290	320	NM_004258.5	CD101	mRNA	chr1:117001750-117036551	+	hsa:9398	CD101 molecule
hsa-miR-6812-5p	GDAP2	Miranda_RNAhybrid	-33.08	162	1391	1414	-38.5	0.091377	1379	1415	NM_017686.3	GDAP2	mRNA	chr1:117876712-117929679	-	hsa:54834	ganglioside induced differentiation associated protein 2
hsa-miR-6812-5p	REG4	Miranda_RNAhybrid	-36.03	168	387	416	-38.5	0.002928	387	416	NM_032044.3	REG4	mRNA	chr1:119794018-119811580	-	hsa:83998	regenerating islet-derived family, member 4
hsa-miR-6812-5p	LOC100996740	Miranda_RNAhybrid	-24.71	155	48	73	-28.7	0.006347	51	73	XR_922102.1	LOC100996740	mRNA	chr1:145214738-145215770	+	hsa:100996740	uncharacterized LOC100996740
hsa-miR-6812-5p	RBM8A	Miranda_RNAhybrid	-31.57	169	3633	3656	-36.3	0.113748	4112	4141	NM_005105.4	RBM8A	mRNA	chr1:145921556-145927536	-	hsa:9939	RNA binding motif protein 8A
hsa-miR-6812-5p	PRKAB2	Miranda_RNAhybrid	-22.55	153	654	677	-30.9	0.59599	3469	3500	NR_103870.1	PRKAB2	miscRNA	chr1:147155106-147172589	-	hsa:5565	protein kinase, AMP-activated, beta 2 non-catalytic subunit
hsa-miR-6812-5p	HIST2H2AB	Miranda_RNAhybrid	-25.4	163	9	34	-31	0.000865	7	34	NM_175065.2	HIST2H2AB	mRNA	chr1:149887469-149887916	-	hsa:317772	histone cluster 2, H2ab
hsa-miR-6812-5p	SV2A	Miranda_RNAhybrid	-35.22	169	1250	1270	-42.1	0.003662	1237	1270	NM_014849.4	SV2A	mRNA	chr1:149903318-149917882	-	hsa:9900	synaptic vesicle glycoprotein 2A
hsa-miR-6812-5p	ANXA9	Miranda_RNAhybrid	-28.47	167	1	21	-30.7	0.034598	2	21	NM_003568.2	ANXA9	mRNA	chr1:150982304-150994863	+	hsa:8416	annexin A9
hsa-miR-6812-5p	TNFAIP8L2-SCNM1	Miranda_RNAhybrid	-25.3	155	852	876	-31.7	0.14419	851	876	NM_001204848.1	TNFAIP8L2-SCNM1	mRNA	chr1:151156629-151170297	+	hsa:100534012	TNFAIP8L2-SCNM1 readthrough
hsa-miR-6812-5p	SCNM1	Miranda_RNAhybrid	-25.3	155	852	876	-31.7	0.14419	851	876	NR_037937.1	SCNM1	mRNA	chr1:151166022-151170297	+	hsa:79005	sodium channel modifier 1
hsa-miR-6812-5p	POGZ	Miranda_RNAhybrid	-29.19	162	1545	1573	-32.3	0.210004	1545	1573	NM_207171.2	POGZ	mRNA	chr1:151402724-151454861	-	hsa:23126	pogo transposable element with ZNF domain
[truncated: 49,425 more rows]
